# Supplementary material for: Functional Divergence and Evolutionary Turnover in Mammalian Phosphoproteomes
Source: PLoS Genet. 2014 Jan 23;10(1):e1004062. doi: 10.1371/journal.pgen.1004062 (PMC3900387; doi:10.1371/journal.pgen.1004062)
Supplement: Dataset S1 — Alignments of orthologous mammalian proteins for the 68 proteins that show significant clustering of SiD phosphorylation sites (i.e. that contain evolutionary clustered sites). Proteins' ENSEMBL IDs of the aligned proteins are provided. Alignments are in table format. The columns' IDs provide information about the organism (following the ENSEMBL convention; e.g. “hsa” indicates Homo sapiens and “mus”, Mus musculus) and the type of data included (“aa” for amino acid and “p” for phosphorylation). (TXT) [file pgen.1004062.s001.txt]

Proteins: ENSP00000070846	ENSPTRP00000050160	ENSGGOP00000017937	ENSPPYP00000005030	ENSNLEP00000020194	ENSMMUP00000000801	ENSCJAP00000033510	ENSTSYP00000010725	ENSMICP00000001061	ENSOGAP00000004838	ENSMUSP00000036890	ENSOCUP00000000023	ENSBTAP00000003435	ENSCAFP00000015418	ENSMODP00000015991
hsa.aa	hsa.p	ptr.aa	ggo.aa	ppy.aa	nle.aa	mmu.aa	cja.aa	tsy.aa	mic.aa	oga.aa	mus.aa	mus.p	ocu.aa	bta.aa	caf.aa	mod.aa
M	0	M	M	M	.	M	M	.	.	M	M	0	.	M	M	M
A	0	A	A	A	.	A	A	.	.	A	A	0	.	A	A	A
A	0	A	A	A	.	A	A	.	.	A	V	0	.	A	A	A
P	0	P	P	P	.	P	P	.	.	P	P	0	.	P	P	P
G	0	G	G	G	.	G	G	.	.	G	G	0	.	G	G	R
A	0	A	A	A	.	A	A	.	.	S	S	0	.	S	S	P
P	0	P	P	P	.	P	P	.	.	P	L	0	.	S	P	A
A	0	A	A	A	.	A	A	.	.	A	A	0	.	A	T	A
E	0	E	E	E	.	E	E	.	.	E	E	0	.	E	E	E
Y	1	Y	Y	Y	.	Y	Y	.	.	C	C	0	.	C	C	C
G	0	G	G	G	.	G	G	.	.	G	G	0	.	G	G	G
Y	1	Y	Y	Y	.	Y	Y	.	.	Y	Y	0	.	Y	Y	Y
I	0	I	I	I	.	I	I	.	.	I	I	0	.	I	I	I
R	0	R	R	R	.	R	R	.	.	R	R	0	.	R	R	R
T	0	T	T	T	.	T	T	.	.	T	T	0	.	T	T	T
V	0	V	V	V	.	V	V	.	.	V	V	0	.	V	V	V
L	0	L	L	L	.	L	L	.	.	L	L	0	.	L	L	L
G	0	G	G	G	.	G	G	.	.	G	G	0	.	G	G	G
Q	0	Q	Q	Q	.	Q	Q	.	.	Q	Q	0	.	Q	Q	Q
Q	0	Q	Q	Q	.	Q	Q	.	.	Q	Q	0	.	Q	Q	Q
I	0	I	I	I	.	I	I	.	.	I	I	0	.	I	I	I
L	0	L	L	L	.	L	L	.	.	L	L	0	.	L	L	L
G	0	G	G	G	.	G	G	.	.	G	G	0	.	G	G	E
Q	0	Q	Q	Q	.	Q	Q	.	.	Q	H	0	.	Q	Q	H
L	0	L	L	L	.	L	L	.	.	L	L	0	.	L	L	L
D	0	D	D	D	.	D	D	.	.	D	D	0	.	D	D	E
S	0	S	S	S	.	S	S	.	.	T	S	0	.	S	S	S
S	0	S	S	S	.	S	S	.	.	S	S	0	.	S	S	S
S	0	S	S	S	.	S	S	.	.	S	S	1	.	S	S	S
L	0	L	L	L	.	L	L	.	.	L	L	0	.	L	L	L
A	0	A	A	A	.	A	A	.	.	A	A	0	.	A	A	A
L	0	L	L	L	.	L	L	.	.	L	L	0	.	L	L	L
P	0	P	P	P	.	P	P	.	.	P	P	0	.	P	P	P
S	0	S	S	S	.	S	S	.	.	S	S	0	.	S	S	S
E	0	E	E	E	.	E	E	.	.	E	E	0	.	E	E	E
A	0	A	A	A	.	A	A	.	.	A	A	0	.	A	A	A
K	0	K	K	K	.	K	K	.	.	K	R	0	.	K	K	R
L	0	L	L	L	.	L	L	.	.	L	L	0	.	L	L	L
K	0	K	K	K	.	K	K	.	.	K	R	0	.	K	K	R
L	0	L	L	L	.	L	L	.	.	L	L	0	.	L	L	L
A	0	A	A	A	.	A	A	.	.	A	A	0	.	A	A	A
G	0	G	G	G	.	G	G	.	.	G	G	0	.	G	G	G
S	0	S	S	S	.	S	S	.	.	S	S	1	.	S	S	S
.	0	.	.	.	.	.	.	.	.	.	.	0	.	.	.	G
.	0	.	.	.	.	.	.	.	.	.	.	0	.	.	.	S
.	0	.	.	.	.	.	.	.	.	.	.	0	.	.	.	G
S	1	S	S	S	.	S	N	.	.	S	S	0	.	S	S	S
G	0	G	G	G	.	G	C	.	.	G	G	0	.	.	S	S
R	0	R	R	R	.	R	R	.	.	R	R	0	.	.	R	R
G	0	G	G	G	.	G	G	.	.	G	G	0	.	.	S	P
G	0	G	G	G	.	G	G	.	.	S	D	0	.	G	G	E
Q	0	Q	Q	Q	.	Q	Q	.	.	Q	P	0	.	Q	Q	Q
T	0	T	T	T	.	T	T	.	.	A	A	0	.	A	A	A
V	0	V	V	V	.	V	V	.	.	V	A	0	.	V	A	A
K	0	K	K	K	.	K	K	.	.	K	R	0	.	K	K	K
S	0	S	S	S	.	S	S	.	.	S	S	1	.	S	S	T
L	0	L	L	L	.	L	L	.	.	L	Q	0	.	L	L	L
R	0	R	R	R	.	R	R	.	.	R	R	0	.	R	R	R
I	0	I	I	I	.	I	I	.	.	I	I	0	.	I	I	I
Q	0	Q	Q	Q	.	Q	Q	.	.	Q	Q	0	.	Q	Q	Q
E	0	E	E	E	.	E	E	.	.	E	E	0	.	E	E	E
Q	0	Q	Q	Q	.	Q	Q	.	.	Q	Q	0	.	Q	Q	Q
V	0	V	V	V	.	V	V	.	.	V	V	0	.	V	V	V
Q	0	Q	Q	Q	.	Q	Q	.	.	Q	Q	0	.	Q	Q	Q
Q	0	Q	Q	Q	.	Q	Q	.	.	Q	Q	0	.	Q	Q	Q
T	1	T	T	T	.	T	T	.	.	T	T	0	.	T	T	T
L	0	L	L	L	.	L	L	.	.	L	L	0	.	L	L	L
A	0	A	A	A	.	A	A	.	.	A	A	0	.	A	A	A
R	0	R	R	R	.	R	R	.	.	R	R	0	.	R	R	R
K	0	K	K	K	.	K	K	.	.	K	R	0	.	K	K	K
G	0	G	G	G	.	G	G	.	.	G	G	0	.	G	G	G
R	0	R	R	R	.	R	R	.	.	R	R	0	.	R	R	K
S	0	S	S	S	.	S	S	.	.	S	S	0	.	S	S	S
S	1	S	S	S	.	S	S	.	.	F	S	0	.	F	L	G
V	0	V	V	V	.	V	V	.	.	V	A	0	.	A	V	M
G	0	G	G	G	.	G	G	.	.	G	V	0	.	G	G	A
N	0	N	N	N	.	N	N	.	.	N	S	0	.	N	N	N
G	0	G	G	G	.	G	G	.	.	G	G	0	G	G	G	G
N	0	N	N	N	.	N	N	N	N	N	N	0	N	N	N	S
L	0	L	L	L	.	L	L	L	L	L	L	0	L	L	L	L
H	0	H	H	H	.	H	H	H	H	H	H	0	H	H	H	P
R	0	R	R	R	.	R	R	R	R	R	R	0	R	R	R	R
T	1	T	T	T	.	T	T	T	T	T	T	1	T	T	T	T
S	1	S	S	S	.	S	S	S	S	S	S	1	S	S	S	S
S	1	S	S	S	.	S	S	S	S	S	S	1	S	S	S	S
V	0	V	V	V	.	V	V	V	V	V	V	0	V	V	V	V
P	0	P	P	P	.	P	P	P	P	P	P	0	P	P	P	P
E	0	E	E	E	.	E	E	E	E	E	E	0	E	E	E	E
Y	1	Y	Y	Y	.	Y	Y	Y	Y	Y	Y	0	Y	Y	Y	Y
V	0	V	V	V	.	V	V	V	V	V	V	0	V	V	V	V
Y	1	Y	Y	Y	.	Y	Y	Y	Y	Y	Y	0	Y	Y	Y	Y
N	0	N	N	N	.	N	N	N	N	N	K	0	N	N	N	N
L	0	L	L	L	.	L	L	L	L	L	L	0	L	L	L	L
H	0	H	H	H	.	H	H	H	H	H	H	0	H	H	H	N
L	0	L	L	L	.	L	L	L	L	L	V	0	L	L	L	L
V	0	V	V	V	.	V	V	V	V	V	V	0	V	V	V	V
E	0	E	E	E	.	E	E	E	E	E	E	0	E	E	E	E
N	0	N	N	N	.	N	N	N	N	N	N	0	N	N	N	N
D	0	D	D	D	.	D	D	D	D	D	D	0	D	D	D	H
F	0	F	F	F	.	F	F	F	F	F	F	0	F	F	F	L
V	0	V	V	V	.	V	V	V	V	A	V	0	V	A	T	S
G	0	G	G	G	.	G	G	G	G	G	G	0	G	G	G	L
G	0	G	G	G	.	G	G	G	G	G	R	0	G	V	G	G
R	0	R	R	R	.	R	R	R	R	R	Q	0	R	R	R	R
S	1	S	S	S	.	S	S	S	S	S	S	1	S	S	S	S
P	0	P	P	P	.	P	P	S	P	P	P	0	P	P	P	P
V	0	V	V	V	.	V	V	V	V	V	V	0	V	V	G	V
P	0	P	P	P	.	P	P	P	T	T	T	1	T	T	T	T
K	0	K	K	K	.	K	K	K	K	R	R	0	K	K	K	Q
T	1	T	T	T	.	T	N	S	T	T	D	0	T	T	T	T
Y	1	Y	Y	Y	.	Y	Y	Y	Y	Y	Y	0	Y	Y	Y	Y
D	0	D	D	D	.	D	D	D	D	D	D	0	D	D	D	N
M	0	M	M	M	.	M	T	M	V	M	M	0	M	L	M	M
L	0	L	L	L	.	L	L	L	L	L	L	0	L	L	L	L
K	0	K	K	K	.	K	K	K	K	K	K	0	K	K	K	K
A	0	A	A	A	.	V	A	A	A	A	A	0	A	T	T	A
G	0	G	G	G	.	G	G	G	A	G	G	0	G	G	G	G
T	0	T	T	T	.	.	T	T	T	T	M	0	T	T	T	S
T	0	T	T	T	.	.	V	T	A	A	T	0	T	A	T	T
A	0	A	A	A	.	.	A	A	A	A	A	0	A	P	A	S
T	1	T	T	T	.	.	T	T	T	T	T	1	T	T	T	A
Y	1	Y	Y	Y	.	Y	Y	Y	Y	Y	Y	0	F	Y	Y	Y
E	0	E	E	E	.	Q	E	E	E	E	G	0	E	E	E	E
G	0	G	G	G	.	N	G	S	S	S	S	0	S	G	S	N
R	0	R	R	R	.	L	R	R	R	R	R	0	R	R	R	Y
W	0	W	W	W	.	W	W	W	W	W	W	0	W	W	W	L
G	0	G	G	G	.	Q	G	G	G	G	G	0	R	G	G	K
R	0	R	R	R	.	Y	R	R	R	R	R	0	R	R	R	R
G	0	G	G	G	.	E	G	G	G	G	A	0	G	G	G	E
T	0	T	T	T	.	H	T	T	K	K	A	0	T	T	T	A
A	0	A	A	A	.	T	A	A	A	A	A	0	A	S	A	T
Q	0	Q	Q	Q	.	.	Q	H	Q	Q	Q	0	Q	Q	Q	Q
Y	1	Y	Y	Y	.	Y	Y	Y	Y	Y	Y	0	Y	Y	Y	Y
S	1	S	S	S	.	Q	S	S	S	S	S	1	S	S	S	S
S	1	S	S	S	.	E	S	S	S	S	S	1	S	S	S	S
Q	0	Q	Q	Q	.	E	Q	Q	Q	Q	Q	0	Q	Q	Q	Q
K	0	K	K	K	.	K	K	K	K	K	K	0	K	K	K	K
S	1	S	S	S	.	S	S	S	S	S	S	1	S	S	S	S
V	0	V	V	V	.	L	M	V	V	V	V	0	V	V	V	V
E	0	E	E	E	.	L	E	E	E	E	E	0	E	E	E	E
E	0	E	E	E	.	I	E	E	E	E	E	0	E	E	E	E
R	0	R	R	R	.	T	R	R	R	R	R	0	R	R	R	R
S	0	S	S	S	.	S	S	S	S	S	S	0	S	F	S	S
L	0	L	L	L	.	A	L	L	L	L	W	0	L	F	L	Q
R	0	R	R	R	.	S	R	R	R	R	R	0	R	R	R	R
H	0	H	H	H	.	S	H	Q	Q	Q	Q	0	Q	Q	Q	Q
P	0	P	P	P	.	P	P	P	P	P	P	0	P	P	P	P
L	0	L	L	L	.	S	L	L	L	L	L	0	L	L	L	L
R	0	R	R	R	.	P	R	R	R	R	R	0	R	R	R	R
R	0	R	R	R	.	L	R	R	R	R	R	0	R	R	R	R
L	0	L	L	L	.	L	L	L	L	L	L	0	L	L	L	L
E	0	E	E	E	.	C	E	E	E	E	E	0	E	E	E	E
I	0	I	I	I	.	R	I	I	I	I	I	0	V	I	I	I
S	1	S	S	S	.	L	S	S	S	S	S	1	S	S	S	S
P	0	P	P	P	.	P	P	P	P	P	P	0	P	P	P	P
D	0	D	D	D	.	P	D	D	D	D	D	0	D	D	D	S
S	1	S	S	S	.	P	S	S	S	S	S	1	S	S	S	S
S	1	S	S	S	.	S	S	S	S	S	S	1	S	S	S	S
P	0	P	P	P	.	P	P	P	P	P	P	0	P	P	P	P
E	0	E	E	E	.	N	E	E	E	E	E	0	E	E	E	E
R	0	R	R	R	.	I	R	R	R	R	R	0	R	R	R	R
A	0	A	A	A	.	A	A	A	A	A	A	0	L	A	I	V
H	0	H	H	H	.	T	H	H	H	Y	H	0	Y	Q	H	H
Y	1	Y	Y	Y	.	Y	Y	Y	Y	H	Y	1	Y	Y	Y	Y
T	1	T	T	T	.	Q	P	A	S	L	G	0	A	A	S	A
H	0	H	H	H	.	Y	P	H	L	L	H	0	P	H	H	H
S	1	S	S	S	.	P	S	S	S	S	S	0	S	S	G	S
D	0	D	D	D	.	N	D	E	D	D	E	0	D	E	D	D
Y	1	Y	Y	Y	.	H	Y	Y	.	Y	Y	1	.	H	Y	H
Q	0	Q	Q	Q	.	L	Q	Q	H	Q	Q	0	.	H	Q	H
Y	1	Y	Y	Y	.	Y	Y	Y	Y	Y	Y	1	.	Y	H	Y
S	1	S	S	S	.	S	S	S	S	G	A	0	.	S	G	I
Q	0	Q	Q	Q	.	E	Q	Q	Q	Q	W	0	.	Q	Q	Q
R	0	R	R	R	.	R	R	R	R	R	R	0	.	R	R	K
S	0	S	S	S	.	V	S	S	S	S	S	0	.	S	S	T
Q	0	Q	Q	Q	.	K	Q	Q	Q	Q	H	0	.	Q	Q	Q
A	0	A	A	A	.	E	A	A	A	A	V	0	.	A	A	A
.	0	.	.	.	.	L	.	.	.	.	.	0	.	.	.	.
.	0	.	.	.	.	Q	.	.	.	.	.	0	.	.	.	.
G	0	G	G	G	.	K	G	G	G	G	.	0	.	G	G	G
H	0	H	H	H	.	G	H	P	P	H	.	0	.	H	H	H
T	0	T	T	T	.	E	T	T	G	A	.	0	.	T	T	S
L	0	L	L	L	.	M	L	L	L	L	.	0	.	L	L	L
H	0	R	R	R	.	K	R	R	R	R	.	0	.	R	R	R
H	0	H	H	H	.	F	H	H	H	H	.	0	.	H	H	S
Q	0	Q	Q	Q	.	P	Q	Q	Q	Q	.	0	S	Q	Q	R
E	0	E	E	E	.	Q	E	E	D	D	.	0	E	E	D	E
S	0	S	S	N	.	A	S	S	S	S	.	0	S	S	S	S
R	0	R	R	R	.	A	R	R	R	R	V	0	V	R	R	Q
R	0	R	R	R	.	P	R	R	R	R	P	0	R	R	R	R
A	0	A	A	A	.	G	A	A	A	A	G	0	S	S	S	S
A	0	A	A	A	.	T	A	T	T	T	G	0	V	T	T	T
L	0	L	L	L	.	P	L	L	L	L	R	0	P	L	L	I
L	0	L	L	L	.	A	L	L	L	L	L	0	Q	L	L	L
V	0	V	V	V	.	L	V	M	M	M	T	1	G	V	L	I
P	0	P	P	P	.	R	P	P	P	P	L	0	A	P	P	P
P	0	P	P	P	.	P	P	P	P	P	P	0	P	P	P	P
R	0	R	R	R	.	H	R	R	R	R	R	0	R	R	R	R
Y	1	Y	Y	Y	.	T	Y	Y	Y	Y	Y	0	Y	Y	Y	Y
A	0	A	A	A	.	V	A	A	A	A	A	0	A	A	A	A
R	0	R	R	R	.	F	R	R	R	R	R	0	R	R	R	R
S	1	S	S	S	.	S	S	S	S	S	S	1	S	S	S	S
E	0	E	E	E	.	L	E	E	E	E	E	0	E	E	E	E
I	0	I	I	I	.	V	I	I	I	I	I	0	I	I	I	I
V	0	V	V	V	.	L	V	V	V	V	L	0	V	V	V	V
G	0	G	G	G	.	.	G	G	G	G	G	0	G	G	G	E
V	0	V	V	V	.	.	V	L	F	L	L	0	L	F	F	F
S	1	S	S	S	.	.	S	S	S	S	R	0	S	S	T	H
R	0	R	R	R	.	H	R	H	H	H	Q	0	H	H	H	R
A	0	A	A	A	.	C	A	G	G	G	A	0	V	S	S	H
G	0	G	G	G	.	Q	G	V	G	S	G	0	G	G	G	G
T	1	T	T	T	.	T	T	A	G	A	T	0	.	A	A	T
T	1	T	T	T	.	L	T	A	A	A	A	0	.	V	M	T
S	0	S	S	S	.	S	S	S	S	S	R	0	G	G	S	G
R	0	R	R	R	.	S	R	R	R	R	R	0	R	R	R	R
Q	0	Q	Q	Q	.	P	Q	Q	Q	.	P	0	R	Q	H	Q
R	0	R	R	R	.	Y	R	R	R	R	P	0	R	R	R	.
H	0	H	H	H	.	F	H	H	H	H	.	0	H	H	H	Y
F	0	F	F	F	.	G	F	Y	Y	Y	.	0	Y	Y	Y	S
D	0	D	D	D	.	D	D	D	D	D	.	0	D	D	D	D
T	1	T	T	T	.	C	T	T	T	T	.	0	T	T	T	A
Y	1	Y	Y	Y	.	L	Y	Y	Y	Y	.	0	Y	Y	Y	H
H	0	H	H	H	.	Q	H	H	H	H	.	0	H	N	H	R
R	0	R	R	R	.	K	R	R	R	R	.	0	R	R	R	R
Q	0	Q	Q	Q	.	F	Q	R	Q	Q	.	0	Q	R	Q	Q
Y	1	Y	Y	Y	.	K	Y	Y	Y	Y	.	0	Y	Y	Y	Y
Q	0	Q	Q	Q	.	E	Q	Q	Q	Q	G	0	Q	Q	R	Q
H	0	H	H	H	.	H	H	Y	Y	Y	C	0	Y	Y	Y	Y
G	0	G	G	G	.	K	G	E	G	G	G	0	A	G	G	G
S	0	S	S	S	.	S	S	S	S	S	S	0	.	S	S	S
V	0	V	V	V	.	S	V	V	V	V	F	0	.	V	V	V
S	0	S	S	S	.	N	S	N	S	S	S	0	.	N	N	S
D	0	D	D	D	.	P	D	D	D	D	D	0	.	E	D	D
T	0	T	T	T	.	S	T	S	T	T	A	0	.	A	T	T
V	0	V	V	V	.	V	V	V	V	V	V	0	.	D	V	V
F	0	F	F	F	.	F	F	F	F	F	F	0	.	F	F	F
D	0	D	D	D	.	E	D	D	D	D	D	0	.	D	D	D
S	0	S	S	S	.	H	S	G	S	S	N	0	.	G	S	S
I	0	I	I	F	.	V	V	V	V	V	G	0	.	A	A	F
P	0	P	P	P	.	F	P	P	P	P	P	0	.	P	P	P
A	0	A	A	A	.	Q	A	A	A	A	L	0	.	V	A	A
N	0	N	N	N	.	K	N	N	N	N	K	0	.	H	N	S
P	0	P	P	P	.	Q	P	P	P	P	P	0	.	P	P	P
A	0	A	A	A	.	G	A	P	A	A	T	0	A	V	A	A
L	0	L	L	L	.	L	L	V	V	V	M	0	L	V	V	V
L	0	L	L	L	.	L	L	L	L	L	P	0	L	L	L	L
T	0	T	T	T	.	V	T	T	T	T	T	0	T	T	T	T
Y	1	Y	Y	Y	.	F	Y	Y	Y	F	H	0	Y	Y	Y	Y
P	0	P	P	P	.	S	P	P	P	P	P	0	P	P	P	P
R	0	R	R	R	.	H	R	R	R	R	.	0	R	R	R	R
P	0	P	P	P	.	E	P	P	P	P	P	0	P	P	P	P
G	0	G	G	G	.	A	G	G	G	G	G	0	A	G	G	G
T	1	T	T	T	.	.	T	T	T	T	T	0	T	T	T	T
S	0	S	S	S	.	H	S	S	S	S	S	0	S	S	S	S
R	0	R	R	R	.	Y	R	H	H	H	H	0	H	H	H	R
S	1	S	S	S	.	S	S	S	S	S	S	1	S	S	S	S
M	0	M	M	M	.	L	M	M	L	M	A	0	M	L	T	M
G	0	G	G	G	.	S	G	G	G	G	G	0	G	G	G	G
N	0	N	N	N	.	P	N	N	N	N	S	1	N	N	N	N
L	0	L	L	L	.	H	L	L	L	L	L	0	L	L	L	L
L	0	L	L	L	.	L	L	L	L	L	L	0	L	L	L	L
E	0	E	E	E	.	H	E	E	E	E	E	0	E	E	E	E
K	0	K	K	K	.	H	K	K	K	K	E	0	K	K	K	K
E	0	E	E	E	.	T	E	E	E	E	T	0	E	E	E	E
N	0	N	N	N	.	H	N	N	N	N	T	0	N	N	N	N
Y	1	Y	Y	Y	.	.	Y	Y	Y	Y	.	0	Y	Y	C	Y
L	0	L	L	L	.	.	L	L	L	L	.	0	L	V	L	L
T	1	T	T	T	.	.	T	T	T	I	.	0	S	T	T	T
A	0	A	A	A	.	.	S	T	S	S	.	0	W	A	L	S
G	0	G	G	G	.	.	G	G	G	E	.	0	A	G	G	G
L	0	L	L	L	.	P	S	P	P	P	V	0	P	L	P	L
T	1	T	T	T	.	H	T	A	A	A	R	0	R	A	A	S
V	0	V	V	V	.	T	V	A	A	S	V	0	.	A	S	S
G	0	G	G	G	.	G	G	G	G	G	S	0	.	G	G	R
Q	0	Q	Q	Q	.	T	Q	Q	Q	Q	Q	0	.	Q	Q	Q
V	0	V	V	V	.	.	G	V	V	V	A	0	.	A	I	V
R	0	R	R	R	.	.	R	R	R	R	R	0	.	R	R	R
P	0	P	P	P	.	P	P	P	P	P	L	0	.	P	S	P
L	0	L	L	L	.	F	L	L	L	L	.	0	.	.	L	M
V	0	V	V	V	.	T	V	V	V	M	.	0	.	A	V	V
.	0	.	.	.	.	.	.	.	.	.	.	0	.	.	.	M
P	0	P	P	P	.	T	P	P	P	S	.	0	P	P	P	S
L	0	L	L	L	.	L	L	L	L	L	.	0	V	M	L	L
Q	0	Q	Q	Q	.	H	Q	Q	Q	Q	.	0	P	P	Q	Q
P	0	P	P	P	.	T	P	P	P	R	Q	0	L	P	A	Q
V	0	V	V	V	.	L	L	V	V	A	S	0	V	G	A	G
T	0	T	T	T	.	T	T	T	T	T	T	0	Q	T	G	H
Q	0	Q	Q	Q	.	P	Q	Q	Q	Q	Q	0	Q	H	Q	Q
N	0	N	N	N	.	V	N	N	T	N	S	0	S	G	N	N
R	0	R	R	R	.	H	R	R	R	R	R	0	R	R	R	K
A	0	A	A	A	.	M	A	A	A	M	T	0	A	A	A	Q
S	0	S	S	S	.	C	S	S	A	A	A	0	A	E	S	S
.	0	.	.	.	.	.	.	.	.	.	.	0	.	.	.	L
R	0	R	R	R	.	M	G	R	R	R	R	0	R	R	H	R
S	1	S	S	S	.	Y	Y	S	S	S	S	0	A	S	.	S
S	0	S	S	S	.	S	S	S	S	S	S	0	S	S	S	S
W	0	W	W	W	.	W	W	W	W	W	W	0	W	W	W	W
H	0	H	H	H	.	V	H	H	H	H	P	0	H	H	H	H
.	0	.	.	.	.	S	.	.	.	.	.	0	.	.	.	.
.	0	.	.	.	.	L	.	.	.	.	.	0	.	.	.	.
.	0	.	.	.	.	I	.	.	.	.	.	0	.	.	.	.
Q	0	Q	Q	Q	.	E	K	Q	Q	Q	R	0	Q	Q	Q	Q
S	1	S	S	S	.	K	S	S	S	S	S	1	S	S	S	N
S	1	S	S	S	.	S	S	S	S	S	S	1	S	S	S	S
F	0	F	F	F	.	I	F	F	F	F	V	0	F	F	F	F
H	0	H	H	H	.	Y	H	H	H	H	R	0	Q	H	H	Q
S	0	S	S	S	.	S	S	S	S	S	S	1	S	S	S	S
T	0	T	T	T	.	L	T	T	T	T	.	0	A	T	A	S
R	0	R	R	H	.	Y	R	R	R	R	.	0	R	R	R	H
T	0	T	T	T	.	L	T	T	T	T	S	1	T	T	T	A
L	0	L	L	L	.	L	L	L	L	F	L	0	L	L	V	L
R	0	R	R	R	.	V	R	R	R	R	R	0	R	R	R	R
E	0	E	E	E	.	D	E	E	E	E	E	0	E	E	E	D
A	0	A	A	A	.	I	A	G	A	A	P	0	A	A	A	V
G	0	G	G	G	.	G	G	G	G	G	G	0	G	.	G	S
P	0	P	P	P	.	K	P	P	P	P	R	0	P	.	P	.
S	0	S	S	S	.	L	S	S	S	S	M	0	S	.	S	.
V	0	V	V	V	.	L	V	V	V	V	L	0	A	.	V	.
A	0	A	A	A	.	L	A	.	A	A	T	0	A	.	T	.
.	0	.	.	.	.	.	A	.	.	.	.	0	.	.	.	.
.	0	.	.	.	.	.	D	.	.	.	.	0	.	.	.	.
.	0	.	.	.	.	.	S	.	.	.	.	0	.	.	.	.
V	0	V	M	V	.	.	V	V	V	V	.	0	L	.	V	A
D	0	D	D	D	.	.	D	D	D	D	.	0	D	E	D	G
S	1	S	S	S	.	.	S	S	.	S	.	0	T	A	A	T
S	0	S	S	S	.	R	G	S	G	S	.	0	S	G	G	S
G	0	G	G	G	.	M	G	G	G	G	.	0	G	G	G	G
R	0	R	R	R	.	S	R	R	X	R	.	0	R	R	R	K
R	0	R	R	K	.	P	R	R	X	R	.	0	R	R	R	Q
A	0	A	A	A	.	V	T	T	X	A	.	0	V	P	M	T
H	0	H	H	H	.	S	H	H	X	H	.	0	H	H	H	H
L	0	L	L	L	.	L	L	M	X	M	.	0	L	M	M	M
T	0	T	T	T	.	L	T	T	X	T	T	0	T	T	T	T
V	0	V	V	V	.	P	V	I	X	V	A	0	A	V	V	I
G	0	G	G	G	.	G	G	G	X	A	G	0	G	G	G	G
Q	0	Q	Q	Q	.	M	Q	Q	X	Q	Q	0	Q	Q	Q	Q
A	0	A	A	A	.	I	V	V	X	A	A	0	V	V	V	A
A	0	A	A	A	.	L	A	A	X	A	A	0	A	A	A	A
A	0	A	A	A	.	F	A	A	X	A	V	0	A	A	A	T
G	0	G	G	G	.	K	G	G	X	G	G	0	G	G	C	G
G	0	G	G	G	.	S	V	A	X	G	.	0	.	G	G	G
S	1	S	S	S	.	S	S	S	X	G	S	1	.	S	S	G
G	0	G	G	G	.	A	G	G	X	G	G	0	.	G	G	G
N	0	N	N	N	.	S	N	N	X	N	D	0	.	I	N	N
L	0	L	L	L	.	F	L	M	X	L	A	0	.	M	V	L
L	0	L	L	L	.	F	L	L	X	L	H	0	.	L	L	L
.	0	.	.	.	.	V	.	.	.	.	.	0	.	A	.	.
T	0	T	T	T	.	L	T	S	X	S	G	0	.	A	M	A
E	0	E	E	E	.	A	E	E	X	E	D	0	.	E	E	E
R	0	R	R	R	.	E	R	R	X	R	R	0	.	R	R	R
S	0	S	S	S	.	S	S	S	X	S	S	0	.	S	S	A
T	0	T	T	T	.	S	T	T	X	V	V	0	A	T	T	V
F	0	F	F	F	.	V	F	F	X	F	F	0	F	F	L	F
T	0	T	T	T	.	E	T	T	X	T	A	0	P	T	T	S
D	0	D	D	D	.	D	D	D	X	D	D	0	D	E	D	D
S	1	S	S	S	.	Q	S	S	X	S	A	0	G	A	A	S
Q	0	Q	Q	Q	.	V	Q	Q	X	Q	Q	0	Q	Q	Q	Q
L	0	L	L	L	.	G	L	L	X	L	L	0	L	S	L	L
G	0	G	G	G	.	R	G	G	X	G	G	0	G	G	G	G
N	0	.	N	N	.	N	N	N	N	N	N	0	N	N	N	H
A	0	.	A	A	.	A	A	A	A	A	A	0	M	V	A	G
D	0	.	D	D	.	D	D	D	D	D	D	0	D	D	D	D
M	0	.	M	M	.	M	M	M	V	M	I	0	T	T	M	I
E	0	.	E	E	.	E	E	E	E	E	E	0	E	E	E	E
M	0	.	M	M	.	M	M	M	M	M	M	0	M	M	M	M
T	0	.	T	T	.	T	T	T	T	T	T	0	T	T	T	T
L	0	.	L	L	.	L	L	L	L	L	L	0	L	L	L	L
E	0	.	E	E	.	E	E	E	E	E	E	0	E	E	E	E
R	0	.	R	R	.	R	R	R	R	R	R	0	R	R	R	Y
A	0	.	A	A	.	A	A	A	A	A	A	0	A	A	A	A
V	0	.	V	V	.	V	V	V	V	V	V	0	V	V	V	V
S	0	.	S	S	.	S	S	S	N	N	N	0	S	S	S	S
M	0	M	M	M	.	M	M	L	M	M	M	0	M	M	M	I
L	0	L	L	L	.	L	L	L	L	L	L	0	L	L	L	L
E	0	E	E	D	.	D	D	D	D	D	D	0	D	E	D	D
A	0	A	A	A	.	A	A	A	A	V	A	0	A	A	A	S
D	0	D	D	D	.	D	D	D	D	D	D	0	D	D	D	D
H	0	H	H	H	.	H	H	H	H	H	H	0	H	H	H	N
M	0	M	M	I	.	I	T	T	T	T	V	0	T	T	T	T
L	0	P	P	S	.	P	P	P	P	P	P	0	P	P	P	P
P	0	P	P	A	.	L	P	P	L	L	V	0	L	P	P	A
S	0	S	S	S	.	S	S	S	T	P	S	0	P	S	P	S
R	0	R	R	R	.	R	R	R	R	R	K	0	R	K	R	R
I	0	I	I	I	.	I	I	I	I	V	I	0	I	I	I	I
S	0	S	S	S	.	S	S	S	C	S	S	0	P	P	S	Q
A	0	A	A	A	.	A	A	A	A	A	A	0	A	I	A	A
A	0	A	A	A	.	A	A	A	A	A	A	0	A	A	A	A
A	0	A	A	A	.	A	A	A	A	A	A	0	A	A	A	A
T	0	T	T	T	.	N	T	T	T	T	T	0	T	T	T	T
F	0	F	F	F	.	Y	F	F	F	F	F	0	F	F	F	F
I	0	I	I	I	.	L	I	I	I	I	I	0	I	I	I	I
Q	0	Q	Q	Q	.	K	Q	Q	Q	Q	Q	0	Q	Q	Q	Q
.	0	.	.	.	.	M	.	.	.	.	.	0	.	.	.	.
H	0	H	H	H	.	H	H	H	H	H	H	0	H	H	H	H
E	0	E	E	E	.	R	E	E	E	E	E	0	E	E	E	E
C	0	C	C	C	.	C	C	C	C	C	S	0	C	C	C	C
F	0	F	F	F	.	F	F	F	F	F	F	0	F	F	F	F
Q	0	Q	Q	Q	.	M	Q	Q	Q	Q	Q	0	Q	Q	Q	Q
K	0	K	K	K	.	L	K	X	K	K	K	0	K	K	K	K
S	0	S	S	S	.	S	S	X	S	S	S	0	S	S	S	S
E	0	E	E	E	.	V	E	X	E	E	E	0	E	E	E	E
A	0	A	A	A	.	A	A	X	A	A	A	0	A	A	A	A
R	0	R	R	R	.	S	R	X	R	R	R	0	R	R	R	R
K	0	K	K	K	.	K	K	X	K	R	K	0	K	K	K	K
R	0	R	R	R	Q	K	R	X	R	R	R	0	R	R	R	R
V	0	V	V	V	V	V	V	X	V	V	V	0	V	V	V	V
N	0	N	N	N	N	N	N	X	N	N	N	0	N	Y	N	H
Q	0	Q	Q	Q	Q	Q	Q	X	Q	Q	Q	0	Q	Q	Q	H
L	0	L	L	L	L	L	L	X	L	L	L	0	L	L	L	L
R	0	R	R	R	H	R	R	X	R	R	R	0	R	H	R	R
G	0	G	G	G	G	G	G	X	G	G	G	0	G	G	G	G
I	0	I	I	I	I	I	I	X	I	I	I	0	I	I	I	I
L	0	P	P	P	P	P	P	X	P	P	P	0	P	P	P	P
K	0	K	K	K	K	K	K	X	K	K	K	0	K	K	K	K
L	0	L	L	L	L	L	L	X	L	L	L	0	L	L	L	L
L	0	L	L	L	L	L	L	X	L	L	L	0	L	L	L	L
Q	0	Q	Q	Q	Q	Q	Q	X	Q	Q	Q	0	Q	Q	Q	Q
L	0	L	L	L	L	L	L	X	L	L	L	0	L	L	L	L
L	0	L	L	L	L	L	L	X	L	L	L	0	L	L	L	L
K	0	K	K	K	K	K	K	X	K	K	K	0	K	K	K	K
V	0	V	V	V	V	V	V	X	V	V	L	0	V	V	V	V
Q	0	Q	Q	Q	Q	Q	Q	X	Q	Q	Q	0	Q	Q	Q	P
N	0	N	N	Y	N	N	N	X	N	N	N	0	N	N	N	N
E	0	E	E	E	E	E	E	X	E	E	E	0	E	E	E	E
D	0	D	D	D	D	D	D	X	D	D	D	0	D	D	D	D
V	0	V	V	V	V	V	V	X	V	V	V	0	V	I	V	I
Q	0	Q	Q	Q	Q	Q	Q	X	Q	Q	Q	0	Q	Q	Q	Q
R	0	R	R	R	R	R	R	X	R	R	R	0	R	R	R	R
A	0	A	A	A	A	S	A	X	S	A	A	0	A	A	A	A
V	0	V	V	V	V	V	A	X	V	V	A	0	V	V	V	A
C	0	C	C	C	C	C	C	X	C	C	C	0	C	C	C	C
G	0	G	G	G	G	G	G	X	G	G	G	0	G	G	G	G
A	0	A	A	A	A	A	A	X	A	A	A	0	A	A	A	A
L	0	L	L	L	L	L	L	X	L	L	L	0	L	L	L	L
R	0	R	R	R	R	R	R	X	R	R	R	0	R	R	R	R
N	0	N	N	N	N	N	N	X	N	N	N	0	N	N	N	N
L	0	L	L	L	L	L	L	X	L	L	L	0	L	L	L	L
V	0	V	V	V	V	V	V	X	V	V	V	0	V	V	V	S
F	0	F	F	F	F	F	F	X	F	F	F	0	F	F	F	F
E	0	E	E	E	E	E	E	X	E	E	E	0	E	E	E	E
D	0	D	D	D	D	D	D	X	D	D	D	0	D	D	D	D
N	0	N	N	N	N	N	N	X	N	N	N	0	N	N	N	N
D	0	D	D	D	D	D	D	X	D	D	D	0	D	D	D	D
N	0	N	N	N	N	N	N	X	N	N	N	0	N	N	N	N
K	0	K	K	K	K	K	K	X	K	K	K	0	K	K	K	K
L	0	L	L	L	L	L	L	X	L	L	L	0	L	L	L	V
E	0	E	E	E	E	E	E	X	E	E	E	0	E	E	E	E
V	0	V	V	V	V	V	V	X	V	V	V	0	V	V	V	V
A	0	A	A	A	A	A	A	X	A	A	A	0	A	A	A	A
E	0	E	E	E	E	E	E	X	E	E	E	0	E	E	E	E
L	0	L	L	L	L	L	L	X	L	L	L	0	L	L	L	L
N	0	N	N	N	N	N	N	X	N	S	N	0	N	S	N	N
G	0	G	G	G	G	G	G	X	G	G	G	0	G	G	G	G
V	0	V	V	V	V	I	V	X	V	V	V	0	V	V	V	V
P	0	P	P	P	P	P	P	X	P	P	P	0	P	P	P	P
R	0	R	R	R	R	R	R	X	R	R	R	0	R	R	R	R
L	0	L	L	L	L	L	L	X	L	L	L	0	L	L	L	L
L	0	L	L	L	L	L	L	X	L	L	L	0	L	L	L	L
Q	0	Q	Q	Q	Q	Q	Q	X	Q	Q	Q	0	Q	Q	Q	Q
V	0	V	V	V	V	V	V	X	V	V	V	0	V	V	V	V
L	0	L	L	L	L	L	L	X	L	L	L	0	L	L	L	L
K	0	K	K	K	K	K	K	X	K	K	K	0	K	K	K	K
Q	0	Q	Q	Q	Q	Q	Q	X	Q	Q	Q	0	Q	Q	Q	Q
T	0	T	T	T	T	T	T	X	T	T	T	0	T	T	T	T
R	0	R	R	R	R	R	R	X	R	R	R	0	R	R	R	R
D	0	D	D	D	D	D	D	X	D	D	D	0	D	D	D	D
L	0	L	L	L	L	L	L	X	L	L	L	0	L	L	L	L
E	0	E	E	E	E	E	E	X	E	E	E	0	E	E	E	E
T	0	T	T	T	T	T	T	S	T	T	T	0	T	T	T	T
K	0	K	K	K	K	K	K	I	K	K	K	0	K	K	K	K
K	0	K	K	K	K	K	K	V	K	K	K	0	K	K	K	K
Q	0	Q	Q	Q	Q	Q	Q	.	Q	Q	Q	0	Q	Q	Q	Q
I	0	I	I	I	I	I	I	.	I	I	I	0	I	I	I	I
T	0	T	T	T	T	T	T	.	T	T	T	0	T	T	T	T
D	0	D	.	D	G	A	D	.	D	G	.	0	.	.	.	G
H	0	H	.	H	H	T	R	.	N	F	.	0	.	.	.	I
T	0	T	.	T	T	T	I	.	A	S	.	0	.	.	.	A
V	0	V	.	V	V	V	V	.	F	G	.	0	.	.	.	F
N	0	N	.	I	N	N	N	.	.	N	.	0	.	.	.	V
L	0	L	.	L	L	L	L	.	.	L	.	0	.	.	.	R
R	0	R	.	R	R	R	R	.	.	E	.	0	.	.	.	R
S	0	S	.	S	S	S	S	.	.	N	.	0	.	.	.	H
R	0	R	.	R	R	R	G	.	.	E	.	0	.	.	.	S
N	0	N	.	N	N	N	N	.	.	S	.	0	.	.	.	S
G	0	G	.	G	G	A	C	.	.	G	.	0	.	.	.	V
.	0	.	.	.	.	.	V	.	.	Q	.	0	.	.	.	.
W	0	W	.	W	W	W	W	.	.	S	.	0	.	.	.	.
P	0	P	.	L	P	R	R	.	.	W	.	0	.	.	.	P
G	0	G	.	G	G	K	K	.	.	A	.	0	.	.	.	G
A	0	A	.	A	T	A	A	.	.	H	.	0	.	.	.	H
V	0	V	.	V	V	F	F	.	.	G	.	0	.	.	.	V
A	0	A	.	A	A	C	C	.	.	S	.	0	.	.	.	F
H	0	H	.	H	H	R	R	.	.	Y	.	0	.	.	.	A
A	0	A	.	A	A	P	P	.	.	S	.	0	.	.	.	F
C	0	C	.	C	C	S	S	.	.	I	.	0	.	.	.	S
N	0	N	.	N	N	L	L	.	.	S	.	0	.	.	.	L
P	0	P	.	P	P	L	L	.	.	R	.	0	.	.	.	P
S	0	S	.	S	S	L	L	.	.	A	.	0	.	.	.	G
T	0	T	.	T	T	L	L	.	.	K	.	0	.	.	.	T
L	0	L	.	L	L	G	G	.	.	L	.	0	.	.	.	L
G	0	G	.	G	G	G	G	.	.	G	.	0	.	.	.	M
G	0	G	.	G	G	T	.	.	.	L	.	0	.	.	.	G
Q	0	Q	.	Q	Q	I	.	.	.	L	.	0	.	.	.	S
G	0	G	.	G	G	L	.	.	.	G	.	0	.	.	.	S
G	0	G	.	G	G	S	.	.	.	L	.	0	.	.	.	P
R	0	R	.	W	W	R	.	.	.	Q	.	0	.	.	.	G
I	0	I	.	I	I	I	.	.	.	N	.	0	.	.	.	R
T	0	T	.	T	T	F	T	.	.	T	.	0	.	.	.	T
R	0	R	.	R	R	I	T	.	.	R	.	0	.	.	.	P
S	0	S	.	S	S	V	S	.	.	C	.	0	.	.	.	S
G	0	G	.	G	G	H	G	.	.	G	.	0	.	.	.	C
V	0	V	.	V	V	V	E	.	.	V	.	0	.	.	.	L
R	0	.	.	R	R	G	S	.	.	R	.	0	.	.	.	.
D	0	D	.	D	D	Q	Q	.	.	D	.	0	.	.	.	V
Q	0	Q	.	Q	Q	P	P	.	.	Q	.	0	.	.	.	F
P	0	P	.	P	P	P	P	.	.	P	.	0	.	.	.	P
D	0	D	.	D	D	S	S	.	.	E	.	0	.	.	.	H
Q	0	Q	.	Q	Q	P	L	.	.	R	.	0	.	.	.	F
H	0	H	.	H	H	S	S	.	.	H	.	0	.	.	.	V
G	0	G	G	G	G	S	S	N	.	R	G	0	G	G	G	G
L	0	L	L	L	L	L	L	L	L	L	L	0	L	L	L	L
L	0	L	L	L	L	L	L	L	L	L	L	0	L	L	L	L
W	0	W	W	W	W	W	W	W	W	W	W	0	W	W	W	W
N	0	N	N	N	N	N	N	N	N	N	N	0	N	N	N	N
L	0	L	L	L	L	L	L	L	L	L	L	0	L	L	L	L
S	0	S	S	S	S	S	S	S	S	S	S	0	S	S	S	S
S	0	S	S	S	S	S	S	S	S	S	S	0	S	S	S	S
N	0	N	N	N	N	N	N	N	N	N	S	0	N	N	N	S
D	0	D	D	D	D	D	D	N	D	D	D	0	D	D	D	D
K	0	K	K	K	K	K	K	K	K	K	K	0	K	K	K	K
L	0	L	L	L	L	L	L	L	L	L	L	0	L	L	L	L
K	0	K	K	K	K	K	K	K	K	K	K	0	K	K	K	K
N	0	N	N	N	N	N	N	N	N	N	H	0	N	N	N	N
L	0	L	L	L	L	L	L	L	L	L	L	0	L	L	L	L
M	0	M	M	M	M	M	M	M	M	M	M	0	M	M	M	I
I	0	I	I	I	I	I	I	I	I	I	I	0	I	I	I	I
T	0	T	T	T	T	T	T	T	T	T	T	0	T	T	T	T
E	0	E	E	E	E	E	E	E	E	E	E	0	E	E	E	E
A	0	A	A	A	A	A	A	A	A	A	A	0	A	A	A	A
L	0	L	L	L	L	L	L	L	L	L	L	0	L	L	L	L
L	0	L	L	L	L	L	L	L	L	L	L	0	L	L	L	L
T	0	T	M	T	T	T	T	T	T	T	T	0	T	I	I	T
L	0	L	L	L	L	L	L	L	L	L	L	0	L	L	L	L
T	0	T	T	T	T	T	T	T	N	T	T	0	T	T	T	T
E	0	E	E	E	E	E	E	E	E	E	E	0	E	E	E	D
N	0	N	N	N	N	N	N	.	N	Q	S	0	N	N	N	S
I	0	I	I	I	I	I	I	I	I	V	V	0	I	I	I	V
I	0	I	I	I	I	I	I	I	I	I	I	0	I	I	I	I
I	0	I	I	I	I	I	I	I	I	I	I	0	I	I	I	I
P	0	P	P	P	P	P	P	P	P	P	P	0	P	P	P	P
F	0	F	F	F	F	F	F	F	Y	Y	F	0	F	F	F	Y
S	0	S	S	S	S	S	S	S	S	S	S	0	S	S	S	S
G	0	G	G	G	G	G	G	G	G	G	G	0	G	G	G	G
W	0	W	W	W	W	W	W	W	W	W	W	0	W	W	W	W
P	0	P	P	P	P	P	P	P	P	P	P	0	P	P	P	S
E	0	E	E	E	E	E	E	E	E	E	E	0	E	E	E	E
G	0	G	G	G	G	G	G	G	G	G	G	0	G	G	G	G
D	0	D	D	D	D	D	D	D	D	D	D	0	D	D	D	D
Y	0	Y	Y	Y	Y	Y	Y	Y	Y	Y	Y	0	Y	Y	Y	Y
P	0	P	P	P	P	P	P	P	P	P	P	0	P	P	P	P
K	0	K	K	K	K	K	K	K	K	K	K	0	K	K	K	K
A	0	A	A	A	A	A	A	A	A	A	A	0	A	A	A	A
N	0	N	N	N	N	N	N	N	N	N	N	0	N	N	N	N
G	0	G	G	G	G	G	G	G	G	G	G	0	G	G	G	G
L	0	L	L	L	L	L	L	L	L	L	L	0	L	L	L	L
L	0	L	L	L	L	L	L	L	L	L	L	0	L	L	L	L
D	0	D	D	D	D	D	D	D	D	D	D	0	D	D	D	D
F	0	F	F	F	F	F	F	F	F	Y	F	0	F	F	F	F
D	0	D	D	D	D	D	D	D	D	D	D	0	D	D	D	D
I	0	I	I	I	I	I	I	I	I	I	I	0	I	I	I	I
F	0	F	F	F	F	F	F	F	F	F	F	0	F	F	F	F
Y	0	Y	Y	Y	Y	Y	Y	Y	Y	Y	Y	0	Y	Y	Y	Y
N	0	N	N	N	N	N	N	N	N	N	N	0	N	N	N	N
V	0	V	V	V	V	V	V	V	V	V	V	0	A	V	V	V
T	0	T	T	T	T	T	T	T	T	T	T	0	T	T	T	T
G	0	G	G	G	G	G	G	G	G	G	G	0	G	G	G	G
C	0	C	C	C	C	C	C	C	C	C	C	0	C	C	C	C
L	0	L	L	L	L	L	L	L	L	L	L	0	L	L	L	L
.	0	.	.	.	.	S	.	.	.	.	.	0	S	.	.	.
R	0	R	R	R	R	R	R	R	R	R	R	0	R	R	R	R
N	0	N	N	N	N	N	N	N	N	N	N	0	N	N	N	N
M	0	M	M	M	M	M	M	M	M	M	M	0	M	M	M	M
S	0	S	S	S	S	S	S	S	S	S	S	1	S	S	S	S
S	0	S	S	S	S	S	S	S	S	S	S	0	S	S	S	S
A	0	A	A	A	A	A	A	A	A	A	A	0	A	A	A	A
G	0	G	G	G	G	G	G	G	G	G	G	0	G	G	G	G
A	0	P	P	P	P	P	P	P	P	P	P	0	P	P	P	P
D	0	D	D	D	D	D	D	D	D	D	D	0	D	E	D	D
G	0	G	G	G	G	G	G	G	G	G	G	0	G	G	G	G
R	0	R	R	R	R	R	R	R	.	R	R	0	R	R	R	R
K	0	K	K	K	K	K	K	K	.	K	K	0	K	K	K	K
A	0	A	A	A	A	A	A	V	.	V	M	0	V	V	V	V
M	0	M	M	M	M	M	M	M	.	I	M	0	M	M	M	M
R	0	R	R	R	R	R	R	R	.	R	R	0	R	R	R	R
R	0	R	R	R	R	R	R	K	.	R	R	0	R	R	R	R
C	0	C	C	C	C	C	C	C	.	C	C	0	C	C	C	C
D	0	D	D	E	D	D	D	D	.	D	D	0	D	D	D	E
G	0	G	G	G	G	G	G	G	.	G	G	0	G	G	G	G
L	0	L	L	L	L	L	L	L	.	L	L	0	L	L	L	L
I	0	I	I	I	I	I	I	I	.	I	I	0	I	I	I	I
D	0	D	D	D	D	D	D	D	.	D	D	0	D	D	D	D
S	0	S	S	S	S	S	S	S	.	S	S	0	S	S	S	S
L	0	L	L	L	L	L	L	L	.	L	L	0	L	L	L	L
V	0	V	V	V	V	V	V	V	.	V	V	0	V	V	V	V
H	0	H	H	H	H	H	H	H	.	H	H	0	H	H	H	H
Y	0	Y	Y	Y	Y	Y	Y	Y	.	Y	Y	0	Y	Y	Y	Y
V	0	V	V	V	V	V	V	V	.	V	V	0	V	V	V	V
R	0	R	R	R	R	R	R	R	.	R	R	0	R	R	R	R
G	0	G	G	G	G	G	G	G	.	G	G	0	G	G	G	G
T	0	T	T	T	T	T	T	T	.	T	T	0	T	T	T	T
I	0	I	I	I	I	I	I	I	.	I	I	0	I	I	I	I
A	0	A	A	A	A	A	A	A	.	A	A	0	A	A	A	A
D	0	D	D	D	D	D	D	D	.	D	D	0	D	D	D	D
Y	1	Y	Y	Y	Y	Y	Y	Y	.	Y	Y	0	Y	Y	Y	Y
Q	0	Q	Q	Q	Q	Q	Q	Q	.	Q	Q	0	Q	Q	Q	Q
P	0	P	P	P	P	P	P	P	.	P	P	0	P	P	P	P
D	0	D	D	D	D	D	D	D	.	D	D	0	D	D	D	D
D	0	D	D	D	D	D	D	D	.	D	D	0	D	D	D	D
K	0	K	K	K	K	K	K	K	.	K	K	0	K	K	K	K
A	0	A	A	A	A	A	A	A	A	A	A	0	A	A	A	A
T	0	T	T	T	T	T	T	T	T	T	T	0	T	F	T	T
E	0	E	E	E	E	E	E	E	E	E	E	0	E	F	E	E
N	0	N	N	N	N	N	N	N	N	N	N	0	N	N	N	N
C	0	C	C	C	C	C	C	C	C	C	C	0	C	C	C	C
V	0	V	V	V	V	V	V	V	V	V	V	0	V	V	V	V
C	0	C	C	C	C	C	C	C	C	C	C	0	C	S	C	C
I	0	I	I	I	I	I	I	I	I	I	I	0	I	I	I	I
L	0	L	L	L	L	L	L	L	L	L	L	0	L	H	L	L
H	0	H	H	H	H	H	H	H	H	H	H	0	H	H	H	H
N	0	N	N	N	N	N	N	N	N	N	N	0	N	N	N	N
L	0	L	L	L	L	L	L	L	L	L	L	0	L	L	L	L
S	0	S	S	S	S	S	S	S	S	S	S	0	S	S	S	S
Y	1	Y	Y	Y	Y	Y	Y	Y	Y	Y	Y	0	Y	Y	Y	Y
Q	0	Q	Q	Q	Q	Q	Q	Q	Q	Q	Q	0	Q	Q	Q	Q
L	0	L	L	L	L	L	L	L	L	L	L	0	L	L	L	L
E	0	E	E	E	E	E	E	E	E	E	E	0	E	E	E	E
A	0	A	A	A	A	A	A	A	A	A	A	0	A	A	A	A
E	0	E	E	E	E	E	E	E	E	E	E	0	E	Q	E	E
L	0	L	L	L	L	L	L	L	L	L	L	0	L	L	L	L
P	0	P	P	P	P	P	P	P	P	P	P	0	P	P	P	P
E	0	E	E	E	E	E	E	E	E	E	E	0	E	D	D	E
K	0	K	K	K	K	K	K	K	K	K	K	0	R	K	R	R
Y	1	Y	Y	Y	Y	Y	Y	Y	Y	Y	Y	0	Y	Y	Y	Y
S	0	S	S	S	S	S	S	S	S	S	S	0	S	S	S	S
Q	0	Q	Q	Q	Q	Q	Q	Q	Q	Q	Q	0	Q	Q	Q	Q
N	0	N	N	N	N	N	N	N	S	S	S	1	N	S	S	S
I	0	I	I	I	I	I	I	I	I	I	I	0	I	I	I	N
Y	1	Y	Y	Y	Y	Y	Y	Y	Y	Y	Y	1	Y	Y	Y	Y
I	0	I	I	I	I	I	I	I	I	I	M	0	I	I	I	I
Q	0	Q	Q	Q	Q	Q	Q	Q	Q	Q	Q	0	Q	Q	Q	Q
N	0	N	N	N	N	N	N	N	N	N	N	0	N	N	N	N
R	0	R	R	R	R	R	R	R	R	R	R	0	R	R	R	R
N	0	N	N	N	N	N	N	N	N	N	N	0	N	N	T	N
I	0	I	I	I	I	I	I	I	I	I	I	0	I	I	I	I
Q	0	Q	Q	Q	Q	Q	Q	Q	Q	Q	Q	0	Q	Q	Q	Q
T	0	T	T	T	T	T	T	T	T	T	T	0	T	A	T	T
D	0	D	D	D	D	D	D	D	D	D	N	0	D	D	D	A
N	0	N	N	N	N	N	N	N	N	N	S	0	N	N	N	S
N	0	N	N	N	N	N	N	D	N	N	N	0	N	N	N	S
K	0	K	K	K	K	K	K	K	K	K	K	0	K	K	K	K
S	0	S	S	S	S	S	S	S	S	S	S	1	S	S	S	S
I	0	I	I	I	I	I	I	I	I	I	I	0	I	I	I	V
G	0	G	G	G	G	G	G	G	G	G	G	0	G	G	G	G
C	0	C	C	C	C	C	C	C	C	C	C	0	C	C	C	C
F	0	F	F	F	F	F	F	F	F	F	F	0	F	F	F	F
G	0	G	G	G	G	G	G	G	G	G	G	0	G	G	G	G
S	0	S	S	S	S	S	S	N	S	S	S	1	S	S	S	S
R	0	R	R	R	R	R	R	R	R	R	R	0	R	R	R	R
S	0	S	S	S	S	S	S	S	S	S	S	0	S	S	S	S
R	0	R	R	R	R	R	R	R	R	R	R	0	R	R	R	R
K	0	K	K	K	K	K	K	K	K	K	K	0	K	K	K	K
V	0	V	V	V	V	V	V	V	V	V	L	0	V	V	I	V
K	0	K	K	K	K	K	K	K	K	K	K	0	K	K	K	K
E	0	E	E	E	E	E	E	E	E	E	E	0	E	E	E	E
Q	0	Q	Q	Q	Q	Q	Q	Q	Q	Q	Q	0	Q	Q	Q	Q
Y	1	Y	Y	Y	Y	Y	Y	C	Y	Y	Y	1	F	Y	Y	Y
Q	0	Q	Q	Q	Q	Q	Q	Q	Q	Q	Q	0	Q	Q	Q	Q
D	0	D	D	D	D	D	D	D	D	D	D	0	D	D	D	D
V	0	V	V	V	M	M	L	M	V	V	L	0	M	M	M	I
P	0	P	P	P	P	P	P	P	P	P	Q	0	P	P	P	P
M	0	M	M	M	M	M	M	I	M	M	M	0	M	M	M	L
P	0	P	P	P	P	P	P	P	P	P	P	0	P	P	P	P
E	0	E	E	E	E	E	E	E	E	E	E	0	E	E	E	E
E	0	E	E	E	E	E	E	E	E	E	E	0	E	E	E	E
K	0	K	K	K	K	K	K	K	K	K	R	0	K	K	K	K
S	1	S	S	S	S	S	S	S	S	S	S	0	S	S	S	S
N	0	N	N	N	N	N	N	N	N	N	N	0	N	N	N	N
P	0	P	P	P	P	P	P	P	P	P	P	0	P	P	P	P
K	0	K	K	K	K	K	K	K	K	K	H	0	K	K	K	K
G	0	G	G	G	G	G	G	G	G	G	G	0	G	G	G	G
V	0	V	V	V	V	V	V	V	V	V	I	0	V	V	V	V
E	0	E	E	E	E	E	E	E	E	E	E	0	E	E	E	E
W	0	W	W	W	W	W	W	W	W	W	W	0	W	W	W	W
L	0	L	L	L	L	L	L	L	L	L	L	0	L	L	L	L
W	0	W	W	W	W	W	W	W	W	W	W	0	W	W	W	W
H	0	H	H	H	H	H	H	H	H	H	H	0	H	H	H	H
S	0	S	S	S	S	S	S	S	S	S	S	0	S	S	S	S
I	0	I	I	I	I	I	I	I	I	I	I	0	I	I	I	I
V	0	V	V	V	V	V	V	V	V	V	V	0	V	V	V	V
I	0	I	I	I	I	I	I	I	I	I	I	0	I	I	I	I
R	0	R	R	R	R	R	R	R	R	R	R	0	R	R	R	R
M	0	M	M	M	M	M	M	M	M	M	M	0	M	M	M	M
Y	1	Y	Y	Y	Y	Y	Y	Y	Y	Y	Y	0	Y	Y	Y	Y
L	0	L	L	L	L	L	L	L	L	L	L	0	L	L	L	L
S	0	S	S	S	S	S	S	S	S	S	S	0	S	S	S	S
L	0	L	L	L	L	L	L	L	L	L	L	0	L	L	L	L
I	0	I	I	I	I	I	I	I	I	I	I	0	I	I	I	I
A	0	A	A	A	A	A	A	A	A	A	A	0	A	A	A	A
K	0	K	K	K	K	K	K	K	K	K	K	0	K	K	K	K
S	1	S	S	S	S	S	S	S	S	S	S	0	S	S	S	S
V	0	V	V	V	V	V	I	V	V	I	T	0	V	V	V	I
R	0	R	R	R	R	R	R	R	R	R	R	0	R	R	R	R
N	0	N	N	N	N	N	N	N	N	N	N	0	N	N	N	N
Y	0	Y	Y	Y	Y	Y	Y	Y	Y	Y	Y	0	F	Y	Y	Y
T	0	T	T	T	T	T	T	T	T	T	T	0	T	T	T	T
Q	0	Q	Q	Q	Q	Q	Q	Q	Q	Q	Q	0	Q	Q	Q	Q
E	0	E	E	E	E	E	E	E	E	E	E	0	E	E	E	E
A	0	A	A	A	A	A	A	A	A	A	A	0	A	A	A	A
S	0	S	S	S	S	S	S	S	S	S	S	0	S	S	S	S
L	0	L	L	L	L	L	L	L	L	L	L	0	L	L	L	L
G	0	G	G	G	G	G	G	G	G	G	G	0	G	G	G	G
A	0	A	A	A	A	A	A	A	A	A	A	0	A	A	A	A
L	0	L	L	L	L	L	L	L	L	L	L	0	L	L	L	L
Q	0	Q	Q	Q	Q	Q	Q	Q	Q	Q	Q	0	Q	Q	Q	Q
N	0	N	N	N	N	N	N	N	N	N	N	0	N	N	N	N
L	0	L	L	L	L	L	L	L	L	L	L	0	L	L	L	L
T	0	T	T	T	T	T	T	T	T	T	T	0	T	T	T	T
A	0	A	A	A	A	A	A	A	A	A	A	0	A	A	A	A
G	0	G	G	G	G	G	G	G	G	G	G	0	G	G	G	G
S	0	S	S	S	S	S	S	S	S	S	G	0	S	S	S	S
G	0	G	G	G	G	G	G	G	G	G	G	0	G	G	G	G
P	0	P	P	P	P	P	P	P	P	P	P	0	P	P	P	P
M	0	M	M	.	M	M	M	M	M	M	I	0	M	M	M	M
P	0	P	P	.	P	P	P	P	P	P	P	0	P	P	P	P
T	0	T	T	.	T	T	T	T	T	T	T	0	T	T	T	S
S	0	S	S	.	S	S	S	S	S	S	L	0	S	S	S	A
V	0	V	V	.	V	V	V	V	V	V	V	0	V	V	V	V
A	0	A	A	.	A	A	A	A	A	A	A	0	A	A	A	A
Q	0	Q	Q	.	Q	Q	Q	Q	Q	Q	R	0	Q	Q	Q	Q
T	0	T	T	.	T	A	T	T	T	T	M	0	T	T	T	T
V	0	V	V	.	V	V	V	V	V	V	V	0	V	V	V	V
V	0	V	V	.	V	V	V	V	V	V	V	0	V	V	V	V
Q	0	Q	Q	.	Q	Q	Q	Q	Q	Q	Q	0	Q	Q	Q	Q
K	0	K	K	.	K	K	K	K	K	K	K	0	K	K	K	K
E	0	E	E	.	E	E	E	E	E	E	E	0	E	E	E	E
S	0	S	S	.	N	N	S	N	N	N	N	0	N	N	N	N
G	0	G	G	.	G	G	G	G	G	G	G	0	G	G	G	G
L	0	L	L	.	L	L	L	L	L	L	L	0	L	L	L	L
Q	0	Q	Q	.	Q	Q	Q	Q	Q	Q	Q	0	Q	Q	Q	Q
H	0	H	H	.	H	H	H	H	H	H	H	0	H	H	H	H
T	0	T	T	.	A	T	T	T	A	T	T	0	T	T	T	T
R	0	R	R	.	R	R	R	R	R	R	R	0	R	R	R	R
K	0	K	K	.	K	K	K	K	K	K	K	0	K	K	K	K
M	0	M	M	.	M	M	M	M	M	M	M	0	M	M	M	M
L	0	L	L	.	L	L	L	L	L	L	L	0	L	L	L	L
H	0	H	H	.	H	H	Y	H	H	H	H	0	H	H	H	H
V	0	V	V	.	V	V	V	V	V	V	V	0	V	V	V	V
G	0	G	G	.	S	G	G	G	G	G	G	0	G	G	G	S
D	0	D	D	.	D	D	D	D	D	D	D	0	D	D	D	D
P	0	P	P	.	P	L	P	P	P	P	P	0	P	P	P	F
S	1	S	S	.	S	S	S	S	S	S	S	0	S	S	S	S
V	0	V	V	.	V	V	V	V	V	V	V	0	V	V	V	V
K	0	K	K	.	K	K	K	K	R	K	K	0	K	K	K	K
K	0	K	K	.	K	K	K	K	K	K	K	0	K	K	K	K
T	0	T	T	.	T	T	T	T	T	T	T	0	T	T	T	T
A	0	A	A	.	A	A	A	A	A	A	A	0	A	A	A	A
I	0	I	I	.	I	I	I	V	V	V	V	0	V	V	V	V
S	0	S	S	.	S	S	S	S	S	S	S	0	S	S	S	S
L	0	L	L	.	L	L	L	L	L	L	L	0	L	L	L	L
L	0	L	L	.	L	L	L	L	L	L	L	0	L	L	L	L
R	0	R	R	.	R	R	R	R	R	R	R	0	R	R	R	R
N	0	N	N	.	N	N	N	N	N	N	N	0	N	N	N	N
L	0	L	L	.	L	L	L	L	L	L	L	0	L	L	L	L
S	0	S	S	.	S	S	S	S	S	S	S	0	S	S	S	S
R	0	R	R	.	R	R	R	R	R	R	R	0	R	R	R	R
N	0	N	N	.	N	N	N	N	N	N	N	0	I	N	N	N
L	0	L	L	.	L	L	L	I	L	L	L	0	L	L	L	F
S	0	S	S	.	S	S	S	S	S	S	S	0	S	S	S	S
L	0	L	L	.	L	L	L	L	L	L	L	0	L	L	L	L
Q	0	Q	Q	.	Q	Q	Q	Q	Q	Q	Q	0	Q	Q	Q	Q
N	0	N	N	.	N	N	N	N	N	N	N	0	N	N	N	N
E	0	E	E	.	E	E	E	E	E	E	E	0	E	E	E	E
I	0	I	I	.	I	I	I	I	I	I	I	0	I	I	I	I
A	0	A	V	.	A	A	A	A	A	A	A	0	A	A	A	A
K	0	K	G	K	K	K	K	K	K	K	K	0	K	K	K	R
E	0	E	G	E	E	E	E	E	E	E	E	0	E	E	E	E
T	0	T	T	T	T	T	T	T	T	T	T	0	T	T	T	T
L	0	L	L	L	L	L	L	L	L	L	L	0	L	L	L	L
P	0	P	S	P	P	P	P	P	P	P	P	0	P	P	P	P
D	0	D	H	D	D	D	D	D	D	D	D	0	D	D	D	D
L	0	L	T	L	L	L	L	L	L	L	L	0	L	L	L	L
V	0	V	I	V	V	V	V	I	V	V	V	0	V	V	V	V
.	0	.	Q	.	.	.	.	.	.	.	.	0	.	.	.	.
S	0	S	S	S	S	S	S	S	S	S	S	0	S	S	S	S
I	0	I	N	I	I	I	I	I	I	I	I	0	I	I	I	I
I	0	I	C	I	I	I	I	I	I	I	I	0	I	I	I	I
P	0	P	D	P	P	P	P	P	P	P	P	0	P	P	P	P
D	0	D	E	D	D	D	D	D	D	D	D	0	D	D	D	D
T	0	T	T	T	T	T	T	T	T	T	T	0	T	T	T	T
V	0	V	Y	V	V	V	V	V	I	V	V	0	V	V	V	V
P	0	P	F	P	P	P	P	P	P	P	P	0	P	P	P	P
S	0	S	A	S	S	S	S	S	S	S	S	0	T	S	S	N
T	0	T	F	T	T	T	T	T	T	T	T	0	T	T	T	S
D	0	D	D	D	D	D	D	D	D	D	D	0	D	D	D	D
L	0	L	C	L	L	L	L	L	L	L	L	0	L	L	L	L
L	0	L	I	L	L	L	L	L	L	L	L	0	L	L	L	L
I	0	I	I	I	I	I	I	T	I	V	I	0	T	I	I	I
E	0	E	D	E	E	E	E	E	E	E	E	0	E	E	E	E
T	0	T	R	T	T	T	T	T	T	T	T	0	T	T	T	T
T	0	T	D	T	T	T	T	T	T	T	T	0	T	T	T	T
A	0	A	D	A	A	A	A	A	A	A	A	0	A	A	A	A
S	0	S	N	S	S	S	S	S	S	S	S	0	S	S	S	S
A	0	A	G	A	A	A	A	A	A	A	A	0	A	A	A	A
C	0	C	I	C	C	C	C	C	C	C	C	0	C	C	C	C
Y	0	Y	T	Y	Y	Y	Y	Y	Y	Y	Y	0	Y	Y	Y	Y
T	0	T	L	T	T	T	T	T	T	T	T	0	T	T	T	T
L	0	L	S	L	L	L	L	L	L	L	L	0	L	L	L	L
N	0	N	N	N	N	N	N	N	N	N	N	0	N	N	N	N
N	0	N	N	N	N	N	N	N	N	N	N	0	N	N	N	N
I	0	I	I	I	I	I	I	I	I	V	L	0	I	I	V	L
I	0	I	I	I	I	I	I	I	A	V	M	0	I	I	I	I
Q	0	Q	F	Q	Q	Q	Q	Q	Q	Q	Q	0	Q	Q	Q	Q
N	0	N	Y	N	N	N	N	N	N	N	N	0	N	N	N	N
S	0	S	L	S	S	S	S	S	S	S	S	0	S	S	S	S
Y	0	Y	F	Y	Y	Y	Y	Y	Y	Y	Y	0	Y	Y	Y	Q
Q	0	Q	A	Q	Q	Q	Q	Q	Q	Q	Q	0	Q	Q	Q	Q
N	0	N	Y	N	N	N	N	N	N	N	N	0	N	N	N	N
A	0	A	T	A	A	A	A	A	A	A	A	0	A	A	A	A
R	0	R	K	R	R	R	R	R	R	R	R	0	R	R	R	Q
D	0	D	K	D	D	D	D	D	D	D	D	0	D	D	D	D
L	0	L	I	L	L	L	L	L	L	L	L	0	L	L	L	L
L	0	L	T	L	L	L	L	L	L	L	L	0	L	L	L	L
N	0	N	E	N	N	N	N	N	H	N	N	0	N	N	N	N
T	0	T	K	T	T	T	T	T	T	T	T	0	T	T	T	T
G	0	G	R	G	G	G	G	G	G	G	G	0	G	G	G	G
G	0	G	G	G	G	G	G	G	G	G	G	0	G	G	G	G
I	0	I	F	I	I	I	I	L	L	L	L	0	L	L	L	F
Q	0	Q	S	Q	Q	Q	Q	Q	Q	Q	Q	0	Q	Q	Q	L
K	0	K	K	K	K	K	K	K	K	K	K	0	K	K	K	K
I	0	I	I	I	I	I	I	I	I	I	I	0	I	I	I	I
M	0	M	N	M	M	M	M	M	M	M	M	0	M	M	M	I
A	0	A	A	A	A	T	T	A	T	T	T	0	T	T	T	A
I	0	I	I	I	I	I	I	I	I	I	I	0	I	I	I	I
.	0	.	L	.	.	.	.	.	.	.	.	0	.	.	.	.
.	0	.	K	.	.	.	.	.	.	.	.	0	.	.	.	.
.	0	.	F	.	.	.	.	.	.	.	.	0	.	.	.	.
S	0	S	Q	S	S	S	S	S	S	S	S	0	S	S	S	S
A	0	A	I	A	A	A	A	S	A	A	I	0	A	A	S	V
G	0	G	G	G	G	G	G	G	G	G	G	0	G	G	G	G
D	0	D	F	D	D	D	D	D	D	D	E	0	D	D	D	D
A	0	A	I	A	A	A	A	G	A	D	G	0	A	T	V	S
Y	1	Y	Y	Y	Y	Y	Y	H	Y	Y	Y	0	Y	Y	Y	Y
A	0	A	A	A	A	A	A	A	A	A	A	0	A	A	A	L
S	0	S	S	S	S	S	S	S	S	S	P	0	P	S	S	S
N	0	N	N	N	N	N	N	N	N	N	N	0	N	N	N	N
K	0	K	K	K	K	K	K	K	K	K	K	0	K	K	K	K
A	0	A	A	A	A	A	A	A	A	A	A	0	A	A	A	A
S	0	S	S	S	S	S	S	S	S	S	S	0	S	S	S	S
K	0	K	R	K	K	K	K	K	K	K	K	0	K	K	K	K
A	0	A	A	A	A	A	A	A	A	A	A	0	A	A	A	A
A	0	A	A	A	A	A	A	A	A	A	A	0	A	A	A	A
S	0	S	S	S	S	S	S	S	S	S	S	0	S	S	S	S
V	0	V	V	V	V	V	V	V	V	V	V	0	V	V	V	V
L	0	L	L	L	L	L	L	L	L	L	L	0	L	L	L	L
L	0	L	L	L	L	L	L	L	L	L	L	0	L	L	L	L
Y	0	Y	Y	Y	Y	Y	Y	Y	Y	Y	Y	0	Y	Y	Y	Y
S	0	S	S	S	S	S	S	S	S	S	S	0	S	S	S	S
L	0	L	L	L	L	L	L	L	L	L	L	0	L	L	L	L
W	0	W	W	W	W	W	W	W	W	W	W	0	W	W	W	W
A	0	A	A	A	A	A	A	A	A	T	A	0	A	T	T	S
H	0	H	H	H	H	H	H	H	H	H	H	0	H	H	H	H
T	0	T	T	T	T	T	T	T	T	T	T	0	T	T	T	A
E	0	E	E	E	E	E	E	E	E	E	E	0	E	E	E	D
L	0	L	L	L	L	L	L	L	L	L	L	0	L	L	L	L
H	0	H	H	H	H	H	H	H	H	H	H	0	H	H	H	H
H	0	H	H	H	H	H	H	N	N	N	H	0	N	N	N	N
A	0	A	A	A	A	A	A	A	A	A	A	0	A	A	A	A
Y	0	Y	Y	Y	Y	Y	Y	Y	Y	Y	Y	0	Y	Y	Y	Y
K	0	K	K	K	K	K	K	K	K	K	K	0	K	K	K	K
K	0	K	K	K	K	K	K	K	K	K	K	0	K	K	K	K
A	0	A	A	A	A	A	A	A	A	A	A	0	A	A	A	A
Q	0	Q	Q	Q	Q	Q	Q	Q	Q	Q	Q	0	Q	Q	Q	Q
F	0	F	F	F	F	F	F	F	F	F	F	0	F	F	F	F
K	0	K	K	K	K	K	K	K	K	K	K	0	K	K	K	K
K	0	K	K	K	K	K	K	K	K	K	K	0	K	K	K	K
T	0	T	T	T	T	T	T	T	T	T	T	0	T	T	T	T
D	0	D	D	D	D	D	D	D	D	D	D	0	D	D	D	D
F	0	F	F	F	F	F	F	F	F	F	F	0	F	F	F	F
V	0	V	V	V	V	V	V	V	V	V	V	0	V	V	V	V
N	0	N	N	N	N	N	N	N	N	N	N	0	N	N	N	N
S	0	S	S	S	S	S	S	S	S	S	S	1	S	S	S	N
R	0	R	R	R	R	R	R	R	R	R	R	0	R	R	R	Q
T	0	T	T	T	T	T	T	T	T	T	T	0	T	T	T	T
A	0	A	A	A	A	A	A	A	A	A	A	0	A	T	A	I
K	0	K	K	K	K	K	K	K	K	K	K	0	K	K	K	K
A	0	A	A	A	A	A	A	A	A	A	A	0	A	A	A	A
Y	1	Y	Y	Y	Y	Y	Y	Y	Y	Y	Y	0	Y	Y	Y	Y
H	0	H	H	H	H	H	H	H	H	H	H	0	H	H	H	H
S	0	S	S	S	S	S	S	S	S	S	S	0	S	S	S	S
L	0	L	L	L	L	L	L	L	L	L	L	0	L	L	L	L
K	0	K	K	K	K	K	K	K	K	K	K	0	K	K	K	K
D	0	D	D	D	D	D	D	D	D	D	D	0	D	D	D	D
Proteins: ENSP00000216832	ENSPTRP00000010673	ENSGGOP00000025407	ENSPPYP00000006552	ENSNLEP00000004951	ENSMMUP00000027668	ENSCJAP00000030008	ENSTSYP00000001072	ENSMICP00000004392	ENSMUSP00000021381	ENSOCUP00000001881	ENSBTAP00000038454	ENSCAFP00000020449	ENSMODP00000014945
hsa.aa	hsa.p	ptr.aa	ggo.aa	ppy.aa	nle.aa	mmu.aa	cja.aa	tsy.aa	mic.aa	mus.aa	mus.p	ocu.aa	bta.aa	caf.aa	mod.aa
M	0	M	M	M	M	M	M	M	.	M	0	M	M	M	M
A	0	A	A	A	A	A	A	A	.	A	0	A	A	A	A
V	0	V	V	V	V	V	V	V	.	V	0	V	V	V	V
A	0	A	A	A	A	A	A	A	.	A	0	A	A	A	A
V	0	V	V	V	V	V	V	V	.	V	0	V	V	V	V
R	0	R	R	R	R	R	R	R	.	R	0	R	R	R	R
T	0	T	T	T	T	T	T	T	.	A	0	T	T	T	T
L	0	L	L	L	L	L	L	L	.	L	0	L	L	L	L
Q	0	Q	Q	Q	Q	Q	Q	Q	.	Q	0	Q	Q	Q	Q
E	0	E	E	E	E	E	E	E	.	E	0	E	E	E	E
Q	0	Q	Q	Q	Q	Q	Q	Q	.	Q	0	Q	Q	Q	Q
L	0	L	L	L	L	L	L	L	.	L	0	L	L	L	L
E	0	E	E	E	E	E	E	E	.	E	0	E	E	E	E
K	0	K	K	K	K	K	K	K	.	K	0	K	K	K	K
A	0	A	A	A	A	A	A	A	.	A	0	A	A	A	A
K	0	K	K	K	K	K	K	K	.	K	0	K	K	K	K
E	0	E	E	E	E	E	E	E	.	E	0	E	E	E	E
S	0	S	S	S	S	S	S	S	.	S	0	S	S	S	S
L	0	L	L	L	L	L	L	L	.	L	0	L	L	L	L
K	0	K	K	K	K	K	K	K	.	K	0	K	K	K	K
N	0	N	N	N	N	N	N	N	.	N	0	N	N	N	N
V	0	V	V	V	V	V	V	V	.	V	0	V	V	V	V
D	0	D	D	D	D	D	D	D	.	D	0	D	D	D	D
E	0	E	E	E	E	E	E	E	.	E	0	E	E	E	E
N	0	N	N	N	N	N	N	N	.	N	0	N	N	N	N
I	0	I	I	I	I	I	I	I	.	I	0	I	I	I	I
R	0	R	R	R	R	R	R	R	.	R	0	R	R	R	R
K	0	K	K	K	K	K	K	K	.	K	0	K	K	K	K
L	0	L	L	L	L	L	L	L	.	L	0	L	L	L	L
T	1	T	T	T	T	T	T	T	.	T	0	T	T	T	T
G	0	G	G	G	G	G	G	G	.	G	0	G	G	G	G
R	0	R	R	R	R	R	R	R	.	R	0	R	R	R	R
D	0	D	D	D	D	D	D	D	.	D	0	D	D	D	D
P	0	P	P	P	P	P	P	P	.	P	0	P	P	P	P
N	0	N	N	N	N	N	N	N	.	N	0	N	N	N	N
D	0	D	D	D	D	D	D	D	.	D	0	D	D	D	D
V	0	V	V	V	V	V	V	V	.	V	0	V	V	V	V
R	0	R	R	R	R	R	R	X	.	R	0	R	R	R	R
P	0	P	P	P	P	P	P	X	P	P	0	P	P	P	P
I	0	I	I	I	I	I	I	X	I	I	0	I	I	I	I
Q	0	Q	Q	Q	Q	Q	Q	X	Q	Q	0	Q	Q	Q	Q
A	0	A	A	A	A	A	A	X	A	A	0	A	A	A	A
R	0	R	R	R	R	R	R	X	R	R	0	R	R	R	R
L	0	L	L	L	L	L	L	X	L	L	0	L	L	L	L
L	0	L	L	L	L	L	L	X	L	L	0	L	L	L	L
A	0	A	A	A	A	A	A	X	A	A	0	A	A	A	A
L	0	L	L	L	L	L	L	X	L	L	0	L	L	L	L
S	0	S	S	S	S	S	S	X	S	S	0	S	S	S	S
G	0	G	G	G	G	G	G	X	G	G	0	G	G	G	G
P	0	P	P	P	P	P	P	X	P	P	0	P	P	P	P
G	0	G	G	G	G	G	G	X	G	G	0	G	G	G	G
G	0	G	G	G	G	G	G	X	G	G	0	G	G	G	G
G	0	G	G	G	G	G	G	X	G	G	0	G	G	G	G
R	0	R	R	R	R	R	R	X	R	R	0	R	R	R	R
G	0	G	G	G	G	G	G	X	G	G	0	G	G	G	G
R	0	R	R	R	R	R	R	X	R	R	0	R	R	R	R
G	0	G	G	G	G	G	G	X	G	G	0	G	G	G	G
S	1	S	S	S	S	S	S	X	S	S	0	N	S	S	S
L	0	L	L	L	L	L	L	X	L	L	0	L	L	L	L
L	0	L	L	L	L	L	L	X	L	L	0	L	L	L	L
L	0	L	L	L	L	L	L	X	L	L	0	L	L	L	L
R	0	R	R	R	R	R	R	X	R	R	0	R	R	R	R
R	0	R	R	R	R	R	R	R	R	R	0	R	R	R	R
G	0	G	G	G	G	G	G	G	G	G	0	G	G	G	G
F	0	F	F	F	F	F	F	F	F	F	0	F	F	F	F
S	1	S	S	S	S	S	S	S	S	S	1	S	S	S	S
D	0	D	D	D	D	D	D	D	D	D	0	D	D	D	D
S	1	S	S	S	S	S	S	S	S	S	0	S	S	S	S
G	0	G	G	G	G	G	G	G	G	G	0	G	G	G	G
G	0	G	G	G	G	G	G	G	G	G	0	G	G	G	G
G	0	G	G	G	G	G	G	G	G	G	0	G	G	G	G
P	0	P	P	P	P	P	P	P	P	P	0	P	P	P	P
P	0	P	P	P	P	P	P	P	P	P	0	P	P	P	P
A	0	A	A	A	A	A	A	A	A	A	0	A	A	A	A
K	0	K	K	K	K	K	K	K	K	K	0	K	K	K	K
Q	0	Q	Q	Q	Q	Q	Q	Q	Q	Q	0	Q	Q	Q	Q
R	0	R	R	R	R	R	R	R	R	R	0	R	R	R	R
D	0	D	D	D	D	D	D	D	D	D	0	D	D	D	D
L	0	L	L	L	L	L	L	L	L	L	0	L	L	L	L
E	0	E	E	E	E	E	E	E	E	E	0	E	E	E	E
G	0	G	G	G	G	G	G	G	G	G	0	G	G	G	G
A	0	A	A	A	A	A	A	A	A	A	0	A	A	A	A
V	0	V	V	V	V	V	V	V	V	V	0	V	V	V	V
S	1	S	S	S	S	S	S	S	S	S	0	S	S	S	S
R	0	R	R	R	R	R	R	R	.	R	0	R	R	R	R
L	0	L	L	L	L	L	L	L	.	L	0	L	L	L	L
G	0	G	G	G	G	G	G	G	.	G	0	G	G	G	G
G	0	G	G	G	G	G	G	G	G	G	0	G	G	G	G
E	0	E	E	E	E	E	E	E	E	E	0	E	E	E	E
R	0	R	R	R	R	R	R	R	R	R	0	R	R	R	R
R	0	R	R	R	R	R	R	R	R	R	0	R	R	R	R
T	1	T	T	T	T	T	T	T	T	T	1	T	T	T	T
R	0	R	R	R	R	R	R	R	R	R	0	R	R	R	R
R	0	R	R	R	R	R	R	R	R	R	0	R	R	R	R
E	0	E	E	E	E	E	E	E	E	E	0	E	E	E	E
S	1	S	S	S	S	S	S	S	S	S	1	S	S	S	S
R	0	R	R	R	R	R	R	R	R	R	0	R	R	R	R
Q	0	Q	Q	Q	Q	Q	Q	Q	Q	Q	0	Q	Q	Q	Q
E	0	E	E	E	E	E	E	E	E	E	0	E	E	E	E
S	1	S	S	S	S	S	S	S	S	S	1	S	S	S	S
D	0	D	D	D	D	D	D	D	D	D	0	D	D	D	D
P	0	P	P	P	P	P	P	P	P	P	0	P	P	P	A
E	0	E	E	E	E	E	E	E	E	E	0	E	E	E	E
D	0	D	D	D	D	D	D	D	D	D	0	D	D	D	D
D	0	D	D	D	D	D	D	D	D	D	0	D	D	D	D
D	0	D	D	D	D	D	D	D	D	D	0	D	D	D	D
V	0	V	V	V	V	V	V	V	V	V	0	V	V	V	V
K	0	K	K	K	K	K	K	K	K	K	0	K	K	K	K
K	0	K	K	K	K	K	K	K	K	K	0	K	K	K	K
P	0	P	P	P	P	P	P	P	P	P	0	P	P	P	P
A	0	A	A	A	A	A	A	A	A	A	0	A	A	A	A
L	0	L	L	L	L	L	L	L	L	L	0	L	L	L	L
Q	0	Q	Q	Q	Q	Q	Q	Q	Q	Q	0	Q	Q	Q	Q
S	1	S	S	S	S	S	S	S	S	S	0	S	S	S	S
S	1	S	S	S	S	S	S	S	S	S	0	S	S	S	S
V	0	V	V	V	V	V	V	V	V	V	0	V	V	V	V
V	0	V	V	V	V	V	V	V	V	V	0	V	V	V	V
A	0	A	A	A	A	A	A	A	A	A	0	A	A	A	A
T	0	T	T	T	T	T	T	T	T	T	0	T	T	T	T
S	1	S	S	S	S	S	S	S	S	S	0	S	S	S	S
K	0	K	K	K	K	K	K	K	K	K	0	K	K	K	K
E	0	E	E	E	E	E	E	E	E	E	0	E	E	E	E
R	0	R	R	R	R	R	R	R	R	R	0	R	R	R	R
T	1	T	T	T	T	T	T	T	T	T	0	T	T	T	T
R	0	R	R	R	R	R	R	R	R	R	0	R	R	R	R
R	0	R	R	R	R	R	R	R	R	R	0	R	R	R	R
D	0	D	D	D	D	D	D	D	D	D	0	D	D	D	D
L	0	L	L	L	L	L	L	L	L	L	0	L	L	L	L
I	0	I	I	I	I	I	I	I	I	I	0	I	I	I	I
Q	0	Q	Q	Q	Q	Q	Q	Q	Q	Q	0	Q	Q	Q	Q
D	0	D	D	D	D	D	D	D	D	D	0	D	D	D	D
Q	0	Q	Q	Q	Q	Q	Q	Q	Q	Q	0	Q	Q	Q	Q
N	0	N	N	N	N	N	N	N	N	N	0	N	N	N	N
M	0	M	M	M	M	M	M	M	M	M	0	M	M	M	M
D	0	D	D	D	D	D	D	D	D	D	0	D	D	D	D
E	0	E	E	E	E	E	E	E	E	E	0	E	E	E	E
K	0	K	K	K	K	K	K	K	K	K	0	K	K	K	K
G	0	G	G	G	G	G	G	G	G	G	0	G	G	G	G
K	0	K	K	K	K	K	K	K	K	K	0	K	K	K	K
Q	0	Q	Q	Q	Q	Q	Q	Q	Q	Q	0	Q	Q	Q	Q
.	0	.	.	.	.	.	.	.	.	.	0	.	S	.	.
R	0	R	R	R	R	R	R	R	X	R	0	R	R	R	R
N	0	N	N	N	N	N	N	N	X	N	0	N	N	N	N
R	0	R	R	R	R	R	R	R	X	R	0	R	R	R	R
R	0	R	R	R	R	R	R	R	X	R	0	R	R	R	R
I	0	I	I	I	I	I	I	I	X	I	0	I	I	I	I
F	0	F	F	F	F	F	F	F	X	F	0	F	F	F	F
G	0	G	G	G	G	G	G	G	X	G	0	G	G	G	G
L	0	L	L	L	L	L	L	L	X	L	0	L	L	L	L
L	0	L	L	L	L	L	L	L	X	L	0	L	L	L	L
M	0	M	M	M	M	M	M	M	X	M	0	M	M	M	M
G	0	G	G	G	G	G	G	G	X	G	0	G	G	G	G
T	0	T	T	T	T	T	T	T	X	T	0	T	T	T	T
L	0	L	L	L	L	L	L	L	X	L	0	L	L	L	L
Q	0	Q	Q	Q	Q	Q	Q	Q	X	Q	0	Q	Q	Q	Q
K	0	K	K	K	K	K	K	K	X	K	0	K	K	K	K
F	0	F	F	F	F	F	F	F	X	F	0	F	F	F	F
K	0	K	K	K	K	K	K	K	X	K	0	K	K	K	K
Q	0	Q	Q	Q	Q	Q	Q	Q	X	Q	0	Q	Q	Q	Q
E	0	E	E	E	E	E	E	E	X	E	0	E	E	E	E
S	0	S	S	S	S	S	S	S	X	S	1	S	S	S	S
T	0	T	T	T	T	T	T	T	X	T	0	T	T	T	T
V	0	V	V	V	V	V	V	V	X	V	0	V	V	V	V
A	0	A	A	A	A	A	A	A	X	A	0	A	A	A	A
T	0	T	T	T	T	T	T	T	X	T	0	T	T	T	T
E	0	E	E	E	E	E	E	E	X	E	0	E	E	E	E
R	0	R	R	R	R	R	R	R	X	R	0	R	R	R	R
Q	0	Q	Q	Q	Q	Q	Q	Q	Q	Q	0	Q	Q	Q	Q
K	0	K	K	K	K	K	K	K	K	K	0	K	K	K	K
R	0	R	R	R	R	R	R	R	R	R	0	R	R	R	R
R	0	R	R	R	R	R	R	R	R	R	0	R	R	R	R
Q	0	Q	Q	Q	Q	Q	Q	Q	Q	Q	0	Q	Q	Q	Q
E	0	E	E	E	E	E	E	E	E	E	0	E	E	E	E
I	0	I	I	I	I	I	I	I	I	I	0	I	I	I	I
E	0	E	E	E	E	E	E	E	E	E	0	E	E	E	E
Q	0	Q	Q	Q	Q	Q	Q	Q	Q	Q	0	Q	Q	Q	Q
K	0	K	K	K	K	K	K	K	K	K	0	K	K	K	K
L	0	L	L	L	L	L	L	L	L	L	0	L	L	L	L
E	0	E	E	E	E	E	E	E	E	E	0	E	E	E	E
V	0	V	V	V	V	V	V	V	V	V	0	V	V	V	V
Q	0	Q	Q	Q	Q	Q	Q	Q	Q	Q	0	Q	Q	Q	Q
A	0	A	A	A	A	A	A	A	A	A	0	A	A	A	A
E	0	E	E	E	E	E	E	E	E	E	0	E	E	E	E
E	0	E	E	E	E	E	E	E	E	E	0	E	E	E	E
E	0	E	E	E	E	E	E	E	E	E	0	E	E	E	E
R	0	R	R	R	R	R	R	R	R	R	0	R	R	R	R
K	0	K	K	K	K	K	K	K	K	K	0	K	K	K	K
Q	0	Q	Q	Q	Q	Q	Q	Q	Q	Q	0	Q	Q	Q	Q
V	0	V	V	V	V	V	V	V	V	V	0	V	V	V	V
E	0	E	E	E	E	E	E	E	E	E	0	E	E	E	E
N	0	N	N	N	N	N	N	N	N	N	0	N	N	N	N
E	0	E	E	E	E	E	E	E	E	E	0	E	E	E	E
R	0	R	R	R	R	R	R	R	R	R	0	R	R	R	R
R	0	R	R	R	R	R	R	R	R	R	0	R	R	R	R
E	0	E	E	E	E	E	E	E	E	E	0	E	E	E	E
L	0	L	L	L	L	L	L	L	L	L	0	L	L	L	L
F	0	F	F	F	F	F	F	F	F	F	0	F	F	F	F
E	0	E	E	E	E	E	E	E	E	E	0	E	E	E	E
E	0	E	E	E	E	E	E	E	E	E	0	E	E	E	E
R	0	R	R	R	R	R	R	R	R	R	0	R	R	R	R
R	0	R	R	R	R	R	R	R	R	R	0	R	R	R	R
A	0	A	A	A	A	A	A	A	A	A	0	A	A	A	A
K	0	K	K	K	K	K	K	K	K	K	0	K	K	K	K
Q	0	Q	Q	Q	Q	Q	Q	Q	Q	Q	0	Q	Q	Q	Q
T	0	T	T	T	T	T	T	T	T	T	0	T	T	T	T
E	0	E	E	E	E	E	E	E	E	E	0	E	E	E	E
L	0	L	L	L	L	L	L	L	L	L	0	L	L	L	L
R	0	R	R	R	R	R	R	R	R	R	0	R	R	R	R
L	0	L	L	L	L	L	L	L	L	L	0	L	L	L	L
L	0	L	L	L	L	L	L	L	L	L	0	L	L	L	L
E	0	E	E	E	E	E	E	E	E	E	0	E	E	E	E
Q	0	Q	Q	Q	Q	Q	Q	Q	Q	Q	0	Q	Q	Q	Q
K	0	K	K	K	K	K	K	K	K	K	0	K	K	K	K
V	0	V	V	V	V	V	V	V	V	V	0	V	V	V	V
E	0	E	E	E	E	E	E	E	E	E	0	E	E	E	E
L	0	L	L	L	L	L	L	L	L	L	0	L	L	L	L
A	0	A	A	A	A	A	A	A	A	A	0	A	A	A	A
Q	0	Q	Q	Q	Q	Q	Q	Q	Q	Q	0	Q	Q	Q	Q
L	0	L	L	L	L	L	L	L	L	L	0	L	L	L	L
Q	0	Q	Q	Q	Q	Q	Q	Q	Q	Q	0	Q	Q	Q	Q
E	0	E	E	E	E	E	E	E	E	E	0	E	E	E	E
E	0	E	E	E	E	E	E	E	E	E	0	E	E	E	E
W	0	W	W	W	W	W	W	W	W	W	0	W	W	W	W
N	0	N	N	N	N	N	N	N	N	N	0	N	N	N	N
E	0	E	E	E	E	E	E	E	E	E	0	E	E	E	E
H	0	H	H	H	H	H	H	H	H	H	0	H	H	H	H
N	0	N	N	N	N	N	N	N	N	N	0	N	N	N	N
A	0	A	A	A	A	A	A	A	A	A	0	A	A	A	S
K	0	K	K	K	K	K	K	K	K	K	0	K	K	K	K
I	0	I	I	I	I	I	I	I	I	I	0	I	I	I	I
I	0	I	I	I	I	I	I	I	I	I	0	I	I	I	I
K	0	K	K	K	K	K	K	K	K	K	0	K	K	K	K
Y	0	Y	Y	Y	Y	Y	Y	Y	Y	Y	0	Y	Y	Y	Y
I	0	I	I	I	I	I	I	I	I	I	0	I	I	I	I
R	0	R	R	R	R	R	R	R	R	R	0	R	R	R	R
T	0	T	T	T	T	T	T	T	T	T	0	T	T	T	T
K	0	K	K	K	K	K	K	K	K	K	0	K	K	K	K
T	0	T	T	T	T	T	T	T	T	T	0	T	T	T	T
K	0	K	K	K	K	K	K	K	K	K	0	K	K	K	K
P	0	P	P	P	P	P	P	P	P	P	0	P	P	P	P
H	0	H	H	H	H	H	H	H	H	H	0	H	H	H	H
L	0	L	L	L	L	L	L	L	L	L	0	L	L	L	L
F	0	F	F	F	F	F	F	F	F	F	0	F	F	F	F
Y	0	Y	Y	Y	Y	Y	Y	Y	Y	Y	0	Y	Y	Y	Y
I	0	I	I	I	I	I	I	I	I	I	0	I	I	I	I
P	0	P	P	P	P	P	P	P	P	P	0	P	P	P	P
G	0	G	G	G	G	G	G	G	G	G	0	G	G	G	G
R	0	R	R	R	R	R	R	R	R	R	0	R	R	R	R
M	0	M	M	M	M	M	M	M	M	M	0	M	M	M	M
C	0	C	C	C	C	C	C	C	C	C	0	C	C	C	C
P	0	P	P	P	P	P	P	P	P	P	0	P	P	P	P
A	0	A	A	A	A	A	A	A	A	A	0	A	A	A	A
T	0	T	T	T	T	T	T	T	T	T	0	T	T	T	T
Q	0	Q	Q	Q	Q	Q	Q	Q	Q	Q	0	Q	Q	Q	Q
K	0	K	K	K	K	K	K	K	K	K	0	K	K	K	K
L	0	L	L	L	L	L	L	L	L	L	0	L	L	L	L
I	0	I	I	I	I	I	I	I	I	I	0	I	I	I	I
E	0	E	E	E	E	E	E	E	E	E	0	E	E	E	E
E	0	E	E	E	E	E	E	E	E	E	0	E	E	E	E
S	0	S	S	S	S	S	S	S	S	S	0	S	S	S	S
Q	0	Q	Q	Q	Q	Q	Q	Q	Q	Q	0	Q	Q	Q	Q
R	0	R	R	R	R	R	R	R	R	R	0	R	R	R	R
K	0	K	K	K	K	K	K	K	K	K	0	K	K	K	K
M	0	M	M	M	M	M	M	M	M	M	0	M	M	M	M
N	0	N	N	N	N	N	N	N	N	N	0	N	N	N	N
A	0	A	A	A	A	A	A	A	A	A	0	A	A	A	A
L	0	L	L	L	L	L	L	L	L	L	0	L	L	L	M
F	0	F	F	F	F	F	F	F	F	F	0	F	F	F	F
E	0	E	E	E	E	E	E	E	E	E	0	E	E	E	E
G	0	G	G	G	G	G	G	G	G	G	0	G	G	G	G
R	0	R	R	R	R	R	R	R	R	R	0	R	R	R	R
R	0	R	R	R	R	R	R	R	R	R	0	R	R	R	R
I	0	I	I	I	I	I	I	I	L	I	0	I	I	I	N
E	0	E	E	E	E	E	E	E	E	E	0	E	E	E	E
F	0	F	F	F	F	F	F	F	F	F	0	F	F	F	F
A	0	A	A	A	A	A	A	A	A	A	0	A	A	A	A
E	0	E	E	E	E	E	E	E	E	E	0	E	E	E	E
Q	0	Q	Q	Q	Q	Q	Q	Q	Q	Q	0	Q	Q	Q	Q
I	0	I	I	I	I	I	I	I	I	I	0	I	I	I	I
N	0	N	N	N	N	N	N	N	N	N	0	N	N	N	N
K	0	K	K	K	K	K	K	K	K	K	0	K	K	K	K
M	0	M	M	M	M	M	M	M	M	M	0	M	M	M	M
E	0	E	E	E	E	E	E	E	E	E	0	E	E	E	E
A	0	A	A	A	A	A	A	A	A	A	0	A	A	A	A
R	0	R	R	R	R	R	R	R	R	R	0	R	R	R	R
P	0	P	P	P	P	P	P	P	P	P	0	P	P	P	P
R	0	R	R	R	R	R	R	R	R	R	0	R	R	R	R
R	0	R	R	R	R	R	R	R	R	R	0	R	R	R	R
Q	0	Q	Q	Q	Q	Q	Q	Q	Q	Q	0	Q	Q	Q	Q
S	1	S	S	S	S	S	S	S	S	S	1	S	S	S	S
M	0	M	M	M	M	M	M	M	M	M	0	M	M	M	M
K	0	K	K	K	K	K	K	K	K	K	0	K	K	K	K
E	0	E	E	E	E	E	E	E	E	E	0	E	E	E	E
K	0	K	K	K	K	K	K	K	K	K	0	K	K	K	K
E	0	E	E	E	E	E	E	E	E	E	0	E	E	E	E
H	0	H	H	H	H	H	H	H	H	H	0	H	H	H	P
Q	0	Q	Q	Q	Q	Q	Q	Q	Q	Q	0	Q	Q	Q	Q
.	0	.	.	.	.	.	.	.	.	.	0	.	V	.	.
V	0	V	V	V	V	V	V	V	V	V	0	V	V	V	V
V	0	V	V	V	V	V	V	V	V	V	0	V	V	V	V
R	0	R	R	R	R	R	R	R	R	R	0	R	R	R	H
N	0	N	N	N	N	N	N	N	N	N	0	N	N	N	N
E	0	E	E	E	E	E	E	E	E	E	0	E	E	E	E
E	0	E	E	E	E	E	E	E	E	E	0	E	E	E	E
Q	0	Q	Q	Q	Q	Q	Q	Q	Q	Q	0	Q	Q	Q	Q
K	0	K	K	K	K	K	K	K	K	K	0	K	K	K	K
A	0	A	A	A	A	A	A	A	A	A	0	A	S	A	A
E	0	E	E	E	E	E	E	E	E	E	0	E	E	E	E
Q	0	Q	Q	Q	Q	Q	Q	Q	Q	Q	0	Q	Q	Q	Q
E	0	E	E	E	E	E	E	E	E	E	0	E	E	E	E
E	0	E	E	E	E	E	E	E	E	E	0	E	E	E	E
G	0	G	G	G	G	G	G	G	G	G	0	G	G	G	G
K	0	K	K	K	K	K	K	K	K	K	0	K	K	K	K
.	0	.	.	.	.	.	.	V	.	.	0	.	.	.	.
V	0	V	V	V	V	V	V	V	V	V	0	V	V	V	V
A	0	A	A	A	A	A	V	A	A	A	0	A	A	A	A
Q	0	Q	Q	Q	Q	Q	Q	Q	Q	Q	0	Q	Q	Q	Q
R	0	R	R	R	R	R	R	R	R	R	0	R	R	R	R
E	0	E	E	E	E	E	E	E	E	E	0	E	E	E	E
E	0	E	E	E	E	E	E	E	E	E	0	E	E	E	E
E	0	E	E	E	E	E	E	E	E	E	0	E	E	E	E
L	0	L	L	L	L	L	L	L	L	L	0	M	L	L	M
E	0	E	E	E	E	E	E	E	E	E	0	E	E	E	E
E	0	E	E	E	E	E	E	E	E	E	0	E	E	E	E
T	0	T	T	T	T	T	T	T	T	T	0	T	T	T	T
G	0	G	G	G	G	G	G	G	G	G	0	G	G	G	G
N	0	N	N	N	N	N	N	N	N	N	0	N	N	N	N
Q	0	Q	Q	Q	Q	Q	Q	Q	Q	Q	0	Q	Q	Q	Q
H	0	H	H	H	H	H	H	H	H	H	0	H	H	H	H
N	0	N	N	N	N	N	N	N	N	N	0	N	N	N	N
D	0	D	D	D	D	D	D	D	D	D	0	D	D	D	D
V	0	V	V	V	V	V	V	V	V	V	0	V	V	V	V
E	0	E	E	E	E	E	E	E	E	E	0	E	E	E	E
I	0	I	I	I	I	I	I	I	I	V	0	I	I	I	I
E	0	E	E	E	E	E	E	E	E	E	0	E	E	E	E
E	0	E	E	E	E	E	E	E	E	E	0	E	E	E	D
A	0	A	A	A	A	A	A	A	A	A	0	A	A	A	A
G	0	G	G	G	G	G	G	G	G	G	0	G	G	G	G
E	0	E	E	E	E	E	E	E	E	E	0	E	E	E	E
E	0	E	E	E	E	E	E	E	E	E	0	E	D	E	E
E	0	E	E	E	E	E	E	E	E	E	0	E	E	E	E
E	0	E	E	E	E	E	E	E	E	E	0	E	E	E	E
K	0	K	K	K	K	K	K	K	K	K	0	K	K	K	K
E	0	E	E	E	E	E	E	E	E	E	0	E	E	E	E
I	0	I	I	I	I	I	I	V	V	A	0	V	I	I	V
A	0	A	A	A	A	A	V	G	G	G	0	G	G	G	G
I	0	I	I	I	I	V	V	N	I	I	0	V	I	I	A
V	0	V	V	V	V	V	V	V	V	V	0	V	V	V	V
H	0	H	H	H	H	H	H	H	H	H	0	H	H	H	H
S	1	S	S	S	S	S	S	S	S	S	1	S	S	S	S
D	0	D	D	D	D	D	D	D	D	D	0	D	D	D	D
A	0	A	A	A	A	A	A	A	A	A	0	A	A	A	A
E	0	E	E	E	E	E	E	E	E	E	0	E	E	E	E
K	0	K	K	K	K	K	K	K	K	K	0	K	K	K	K
E	0	E	E	E	E	E	E	E	E	E	0	E	E	E	E
Q	0	Q	Q	Q	Q	Q	Q	Q	Q	Q	0	Q	Q	Q	Q
E	0	E	E	E	E	E	E	E	E	E	0	E	E	E	.
E	0	E	E	E	E	E	E	E	E	E	0	E	E	E	E
E	0	E	E	E	E	E	E	E	E	E	0	E	E	E	E
E	0	E	E	E	E	E	E	E	E	E	0	E	E	E	E
Q	0	Q	Q	Q	Q	Q	Q	Q	Q	Q	0	Q	Q	Q	H
K	0	K	K	K	K	K	K	K	K	K	0	K	K	K	K
Q	0	Q	Q	Q	Q	Q	Q	Q	Q	Q	0	Q	Q	Q	K
E	0	E	E	E	E	E	E	E	E	E	0	E	E	E	E
M	0	M	M	I	M	I	M	M	M	M	0	V	M	M	M
E	0	E	E	E	E	E	E	E	E	E	0	E	E	E	E
V	0	V	V	V	V	V	G	V	V	V	0	V	V	V	V
K	0	K	K	K	K	K	K	K	K	K	0	K	K	K	K
M	0	M	M	M	M	M	M	M	M	T	0	M	M	M	M
E	0	E	E	E	E	E	E	E	E	E	0	E	E	E	E
E	0	E	E	E	E	E	D	E	E	E	0	E	E	E	E
E	0	E	E	E	E	E	E	E	E	E	0	E	E	E	E
T	0	T	T	T	T	T	T	T	T	A	0	P	T	T	N
E	0	E	E	E	E	E	E	E	E	E	0	E	E	E	E
V	0	V	V	V	V	V	V	V	V	V	0	V	V	V	V
R	0	R	R	R	R	R	R	R	R	R	0	R	R	R	R
E	0	E	E	E	E	E	E	E	E	E	0	E	E	E	E
S	1	S	S	S	S	S	S	S	S	G	0	S	S	S	K
E	0	E	E	E	E	E	E	E	E	E	0	E	E	E	E
K	0	K	K	K	K	K	K	K	K	K	0	K	K	K	K
Q	0	Q	Q	Q	Q	Q	Q	L	H	Q	0	Q	Q	Q	Q
Q	0	Q	Q	Q	Q	Q	Q	Q	Q	Q	0	Q	Q	Q	Q
D	0	D	D	D	D	D	D	D	D	D	0	D	D	D	D
S	1	S	S	S	S	S	S	S	S	S	1	S	S	S	S
Q	0	Q	Q	Q	Q	Q	Q	Q	Q	Q	0	Q	Q	Q	Q
P	0	P	P	P	P	P	P	P	P	P	0	P	P	P	P
E	0	E	E	E	E	E	E	E	E	E	0	E	E	E	E
E	0	E	E	E	E	E	E	E	E	E	0	E	E	E	E
V	0	V	V	V	V	V	V	V	V	V	0	V	V	V	I
M	0	M	M	M	M	M	M	M	M	M	0	M	M	M	M
D	0	D	D	D	D	D	D	D	D	D	0	D	D	D	D
V	0	V	V	V	V	V	V	V	V	V	0	V	V	V	V
L	0	L	L	L	L	L	L	L	L	L	0	L	L	L	K
E	0	E	E	E	E	E	E	E	E	E	0	E	E	E	E
M	0	M	M	M	M	M	M	M	M	M	0	M	M	M	E
V	0	V	V	V	V	V	V	V	V	V	0	V	V	V	G
E	0	E	E	E	E	E	E	E	E	E	0	E	E	E	E
N	0	N	N	N	N	N	N	N	N	S	0	N	S	S	S
V	0	V	V	V	V	V	V	V	V	V	0	V	V	V	V
K	0	K	K	K	K	K	K	K	Q	K	0	Q	K	K	K
H	0	H	H	H	H	H	H	N	N	H	0	N	N	N	N
V	0	V	V	V	V	V	V	I	V	V	0	V	V	V	V
I	0	I	I	I	I	I	V	I	I	I	0	I	I	I	D
A	0	A	A	A	A	A	P	A	V	A	0	A	A	A	T
D	0	D	D	D	D	D	D	E	E	E	0	E	E	E	E
Q	0	Q	Q	Q	Q	Q	Q	Q	Q	Q	0	Q	Q	Q	P
E	0	E	E	E	E	E	E	E	E	E	0	E	E	E	E
V	0	V	V	V	V	V	V	V	T	V	0	A	V	V	E
M	0	M	M	M	M	M	M	M	M	M	0	M	M	M	M
E	0	E	E	E	E	E	E	E	E	E	0	E	E	E	E
T	0	T	T	T	T	T	T	T	T	T	0	T	I	T	T
N	0	N	N	N	D	N	N	N	N	N	0	N	N	N	N
R	0	R	R	R	R	R	R	Q	Q	Q	0	Q	Q	Q	Q
V	0	V	V	V	V	V	V	V	V	V	0	V	V	V	V
E	0	E	E	E	E	E	E	E	E	E	0	E	E	E	E
S	1	S	S	S	S	S	S	S	S	S	0	S	S	S	S
V	0	V	V	V	V	V	V	V	I	I	0	T	I	V	L
E	0	E	E	E	E	E	E	E	E	E	0	E	E	E	G
P	0	P	P	P	P	P	P	P	P	P	0	P	P	P	P
S	1	L	S	S	S	S	S	S	S	S	0	S	S	S	S
E	0	K	E	E	E	E	E	E	E	E	0	E	E	E	E
N	0	N	N	N	N	N	N	N	N	N	0	N	N	N	N
E	0	E	E	E	E	E	E	E	E	E	0	E	E	E	E
A	0	A	A	A	A	A	A	T	T	T	0	T	T	T	N
S	1	S	S	S	S	S	S	S	S	S	0	S	S	S	S
K	0	K	K	K	K	K	K	K	K	K	0	K	K	K	K
E	0	E	E	E	E	E	E	E	E	E	0	E	E	E	E
L	0	L	L	L	L	L	L	L	L	L	0	L	L	L	I
E	0	E	E	E	E	E	E	E	E	E	0	E	E	E	G
P	0	P	P	P	P	P	P	P	P	P	0	P	P	P	P
E	0	E	E	E	E	E	E	E	E	E	0	E	E	E	E
M	0	M	M	M	M	M	M	M	M	M	0	M	M	M	L
E	0	E	E	E	E	E	E	E	E	E	0	E	E	E	E
F	0	F	F	F	F	F	F	F	F	F	0	F	F	F	G
E	0	E	E	E	E	E	E	E	E	D	0	E	E	E	E
I	0	I	I	I	I	I	I	V	I	V	0	V	V	V	A
E	0	E	E	E	E	E	E	E	E	E	0	E	E	E	Q
P	0	P	P	P	P	P	P	P	P	P	0	P	P	P	P
D	0	D	D	D	D	D	D	D	D	D	0	D	D	D	N
K	0	K	K	K	K	K	K	K	K	K	0	K	K	K	K
E	0	E	E	E	E	E	E	E	E	E	0	E	E	E	E
C	0	C	C	C	C	C	C	R	C	C	0	S	C	C	Y
K	0	K	K	K	K	K	K	K	K	K	0	K	K	K	K
T	0	S	S	S	S	S	S	S	S	S	1	S	S	S	P
L	0	L	L	L	L	L	L	L	L	L	0	L	V	L	S
S	0	S	S	S	S	S	S	S	S	S	1	S	S	S	S
P	0	P	P	P	P	P	P	P	P	P	0	P	P	P	P
G	0	G	G	G	G	G	G	G	G	G	0	E	A	V	V
K	0	K	K	K	K	K	K	K	K	K	0	K	K	R	K
E	0	E	E	E	E	E	E	E	D	E	0	E	E	E	E
N	0	N	N	N	N	N	N	N	N	N	0	S	N	N	S
V	0	V	V	V	V	V	V	V	V	I	0	V	A	A	A
S	1	S	S	S	S	S	S	S	S	N	0	G	S	S	N
A	0	A	A	A	A	A	A	T	A	S	1	A	T	A	V
L	0	L	L	L	L	L	L	L	L	Q	0	L	L	L	P
D	0	D	D	D	D	D	D	D	D	E	0	E	E	E	E
M	0	M	M	M	M	M	T	M	M	V	0	I	M	M	I
E	0	E	E	E	E	E	E	E	E	E	0	E	E	E	E
K	0	K	K	K	K	K	K	K	K	K	0	K	N	N	N
E	0	E	E	E	E	E	E	E	E	E	0	E	E	E	E
S	1	S	S	S	S	S	S	S	S	S	0	S	P	P	S
.	0	.	.	.	.	.	.	.	.	E	0	.	.	.	.
.	0	.	.	.	.	.	.	.	.	E	0	.	.	.	.
.	0	.	.	.	.	.	.	.	.	K	0	.	.	.	.
E	0	E	E	E	E	E	E	E	E	E	0	E	E	E	E
E	0	E	E	E	E	E	E	E	E	E	0	G	E	E	E
K	0	K	K	K	K	K	K	K	K	K	0	K	K	K	K
E	0	E	E	E	.	E	E	E	E	E	0	E	E	E	Q
E	0	E	E	E	E	E	E	E	E	E	0	E	E	E	E
K	0	K	K	K	K	K	K	K	K	K	0	K	K	R	R
E	0	E	E	E	E	E	E	E	E	E	0	E	E	E	E
S	0	S	S	S	S	S	S	S	S	P	0	P	S	S	P
E	0	E	E	E	E	E	E	E	E	E	0	E	E	E	E
P	0	P	P	P	P	P	P	P	P	P	0	P	P	P	S
Q	0	Q	Q	Q	Q	Q	Q	Q	Q	Q	0	Q	Q	Q	Q
P	0	P	P	P	P	P	P	P	P	P	0	P	P	P	P
E	0	E	E	E	E	E	E	E	E	E	0	E	E	E	E
P	0	P	P	P	P	P	P	P	P	P	0	P	P	P	F
V	0	V	V	V	V	V	V	.	V	V	0	V	M	V	V
A	0	A	A	A	A	A	A	.	A	A	0	A	A	A	V
.	0	.	.	.	.	.	.	.	.	.	0	.	.	H	.
.	0	.	.	.	.	.	.	.	.	.	0	.	.	L	.
.	0	.	.	.	.	.	.	.	.	.	0	.	.	Q	.
.	0	.	.	.	.	.	.	.	.	.	0	.	.	P	.
.	0	.	.	.	.	.	.	.	.	.	0	.	.	L	.
.	0	.	.	.	.	.	.	.	.	.	0	.	.	P	.
.	0	.	.	.	.	.	.	.	.	.	0	.	.	Q	.
.	0	.	.	.	.	.	.	.	.	.	0	.	.	P	.
.	0	.	.	.	.	.	.	.	.	.	0	.	.	E	.
.	0	.	.	.	.	.	.	.	.	.	0	.	.	P	.
.	0	.	.	.	.	.	.	.	.	.	0	.	.	E	.
.	0	.	.	.	.	.	.	.	.	.	0	.	.	P	.
.	0	.	.	.	.	.	.	.	.	.	0	.	.	E	.
.	0	.	.	.	.	.	.	.	.	.	0	.	.	L	.
.	0	.	.	.	.	.	.	.	.	.	0	.	.	Q	.
.	0	.	.	.	.	.	.	.	.	.	0	.	.	P	.
Q	0	Q	Q	Q	Q	Q	Q	Q	Q	Q	0	Q	Q	E	Q
P	0	P	P	P	P	T	P	P	P	P	0	P	P	P	P
Q	0	Q	Q	Q	Q	Q	Q	Q	Q	Q	0	Q	Q	Q	Q
P	0	P	P	P	P	P	P	L	P	P	0	T	S	P	P
Q	0	Q	Q	Q	Q	Q	H	Q	Q	P	0	Q	L	Q	Q
S	0	P	P	P	P	P	P	P	S	P	0	P	P	L	S
.	0	Q	Q	Q	Q	Q	.	Q	.	Q	0	Q	Q	Q	.
.	0	H	P	H	H	P	.	T	.	P	0	P	P	P	.
.	0	.	Q	.	.	.	.	.	.	L	0	Q	.	E	.
.	0	.	H	.	.	.	.	.	.	P	0	P	.	P	.
.	0	.	.	.	.	.	.	.	.	Q	0	Q	.	Q	.
.	0	.	.	.	.	.	.	.	.	S	0	P	.	L	.
Q	0	Q	Q	Q	Q	Q	Q	Q	Q	Q	0	Q	Q	Q	Q
P	0	P	P	P	P	P	P	P	P	P	0	P	P	P	P
Q	0	Q	Q	Q	Q	Q	Q	Q	Q	H	0	Q	Q	Q	Q
L	0	L	L	L	L	P	P	A	P	S	0	L	S	L	S
Q	0	Q	Q	Q	Q	Q	Q	Q	Q	Q	0	Q	Q	Q	Q
L	0	L	L	L	L	L	L	P	S	P	0	P	S	L	S
Q	0	Q	Q	Q	Q	Q	Q	Q	Q	H	0	Q	Q	Q	H
S	0	S	S	S	S	S	S	P	S	S	0	T	S	P	P
Q	0	Q	Q	Q	Q	Q	Q	Q	Q	Q	0	Q	Q	Q	L
S	0	S	S	S	S	S	S	S	S	P	0	P	S	P	P
Q	0	Q	Q	Q	Q	Q	Q	Q	Q	Q	0	Q	Q	Q	S
.	0	.	.	.	.	.	.	.	.	.	0	.	.	S	.
.	0	.	.	.	.	.	.	.	.	.	0	.	.	Q	.
.	0	.	.	.	.	.	.	.	.	.	0	.	.	S	.
.	0	.	.	.	.	.	.	.	.	.	0	.	.	Q	.
.	0	.	.	.	.	.	.	.	.	.	0	.	.	P	.
.	0	.	.	.	.	.	.	.	.	.	0	.	.	Q	.
.	0	.	.	.	.	.	.	.	.	.	0	.	.	P	.
.	0	.	.	.	.	.	.	.	.	.	0	.	.	Q	.
.	0	.	.	.	.	.	.	.	.	.	0	.	.	L	.
.	0	.	.	.	.	.	.	.	.	.	0	.	.	Q	.
.	0	.	.	.	.	.	.	.	.	.	0	.	.	L	.
.	0	.	.	.	.	.	.	.	.	.	0	.	.	P	.
.	0	.	.	.	.	.	.	.	.	.	0	.	.	L	.
.	0	.	.	.	.	.	.	.	.	.	0	.	.	P	.
.	0	.	.	.	.	.	.	.	.	.	0	.	.	L	.
.	0	.	.	.	.	.	.	.	.	.	0	.	.	P	.
.	0	.	.	.	.	.	.	.	.	.	0	.	.	L	.
.	0	.	.	.	.	.	.	.	.	.	0	.	.	Q	.
.	0	.	.	.	.	.	.	.	.	.	0	.	.	P	.
.	0	.	.	.	.	.	.	.	.	.	0	.	.	Q	.
.	0	.	.	.	.	.	.	.	.	.	0	.	.	P	.
.	0	.	.	.	.	.	.	.	.	.	0	.	.	Q	.
.	0	.	.	.	.	.	.	.	.	.	0	.	.	V	.
.	0	.	.	.	.	.	.	.	.	.	0	.	.	Q	.
.	0	.	.	.	.	.	.	.	.	.	0	.	.	A	.
.	0	.	.	.	.	.	.	.	.	.	0	.	.	Q	.
.	0	.	.	.	.	.	.	.	.	.	0	.	.	S	.
.	0	.	.	.	.	.	.	.	.	.	0	.	.	Q	.
P	0	P	P	P	P	P	P	P	P	P	0	P	P	P	L
.	0	.	.	.	.	.	.	.	.	.	0	Q	Q	Q	.
.	0	.	.	.	.	.	.	.	.	.	0	S	Q	A	.
V	0	V	V	V	V	V	V	V	V	V	0	V	V	V	Q
L	0	L	L	L	L	L	L	L	L	L	0	L	L	L	L
Q	0	Q	Q	Q	Q	Q	Q	Q	Q	Q	0	Q	Q	Q	Q
S	0	S	S	S	S	S	S	S	S	S	0	P	P	P	P
Q	0	Q	Q	Q	Q	Q	Q	Q	Q	Q	0	.	P	Q	Q
P	0	P	P	P	P	P	P	P	L	P	0	.	P	P	S
P	0	P	P	P	P	P	P	P	P	L	0	.	L	V	L
S	0	S	S	S	S	S	S	S	S	C	0	.	S	S	P
Q	0	Q	Q	Q	Q	Q	Q	Q	Q	Q	0	Q	Q	Q	Q
P	0	P	P	P	P	P	P	P	P	P	0	P	P	P	S
E	0	E	E	E	E	E	E	E	E	E	0	E	E	E	E
D	0	D	D	N	N	N	N	T	T	T	0	T	T	T	T
L	0	L	L	L	L	L	L	L	L	L	0	L	L	L	L
S	0	S	S	S	S	S	S	L	P	P	0	P	P	P	P
L	0	L	L	L	L	L	L	L	L	L	0	A	L	L	I
A	0	A	A	A	A	A	T	T	A	A	0	A	A	A	T
V	0	V	V	V	V	V	V	V	V	V	0	V	V	V	L
L	0	L	L	L	L	L	L	L	L	L	0	L	S	L	I
Q	0	Q	Q	Q	Q	Q	Q	Q	Q	Q	0	Q	Q	Q	E
P	0	P	P	P	P	P	P	P	P	P	0	P	P	A	P
T	0	T	T	T	T	T	T	P	P	P	0	P	P	P	P
P	0	P	P	P	P	P	P	P	P	P	0	P	P	V	P
Q	0	Q	Q	Q	Q	Q	Q	Q	Q	Q	0	Q	Q	Q	Q
V	0	L	V	V	V	V	V	A	V	V	0	V	V	V	V
T	0	T	T	T	T	T	T	I	I	I	0	I	I	I	V
Q	0	Q	Q	Q	Q	Q	Q	Q	Q	Q	0	Q	Q	Q	Q
E	0	E	E	E	E	E	E	E	E	E	0	E	E	E	E
Q	0	Q	Q	Q	Q	Q	Q	Q	Q	Q	0	Q	Q	Q	S
G	0	G	G	G	G	G	G	G	G	G	0	G	G	G	R
H	0	H	H	H	H	H	H	H	H	N	0	H	H	H	H
L	0	L	L	L	L	L	L	L	L	L	0	L	L	L	L
L	0	L	L	L	L	L	L	L	L	L	0	L	P	L	.
P	0	P	P	P	P	P	P	P	P	P	0	P	P	P	T
E	0	E	E	E	E	E	E	E	E	E	0	E	E	E	E
R	0	R	R	R	R	R	R	R	R	R	0	R	R	R	R
K	0	K	K	K	K	K	K	K	K	K	0	K	K	K	K
D	0	D	D	E	E	E	E	E	E	D	0	E	E	E	E
F	0	F	F	F	F	F	F	L	F	F	0	F	F	F	F
P	0	P	P	P	P	P	P	P	P	P	0	P	L	P	A
V	0	V	V	V	V	V	V	V	V	L	0	V	V	V	I
E	0	E	E	E	E	E	E	E	E	E	0	E	E	E	E
S	0	S	S	S	S	S	S	S	S	S	0	S	S	S	P
V	0	V	V	V	V	V	V	V	V	I	0	V	V	V	V
K	0	K	K	K	K	K	K	K	K	K	0	K	K	K	K
L	0	L	L	L	L	V	L	L	L	L	0	L	L	L	L
T	0	T	T	T	T	T	T	T	T	P	0	T	T	T	S
E	0	E	E	E	E	E	E	E	E	E	0	E	E	E	E
V	0	V	V	V	V	V	V	V	V	V	0	V	V	V	V
P	0	P	P	P	P	P	P	P	P	S	0	P	.	T	Q
V	0	V	V	V	V	V	V	V	V	V	0	I	T	V	I
E	0	E	E	E	E	E	E	E	E	E	0	E	E	E	E
P	0	P	P	P	P	P	P	P	S	P	0	P	P	P	P
V	0	V	V	V	V	V	V	V	V	V	0	V	V	V	V
L	0	L	L	L	L	L	L	L	L	L	0	L	L	L	L
T	1	T	T	T	T	T	T	T	T	T	0	T	T	I	T
V	0	V	V	V	V	V	V	V	V	V	0	A	V	V	M
H	0	H	H	H	H	H	H	H	H	H	0	H	H	H	P
P	0	P	P	P	P	P	P	P	A	S	1	P	S	S	T
E	0	E	E	E	E	E	E	E	E	E	0	E	E	D	E
S	1	S	S	S	S	S	S	S	S	N	0	S	S	S	S
K	0	K	K	K	K	K	K	K	K	K	0	K	K	.	.
S	0	S	S	S	S	S	S	S	S	S	0	S	N	.	.
K	0	K	K	K	K	K	K	K	K	K	0	K	K	K	K
T	0	T	T	T	T	T	T	T	T	N	0	T	T	T	T
K	0	K	K	K	K	K	K	K	K	K	0	K	K	K	K
T	1	T	T	T	T	T	T	T	T	T	0	T	T	T	T
R	0	R	R	R	R	R	R	R	R	R	0	R	R	R	R
S	1	S	S	S	S	S	S	S	S	S	0	S	S	S	S
R	0	R	R	R	R	R	R	R	R	R	0	R	R	R	R
S	0	S	S	S	S	S	S	S	S	S	0	S	S	S	S
R	0	R	R	R	R	R	R	R	R	R	0	R	R	R	R
G	0	G	G	G	G	G	G	G	G	G	0	G	G	G	G
R	0	R	R	R	R	R	R	R	R	R	0	R	R	R	R
A	0	A	A	A	A	A	A	A	A	A	0	A	A	A	A
R	0	R	R	R	R	R	R	R	R	R	0	R	R	R	R
N	0	N	N	N	N	N	N	N	N	N	0	N	N	N	N
K	0	K	K	K	K	K	K	K	K	K	0	K	K	K	K
T	0	T	T	T	T	T	T	T	T	T	0	T	T	T	T
S	0	S	S	S	S	S	S	S	S	S	0	S	S	S	S
K	0	K	K	K	K	K	K	K	K	K	0	K	K	K	K
S	0	S	S	S	S	S	S	S	S	S	0	S	S	S	S
R	0	R	R	R	R	R	R	R	R	R	0	R	R	R	R
S	0	S	S	S	S	S	S	S	S	S	0	S	S	S	S
R	0	R	R	R	R	R	R	R	R	R	0	R	R	R	H
S	0	S	S	S	S	S	S	S	S	S	0	S	S	S	S
S	0	S	S	S	S	S	S	S	S	S	0	S	S	S	S
S	0	S	S	S	S	S	S	S	S	S	0	S	S	S	S
S	0	S	S	S	S	S	S	S	S	S	0	S	S	S	S
S	1	S	S	S	S	S	S	S	S	S	0	S	S	S	S
S	0	S	S	S	S	S	S	S	S	S	0	S	S	S	T
S	1	S	S	S	S	S	S	S	S	S	0	S	S	S	S
S	0	S	S	S	S	S	S	S	S	S	0	S	S	S	S
S	0	S	S	S	S	S	S	S	S	S	0	S	S	S	S
S	0	S	S	S	S	S	S	S	S	S	0	S	S	S	S
S	0	S	S	S	S	S	S	S	S	S	0	S	S	S	S
T	0	T	T	T	T	T	T	T	T	T	0	T	T	T	T
S	1	S	S	S	S	S	S	S	S	S	0	S	S	S	S
S	1	S	S	S	S	S	S	S	S	S	0	S	S	S	S
S	1	S	S	S	S	S	S	S	S	S	0	S	S	S	S
S	0	S	S	S	S	S	S	S	S	S	0	S	S	S	S
G	0	G	G	G	G	G	G	G	G	G	0	G	G	G	G
S	1	S	S	S	S	S	S	S	S	S	0	S	S	S	S
S	0	S	S	S	S	S	S	S	S	S	1	S	S	S	S
S	0	S	S	S	S	S	S	S	S	S	1	S	S	S	S
S	0	S	S	S	S	S	S	S	S	S	1	S	S	S	S
S	0	S	S	S	S	S	S	S	S	S	1	S	S	S	S
G	0	G	G	G	G	G	G	G	G	G	0	G	G	G	G
S	1	S	S	S	S	S	S	S	S	S	1	S	S	S	S
S	1	S	S	S	S	S	S	S	S	S	1	S	S	S	S
S	1	S	S	S	S	S	S	S	S	S	1	S	S	S	S
S	1	S	S	S	S	S	S	S	S	S	1	S	S	S	S
R	0	R	R	R	R	R	R	R	R	R	0	R	R	R	R
S	0	S	S	S	S	S	S	S	S	S	0	S	S	S	S
S	0	S	S	S	S	S	S	S	T	S	0	S	S	S	S
S	0	S	S	S	S	S	S	S	S	S	0	S	S	S	S
S	0	S	S	S	S	S	S	S	S	S	0	S	S	S	S
S	0	S	S	S	S	S	S	S	S	S	0	S	S	S	S
S	0	S	S	S	S	S	S	S	S	S	0	S	S	S	S
S	1	S	S	S	S	S	S	S	S	S	0	T	S	S	T
S	0	S	S	S	S	S	S	S	S	S	0	S	S	S	S
T	0	T	T	T	T	T	T	T	T	T	0	T	T	T	T
S	1	S	S	S	S	S	S	S	S	S	0	S	S	S	S
G	0	G	G	G	G	G	G	G	G	G	0	G	G	G	G
S	0	S	S	S	S	S	S	S	S	S	0	S	S	S	S
S	0	S	S	S	S	S	S	S	S	S	0	S	S	S	S
S	1	S	S	S	S	S	S	S	S	S	0	S	S	S	S
R	0	R	R	R	R	R	R	R	R	R	0	R	R	R	R
D	0	D	D	D	D	D	D	D	D	D	0	D	D	D	D
S	0	S	S	S	S	S	S	S	S	S	0	S	S	S	S
S	1	S	S	S	S	S	S	S	S	S	0	S	S	S	S
S	0	S	S	S	S	S	S	S	S	S	0	S	S	S	S
S	0	S	S	S	S	S	S	S	S	S	0	S	S	S	S
T	0	T	T	T	T	T	T	T	T	T	0	T	T	T	S
S	0	S	S	S	S	S	S	S	S	S	0	T	T	T	T
S	0	S	S	S	S	S	S	S	S	S	0	S	S	S	S
S	1	S	S	S	S	S	S	S	S	S	0	S	S	S	S
S	1	S	S	S	S	S	S	S	S	S	0	S	S	S	S
E	0	E	D	E	E	E	E	E	E	E	0	E	E	E	E
S	0	S	S	S	S	S	S	S	S	S	0	S	S	S	S
R	0	R	R	R	R	R	R	R	R	R	0	R	R	R	R
S	1	S	S	S	S	S	S	S	S	S	0	S	S	S	S
R	0	R	R	R	R	R	R	R	R	R	0	R	R	R	R
S	0	S	S	S	S	S	S	S	S	S	0	S	S	S	S
R	0	R	R	R	R	R	R	R	R	R	0	R	R	R	R
G	0	G	G	G	G	G	G	G	G	G	0	G	G	G	G
R	0	R	R	R	R	R	R	R	R	R	0	R	R	R	R
G	0	G	G	G	G	G	G	G	G	G	0	G	G	G	G
H	0	H	H	H	H	H	H	H	H	H	0	H	H	H	H
N	0	N	N	N	N	N	N	N	N	N	0	N	N	N	N
R	0	R	R	R	R	R	R	R	R	R	0	R	R	R	R
D	0	D	D	D	D	D	D	D	D	D	0	D	D	D	D
R	0	R	R	R	R	R	R	R	R	R	0	R	R	R	R
K	0	K	K	K	K	K	K	K	K	K	0	K	K	K	K
H	0	H	H	H	H	H	H	H	H	H	0	H	H	H	R
R	0	R	R	R	R	R	R	R	R	R	0	R	R	R	R
R	0	R	R	R	R	R	R	R	R	R	0	R	R	R	R
S	1	S	S	S	S	S	S	S	S	S	0	S	S	S	S
V	0	V	V	V	V	V	V	V	V	V	0	V	V	V	V
D	0	D	D	D	D	D	D	D	D	D	0	D	D	D	D
R	0	R	R	R	R	R	R	R	R	R	0	R	R	R	R
K	0	K	K	K	K	K	K	K	K	K	0	K	K	K	K
R	0	R	R	R	R	R	R	R	R	R	0	R	R	R	R
R	0	R	R	R	R	R	R	R	R	R	0	R	R	R	R
D	0	D	D	D	D	D	D	D	D	D	0	D	D	D	D
T	1	T	T	T	T	T	T	T	T	T	0	T	A	T	T
S	1	S	S	S	S	S	S	S	S	S	1	S	S	S	S
G	0	G	G	G	G	.	G	G	G	G	0	G	G	G	G
L	0	L	L	L	L	.	L	L	L	L	0	L	L	L	L
E	0	E	E	E	E	.	E	E	E	E	0	E	E	E	E
R	0	R	R	R	R	.	R	R	R	R	0	R	R	R	R
S	1	S	S	S	S	.	S	S	S	S	0	S	S	S	S
H	0	H	H	H	H	.	H	H	H	H	0	H	H	H	H
K	0	K	K	K	K	.	K	K	K	K	0	K	K	K	N
.	0	.	.	.	.	.	.	.	.	.	0	.	.	.	H
S	1	S	S	S	S	.	S	S	S	S	0	S	S	S	K
S	1	S	S	S	S	.	S	S	S	S	0	S	A	S	S
K	0	K	K	K	K	.	K	K	K	K	0	K	K	K	S
G	0	G	G	G	G	.	G	G	G	G	0	G	G	G	K
G	0	G	G	G	G	.	G	G	G	G	0	G	G	G	G
S	1	S	S	S	S	.	S	S	S	S	0	S	S	S	S
S	1	S	S	S	S	.	S	S	S	S	0	S	S	S	S
R	0	R	R	R	R	.	R	R	R	R	0	R	R	R	R
D	0	D	D	D	D	.	D	D	D	D	0	D	D	D	D
T	0	T	T	T	T	.	T	T	T	T	0	T	A	T	T
K	0	K	K	K	K	.	K	K	K	K	0	K	K	K	K
G	0	G	G	G	G	.	G	G	G	G	0	G	G	G	G
S	0	S	S	S	S	.	S	S	S	S	0	S	S	S	S
K	0	K	K	K	K	.	K	K	K	K	0	K	K	K	K
D	0	D	D	D	D	.	D	D	D	D	0	D	D	D	D
K	0	K	K	K	K	.	K	K	K	K	0	K	K	K	K
N	0	N	N	N	N	.	N	N	N	S	0	N	N	N	S
S	0	S	S	S	S	.	S	S	S	S	0	S	S	S	S
R	0	Q	R	R	R	.	R	R	R	R	0	R	R	R	R
S	0	S	S	S	S	.	S	S	S	P	0	S	S	S	S
D	0	D	D	D	D	.	D	D	D	D	0	D	D	D	D
R	0	R	R	R	R	.	R	R	R	R	0	R	R	R	R
K	0	K	K	K	K	.	K	K	K	K	0	K	K	K	K
R	0	R	R	R	R	.	R	R	R	R	0	R	R	R	R
S	1	S	S	S	S	.	S	S	S	S	1	S	S	S	S
I	0	I	I	I	I	.	I	I	I	I	0	I	I	I	I
S	1	S	S	S	S	.	S	S	S	S	1	S	S	S	S
E	0	E	E	E	E	.	E	E	E	E	0	E	E	E	E
S	1	S	S	S	S	.	S	S	S	S	1	S	S	S	S
S	1	S	S	S	S	.	S	S	S	S	1	S	S	S	S
R	0	R	R	R	R	.	R	R	R	R	0	R	R	R	R
S	1	S	S	S	S	.	S	S	S	S	1	S	S	S	S
G	0	G	G	G	G	.	G	G	G	G	0	G	G	G	G
K	0	K	K	K	K	.	K	K	K	K	0	K	K	K	K
R	0	R	R	R	R	.	R	R	R	R	0	R	R	R	R
S	0	S	S	S	S	.	S	S	S	S	0	S	S	S	S
S	0	S	S	S	S	.	S	S	S	S	0	S	S	S	S
R	0	R	R	R	R	.	R	R	R	R	0	R	R	R	R
S	0	S	S	S	S	.	S	S	S	S	0	S	S	S	S
E	0	E	E	E	E	.	E	E	E	E	0	E	E	E	E
R	0	R	R	R	R	.	R	R	R	R	0	R	R	R	R
D	0	D	D	D	D	.	D	D	D	D	0	D	D	D	D
R	0	R	R	R	R	.	R	R	R	R	0	R	R	R	R
K	0	K	K	K	K	.	K	K	K	K	0	K	K	K	K
S	0	S	S	S	S	.	S	S	S	S	0	S	S	S	S
D	0	D	D	D	D	.	D	D	D	D	0	D	D	D	D
R	0	R	R	R	R	.	R	R	R	R	0	R	R	R	R
K	0	K	K	K	K	.	K	K	K	K	0	K	K	K	K
D	0	D	D	D	D	.	D	D	D	D	0	D	D	D	D
K	0	K	K	K	K	.	K	K	K	K	0	K	K	K	K
R	0	R	R	R	R	.	R	R	R	R	0	R	R	R	R
R	0	R	R	R	R	.	R	R	R	R	0	R	R	R	R
Proteins: ENSP00000254508	ENSPTRP00000025259	ENSGGOP00000017359	ENSPPYP00000014981	ENSNLEP00000005875	ENSMMUP00000021017	ENSCJAP00000030961	ENSTSYP00000007095	ENSMICP00000012946	ENSOGAP00000001758	ENSMUSP00000032179	ENSOCUP00000012244	ENSBTAP00000041391	ENSCAFP00000036016	ENSMODP00000010708
hsa.aa	hsa.p	ptr.aa	ggo.aa	ppy.aa	nle.aa	mmu.aa	cja.aa	tsy.aa	mic.aa	oga.aa	mus.aa	mus.p	ocu.aa	bta.aa	caf.aa	mod.aa
M	0	M	M	M	.	M	M	M	M	M	.	0	.	.	M	.
A	0	A	A	A	.	A	A	A	A	A	M	0	.	.	A	.
A	0	A	A	A	.	A	A	A	T	A	A	0	.	.	A	.
R	0	R	R	R	.	R	P	L	R	R	R	0	.	.	R	.
G	0	G	G	G	.	G	G	S	P	G	A	0	.	.	G	.
R	0	R	R	R	.	R	L	E	D	R	S	0	.	.	R	.
G	0	G	G	G	.	G	G	R	R	E	L	0	.	.	G	.
.	0	.	.	.	.	.	.	.	.	P	V	0	.	.	P	.
.	0	.	.	.	.	.	.	.	W	P	Q	0	.	.	P	.
L	0	L	L	.	.	L	P	.	P	P	P	0	.	.	R	.
L	0	L	L	L	.	L	L	.	L	L	A	0	.	.	L	.
L	0	L	L	L	.	L	L	.	L	L	L	0	.	.	L	.
L	0	L	L	L	.	L	L	L	L	L	W	0	.	.	L	.
T	0	T	T	T	.	A	A	A	A	A	A	0	.	.	A	.
L	0	L	L	L	.	L	L	L	L	L	L	0	.	.	L	.
S	0	S	S	S	.	S	S	A	S	L	L	0	.	.	P	.
V	0	V	V	V	.	V	V	L	X	M	L	0	.	.	V	.
L	0	L	L	L	.	L	L	L	X	L	L	0	.	.	L	.
L	0	L	L	L	.	L	L	L	X	L	Q	0	.	.	L	.
A	0	A	A	A	.	A	G	A	X	A	V	0	.	.	A	.
A	0	A	A	V	.	L	L	L	X	L	V	0	.	.	L	.
G	0	G	G	G	.	G	G	.	X	G	G	0	.	.	G	.
P	0	P	P	P	.	P	P	P	X	P	P	0	.	.	P	.
S	0	S	S	S	.	S	S	R	X	D	.	0	.	.	A	.
A	0	A	A	A	.	A	A	A	X	A	A	0	.	.	A	A
A	0	A	A	A	.	A	A	A	X	A	A	0	.	.	A	A
A	0	A	A	A	.	A	A	A	X	V	A	0	.	.	A	S
A	0	A	A	A	.	A	A	A	X	A	A	0	.	.	A	S
K	0	K	K	K	.	K	K	K	X	K	K	0	.	.	K	K
L	0	L	L	L	L	L	L	R	X	L	L	0	.	.	L	L
N	0	N	N	N	G	N	N	D	X	N	N	0	.	.	N	N
I	0	I	I	I	A	I	I	I	X	I	I	0	.	.	I	I
P	0	P	P	P	P	P	P	P	X	P	P	0	.	.	P	P
K	0	K	K	K	S	K	K	K	X	K	K	0	.	.	K	K
V	0	V	V	V	F	V	V	V	X	V	V	0	.	.	V	V
L	0	L	L	L	F	L	L	L	X	L	L	0	.	.	L	L
L	0	L	L	L	L	L	L	L	X	L	L	0	.	.	X	L
P	0	P	P	P	D	P	P	P	X	P	P	0	.	.	X	P
F	0	F	F	F	L	F	F	F	X	F	F	0	.	.	X	F
T	0	T	T	T	R	T	T	R	X	T	T	0	.	.	X	T
R	0	R	R	R	A	R	R	.	X	R	R	0	.	.	X	R
A	0	A	A	A	V	A	A	.	X	A	A	0	.	.	X	G
T	0	T	T	T	T	T	T	.	X	T	T	0	.	.	X	T
R	0	R	R	R	R	R	R	.	X	R	R	0	.	.	X	R
V	0	V	V	V	A	V	V	.	X	V	V	0	.	.	X	I
N	0	N	N	N	L	N	N	.	X	N	N	0	.	.	X	N
F	0	F	F	F	Y	F	F	.	X	F	F	0	.	.	X	F
T	0	T	T	T	I	T	T	.	X	T	T	0	.	.	X	T
L	0	L	L	L	L	L	L	.	X	L	L	0	.	.	S	L
E	0	E	E	E	S	E	E	.	X	E	E	0	E	.	Q	E
A	0	A	A	A	Q	A	A	A	X	A	A	0	F	.	F	A
S	0	S	S	S	P	S	S	P	X	S	S	0	P	.	L	S
E	0	E	E	E	S	E	E	E	X	E	E	0	Y	.	P	E
G	0	G	G	G	A	G	G	G	X	G	G	0	S	.	S	G
C	0	C	C	C	L	C	C	C	X	C	C	0	C	.	C	C
Y	0	Y	Y	Y	H	Y	Y	R	X	Y	Y	0	C	.	R	Y
R	0	R	R	R	R	R	R	.	X	R	R	0	R	.	R	R
W	0	W	W	W	W	W	W	.	X	W	W	0	.	.	.	W
L	0	L	L	L	L	L	L	S	X	S	S	0	S	S	S	S
S	0	S	S	S	S	S	S	S	X	S	S	0	S	S	S	S
T	0	T	T	T	T	T	T	P	X	T	T	0	T	T	T	T
R	0	R	R	R	R	R	R	R	X	R	R	0	R	R	R	R
P	0	P	P	P	P	P	P	P	X	P	P	0	P	P	P	P
E	0	E	E	E	E	E	E	E	X	E	E	0	E	E	E	E
V	0	V	V	V	V	V	V	V	X	V	V	0	V	V	V	V
A	0	A	A	A	A	A	A	A	X	A	A	0	A	A	A	A
S	0	S	S	S	S	S	S	S	X	S	S	0	S	S	S	S
I	0	I	I	I	I	I	I	I	X	I	I	0	I	I	I	I
E	0	E	E	E	E	E	E	E	X	E	E	0	E	E	E	E
.	0	.	.	.	.	.	.	.	X	.	.	0	.	.	.	.
P	0	P	P	P	P	P	P	P	X	P	P	0	P	P	P	P
L	0	L	L	L	L	L	L	L	X	L	L	0	L	L	L	V
G	0	G	G	G	G	G	G	G	X	G	G	0	G	G	G	E
L	0	L	L	L	L	L	P	Q	X	P	S	0	P	L	A	L
D	0	D	D	D	D	D	D	D	X	D	S	0	N	D	D	D
E	0	E	E	E	E	E	E	E	X	E	E	0	E	E	E	E
Q	0	Q	Q	Q	Q	Q	Q	X	X	H	Q	0	H	Q	A	R
Q	0	Q	Q	Q	Q	Q	Q	X	X	Q	Q	0	Q	Q	Q	Q
C	0	C	C	C	C	C	C	X	X	C	C	0	C	C	C	C
S	0	S	S	S	S	S	S	X	X	S	S	0	S	S	S	S
Q	0	Q	Q	Q	Q	Q	Q	X	X	Q	Q	0	Q	R	Q	Q
K	0	K	K	K	K	K	K	X	X	K	K	0	K	R	K	K
A	0	A	A	A	A	A	A	X	X	A	A	0	A	A	A	A
V	0	V	V	V	V	V	V	X	X	V	V	0	V	V	V	V
V	0	V	V	V	V	V	V	X	X	V	V	0	V	V	V	V
Q	0	Q	Q	Q	Q	Q	Q	X	X	Q	Q	0	Q	Q	Q	Q
A	0	A	A	A	A	A	A	X	X	A	A	0	A	A	A	A
R	0	R	R	R	R	R	R	X	X	R	R	0	R	R	R	R
L	0	L	L	L	L	L	L	X	X	L	L	0	L	L	L	L
T	0	T	T	T	T	T	T	X	X	T	T	0	T	S	S	S
Q	0	Q	Q	Q	Q	Q	Q	X	X	Q	Q	0	Q	Q	Q	Q
P	0	P	P	P	P	P	P	X	X	P	P	0	P	P	P	P
A	0	A	A	A	A	A	A	X	X	A	A	0	A	A	A	T
R	0	R	R	R	R	R	R	X	X	R	R	0	R	R	R	R
L	0	L	L	L	L	L	L	X	X	L	L	0	L	L	L	L
T	0	T	T	T	T	T	T	X	X	T	T	0	T	T	T	T
S	0	S	S	S	S	S	S	X	X	S	S	0	S	S	S	S
I	0	I	I	I	I	I	I	X	X	I	I	0	I	I	I	I
I	0	I	I	I	I	I	I	X	X	I	I	0	I	I	I	I
F	0	F	F	F	F	F	F	X	X	L	F	0	F	F	F	F
A	0	A	A	A	A	A	A	X	X	A	A	0	A	A	A	A
E	0	E	E	E	E	E	E	X	R	E	E	0	E	E	E	E
D	0	D	D	D	D	D	D	X	D	D	D	0	D	D	D	D
I	0	I	I	I	I	I	I	X	I	I	I	0	I	I	I	I
T	0	T	T	T	T	T	T	X	T	T	T	0	T	A	T	M
T	0	T	T	T	T	T	T	X	S	T	T	0	T	T	T	T
G	0	G	G	G	G	G	G	X	G	G	G	0	G	G	G	G
Q	0	Q	Q	Q	Q	Q	Q	X	Q	Q	Q	0	Q	Q	Q	Q
V	0	V	V	V	V	V	V	X	V	V	V	0	V	V	V	V
L	0	L	L	L	L	L	L	X	L	L	L	0	L	L	L	L
R	0	R	R	R	R	R	R	X	R	R	R	0	R	R	R	R
C	0	C	C	C	C	C	C	X	C	C	C	0	C	C	C	C
D	0	D	D	D	D	D	D	X	D	D	D	0	D	D	D	D
A	0	A	A	A	A	A	A	X	A	A	A	0	A	A	A	A
I	0	I	I	I	I	I	I	X	I	I	I	0	I	I	I	I
V	0	V	V	V	V	V	V	X	V	V	V	0	V	V	V	V
D	0	D	D	D	D	D	D	X	D	D	D	0	D	D	D	D
L	0	L	L	L	L	L	L	X	L	L	L	0	L	L	L	I
I	0	I	I	I	I	I	I	X	I	I	I	0	I	I	I	I
H	0	H	H	H	H	H	H	X	H	H	H	0	H	H	H	H
D	0	D	D	D	D	D	G	X	G	G	G	0	G	G	G	G
I	0	I	I	I	I	I	I	X	I	I	I	0	I	I	I	I
Q	0	Q	Q	Q	Q	Q	Q	X	Q	Q	Q	0	Q	Q	Q	Q
I	0	I	I	I	I	I	I	X	I	I	I	0	I	I	I	I
V	0	V	V	V	V	V	V	X	V	V	V	0	V	V	V	V
S	0	S	S	S	S	M	S	X	S	S	S	0	S	S	S	S
T	0	T	T	T	T	T	T	X	T	T	T	0	T	T	T	T
T	0	T	T	T	T	P	T	X	T	T	T	0	T	T	T	T
R	0	R	R	R	R	A	R	X	R	R	R	0	R	R	R	R
E	0	E	E	E	E	C	E	X	E	E	E	0	E	E	E	E
L	0	L	L	L	L	S	L	X	L	L	L	0	L	L	L	L
Y	0	Y	Y	Y	Y	H	Y	X	Y	Y	Y	0	Y	Y	Y	Y
L	0	L	L	L	L	R	L	X	L	L	L	0	L	L	L	L
E	0	E	E	E	E	L	E	X	E	E	E	0	E	E	E	E
D	0	D	D	D	D	P	D	X	D	D	D	0	D	D	D	D
S	0	S	S	S	S	P	S	X	S	S	S	0	S	A	S	S
P	0	P	P	P	P	P	P	X	P	P	P	0	P	P	P	P
L	0	L	L	L	L	W	L	X	L	L	L	0	L	L	L	L
E	0	E	E	E	E	G	E	X	E	E	E	0	E	E	E	E
L	0	L	L	L	L	I	L	X	L	L	L	0	L	L	L	L
K	0	K	K	K	K	N	K	X	K	K	K	0	K	K	K	K
I	0	I	I	I	I	S	I	X	I	I	I	0	I	I	I	I
Q	0	Q	Q	Q	Q	M	Q	X	Q	Q	Q	0	Q	Q	Q	Q
A	0	A	A	A	A	S	A	X	A	A	A	0	A	A	A	A
L	0	L	L	L	L	V	L	X	L	L	L	0	L	L	L	L
D	0	D	D	D	D	H	D	X	D	D	D	0	D	D	D	D
S	0	S	S	S	S	L	S	X	S	S	S	0	S	S	S	S
E	0	E	E	E	E	P	E	X	E	E	E	0	E	E	E	E
G	0	G	G	G	G	R	G	X	G	G	G	0	G	G	G	G
N	0	N	N	N	N	N	N	N	N	N	N	0	N	N	N	N
T	0	T	T	T	T	T	T	T	T	T	T	0	T	T	T	T
F	0	F	F	F	F	F	F	L	F	F	F	0	F	F	F	F
S	0	S	S	S	S	S	S	V	S	S	S	0	S	S	S	S
T	0	T	T	T	T	T	T	K	T	T	T	0	T	T	T	T
L	0	L	L	L	L	L	L	.	L	L	L	0	L	L	L	L
A	0	A	A	A	A	A	A	D	A	A	A	0	A	A	A	A
G	0	G	G	G	G	G	G	G	G	G	G	0	G	G	G	G
L	0	L	L	L	L	L	L	L	L	L	L	0	L	L	L	L
V	0	V	V	V	V	V	V	V	V	V	V	0	V	V	V	V
F	0	F	F	F	F	F	F	F	F	F	F	0	F	F	F	F
E	0	E	E	E	E	E	E	D	D	D	D	0	D	D	D	D
W	0	W	W	W	W	W	W	W	W	W	W	0	W	W	W	W
T	0	T	T	T	T	T	T	T	T	T	T	0	T	T	T	T
I	0	I	I	I	I	I	I	M	I	I	I	0	I	I	I	I
V	0	V	V	V	V	V	V	.	V	V	V	0	V	V	V	V
K	0	K	K	K	K	K	K	.	K	K	K	0	K	K	K	K
D	0	D	D	D	D	D	D	.	D	D	D	0	D	D	D	D
S	0	S	S	S	S	S	S	.	T	T	T	0	P	T	T	T
E	0	E	E	E	E	E	E	.	E	E	E	0	E	E	E	E
A	0	A	A	A	A	A	A	.	A	A	A	0	A	A	A	A
D	0	D	D	D	D	D	D	.	D	D	N	0	N	D	N	D
R	0	R	R	R	R	R	R	.	R	R	G	0	G	G	G	G
F	0	F	F	F	F	F	F	.	F	F	F	0	F	Y	F	F
S	0	S	S	S	S	S	S	.	S	S	S	0	S	S	S	S
D	0	D	D	D	D	D	D	D	D	D	D	0	D	D	D	D
S	0	S	S	S	S	S	S	S	S	S	S	0	S	T	S	S
H	0	H	H	H	H	H	H	H	H	H	H	0	H	H	H	H
N	0	N	N	N	N	N	N	S	N	N	N	0	N	N	N	N
A	0	A	A	A	A	A	A	A	A	A	A	0	A	A	A	A
L	0	L	L	L	L	L	L	L	L	L	L	0	L	L	L	L
R	0	R	R	R	R	R	R	Q	R	R	R	0	R	R	R	R
I	0	I	I	I	I	I	I	T	I	I	I	0	I	I	I	I
L	0	L	L	L	L	L	L	L	L	L	L	0	L	L	L	L
T	0	T	T	T	T	T	T	T	T	T	T	0	T	T	T	K
F	0	F	F	F	F	F	F	F	F	F	F	0	F	F	F	F
L	0	L	L	L	L	L	L	L	L	L	L	0	L	L	L	L
E	0	E	E	E	E	E	E	E	E	E	E	0	E	E	E	E
S	0	S	S	S	S	S	S	S	S	S	S	0	S	S	S	S
T	0	T	T	T	T	T	T	M	T	T	T	0	T	T	T	T
Y	0	Y	Y	Y	Y	Y	Y	Y	Y	Y	Y	0	Y	Y	Y	Y
I	0	I	I	I	I	I	I	T	I	I	I	0	I	I	I	I
P	0	P	P	P	P	P	P	P	P	P	P	0	P	P	P	P
P	0	P	P	P	P	P	P	P	P	P	P	0	P	P	P	P
S	0	S	S	S	S	S	S	S	S	S	S	0	S	S	S	S
Y	0	Y	Y	Y	Y	Y	Y	C	Y	Y	Y	0	Y	Y	Y	Y
I	0	I	I	I	I	I	I	S	I	I	I	0	I	I	I	I
S	0	S	S	S	S	S	S	S	S	S	S	0	S	S	S	S
E	0	E	E	E	E	E	E	E	E	E	E	0	E	E	E	E
M	0	M	M	M	M	M	M	L	M	M	M	0	M	M	M	M
E	0	E	E	E	E	E	E	E	E	E	E	0	E	E	E	E
K	0	K	K	K	K	K	K	K	K	K	K	0	K	K	K	K
A	0	A	A	A	A	A	A	V	A	A	A	0	V	A	V	V
A	0	A	A	A	A	A	A	A	A	A	A	0	A	A	A	A
K	0	K	K	K	K	K	K	K	K	K	K	0	K	K	K	K
Q	0	Q	Q	Q	Q	Q	Q	Q	Q	Q	Q	0	Q	Q	Q	Q
G	0	G	G	G	G	G	G	G	G	G	G	0	G	G	G	G
D	0	D	D	D	D	D	D	.	D	D	D	0	D	D	D	D
T	1	T	T	T	T	T	T	.	T	T	T	0	T	T	T	T
I	0	I	I	I	I	I	I	.	I	I	I	0	I	I	I	I
L	0	L	L	L	L	L	L	L	L	L	L	0	L	L	L	L
V	0	V	V	V	V	V	V	V	V	V	V	0	V	V	V	V
S	0	S	S	S	S	S	S	S	S	S	S	0	S	S	S	S
G	0	G	G	G	G	G	G	G	G	G	G	0	G	G	G	G
M	0	M	M	M	M	M	M	M	M	M	M	0	M	L	M	M
K	0	K	K	K	K	K	K	K	K	K	K	0	K	K	K	K
T	0	T	T	T	T	T	T	I	T	T	T	0	T	T	T	T
G	0	G	G	G	G	G	G	G	G	G	G	0	G	G	G	G
S	0	S	S	S	S	S	S	S	S	S	S	0	S	S	S	S
S	0	S	S	S	S	S	S	T	S	S	S	0	S	S	S	S
K	0	K	K	K	K	K	K	K	K	K	K	0	K	K	K	K
L	0	L	L	L	L	L	L	L	L	L	L	0	L	L	L	L
K	0	K	K	K	K	K	K	K	K	K	K	0	K	K	K	K
A	0	A	A	A	A	A	A	G	A	A	A	0	A	A	A	A
R	0	R	R	R	R	R	R	H	R	R	R	0	R	R	R	R
I	0	I	I	I	I	I	I	I	I	I	I	0	I	I	I	I
Q	0	Q	Q	Q	Q	Q	Q	Q	Q	Q	Q	0	Q	Q	Q	Q
E	0	E	E	E	E	E	E	E	E	E	E	0	E	E	E	E
A	0	A	A	A	A	A	A	T	A	A	A	0	A	T	A	V
V	0	V	V	V	V	V	V	V	V	V	V	0	V	V	V	V
Y	0	Y	Y	Y	Y	Y	Y	S	Y	Y	Y	0	Y	Y	Y	Y
K	0	K	K	K	K	K	K	K	K	K	K	0	K	K	K	K
N	0	N	N	N	N	N	N	.	S	N	N	0	H	N	H	N
V	0	V	V	V	V	V	V	.	V	V	V	0	V	V	V	V
R	0	R	R	R	R	R	R	.	R	R	R	0	R	H	R	H
P	0	P	P	P	P	P	P	.	P	P	P	0	P	P	P	P
A	0	A	A	A	A	A	A	.	A	A	A	0	A	A	A	A
E	0	E	E	E	E	E	E	.	E	E	E	0	E	E	E	E
V	0	V	V	V	V	V	V	.	V	V	V	0	V	V	V	V
R	0	R	R	R	R	R	R	R	R	R	R	0	R	R	R	R
L	0	L	L	L	L	L	L	L	L	L	L	0	L	L	L	L
L	0	L	L	L	L	L	L	S	L	L	L	0	L	L	L	L
I	0	I	I	I	I	I	I	N	I	I	I	0	I	I	I	I
L	0	L	L	L	L	L	L	P	L	L	L	0	L	L	L	L
E	0	E	E	E	E	E	E	A	E	E	E	0	E	E	E	E
N	0	N	N	N	N	N	N	N	N	N	N	0	N	N	N	N
I	0	I	I	I	I	I	I	I	I	I	I	0	I	I	I	I
L	0	L	L	L	L	L	L	L	L	L	L	0	L	L	L	L
L	0	L	L	L	L	L	L	L	L	L	L	0	L	L	L	L
N	0	N	N	N	N	N	N	N	N	N	N	0	N	N	N	N
P	0	P	P	P	P	P	P	P	P	P	P	0	P	P	P	P
A	0	A	A	A	A	A	A	A	A	A	A	0	A	A	A	A
Y	0	Y	Y	Y	Y	Y	Y	Y	Y	Y	Y	0	Y	Y	Y	Y
D	0	D	D	D	D	D	D	.	D	D	D	0	D	D	D	D
V	0	V	V	I	I	I	I	V	V	V	V	0	V	V	V	I
Y	0	Y	Y	Y	Y	Y	Y	Y	Y	Y	Y	0	Y	Y	Y	Y
L	0	L	L	L	L	L	L	L	L	L	L	0	L	L	L	L
M	0	M	M	M	M	M	M	M	L	M	L	0	M	L	M	L
V	0	V	V	V	V	V	V	V	V	V	V	0	V	V	M	V
G	0	G	G	G	G	G	G	G	G	G	G	0	G	G	G	G
T	0	T	T	T	T	T	T	T	T	T	T	0	T	T	T	T
S	0	S	S	S	S	S	S	F	A	A	S	0	S	S	S	S
I	0	I	I	I	I	I	V	I	I	I	I	0	I	I	I	I
H	0	H	H	H	H	Q	H	H	R	H	H	0	H	R	R	H
Y	0	Y	Y	Y	Y	Y	Y	N	Y	Y	Y	0	Y	Y	Y	Y
K	0	K	K	K	K	K	K	K	K	K	K	0	K	R	K	K
V	0	V	V	V	V	V	V	M	V	V	V	0	V	V	V	V
Q	0	Q	Q	Q	Q	Q	Q	R	Q	Q	Q	0	Q	Q	Q	Q
K	0	K	K	K	K	K	K	K	K	K	K	0	K	K	K	K
I	0	I	I	I	I	I	I	I	I	I	I	0	I	I	I	I
R	0	R	R	R	R	R	R	R	R	R	R	0	R	R	R	R
Q	0	Q	Q	Q	Q	Q	Q	Q	Q	Q	Q	0	Q	Q	Q	Q
G	0	G	G	G	G	G	G	G	G	G	G	0	G	G	G	G
K	0	K	K	K	K	K	K	K	K	K	K	0	K	K	K	K
I	0	I	I	I	I	I	I	M	I	I	I	0	I	I	I	I
T	0	T	T	T	T	T	A	T	A	T	T	0	T	T	T	T
E	0	E	E	E	E	E	E	.	E	E	E	0	E	E	E	E
L	0	L	L	L	L	L	L	.	L	L	L	0	L	L	L	L
S	0	S	S	S	S	S	S	.	S	S	S	0	S	S	S	T
M	0	M	M	M	M	M	M	.	M	M	M	0	M	M	M	M
P	0	P	P	P	P	P	P	.	P	P	P	0	P	P	P	P
S	0	S	S	S	S	S	S	.	S	S	S	0	S	S	S	S
D	0	D	D	D	D	D	D	.	D	D	D	0	D	D	E	D
Q	0	Q	Q	Q	Q	Q	Q	.	Q	Q	Q	0	Q	Q	Q	Q
Y	0	Y	Y	Y	Y	Y	Y	.	Y	Y	Y	0	Y	Y	Y	Y
E	0	E	E	E	E	E	E	.	E	E	E	0	E	E	E	E
L	0	L	L	L	L	L	L	.	L	L	L	0	L	L	L	L
Q	0	Q	Q	Q	Q	Q	Q	.	Q	Q	Q	0	Q	Q	Q	Q
L	0	L	L	L	L	L	L	.	L	L	L	0	L	L	L	L
Q	0	Q	Q	Q	Q	Q	Q	.	Q	Q	Q	0	Q	L	Q	Q
N	0	N	N	N	N	N	N	.	N	N	N	0	N	N	N	N
S	0	S	S	S	S	S	S	.	S	S	S	0	S	N	S	N
I	0	I	I	I	I	I	I	.	I	I	I	0	F	V	I	V
P	0	P	P	P	P	P	P	.	P	P	P	0	P	W	T	L
G	0	G	G	G	G	G	A	.	G	G	D	0	S	D	G	G
P	0	P	P	P	P	P	P	.	P	P	P	0	P	P	P	P
E	0	E	E	E	E	K	E	.	E	E	Q	0	G	Q	E	E
G	0	G	G	G	G	G	G	.	G	G	G	0	G	G	G	G
D	0	D	D	D	D	D	D	.	D	D	D	0	D	D	D	D
P	0	P	P	P	P	P	P	.	P	P	P	0	V	P	A	P
A	0	A	A	A	A	A	D	.	A	A	A	0	T	.	G	T
R	0	R	R	Q	R	R	R	.	Q	R	R	0	R	R	R	R
P	0	P	P	P	P	P	P	.	P	P	P	0	P	P	P	P
V	0	V	V	V	V	V	V	.	V	V	V	0	V	V	V	V
A	0	A	A	A	A	A	A	.	A	A	A	0	A	A	A	A
V	0	I	V	V	V	V	V	.	V	V	I	0	V	V	V	K
L	0	L	L	L	L	L	L	.	L	L	L	0	L	L	L	L
A	0	A	A	A	A	A	D	.	A	A	T	0	A	A	D	I
Q	0	Q	Q	Q	Q	Q	Q	.	E	Q	Q	0	Q	Q	Q	Q
D	0	D	D	D	D	D	E	.	D	D	D	0	D	D	D	A
T	0	T	T	T	T	T	T	.	T	T	T	0	T	T	T	T
S	0	S	S	S	S	S	S	.	S	S	S	0	S	S	S	S
M	0	M	M	M	M	M	V	.	M	T	R	0	L	T	M	T
V	0	V	V	V	V	V	V	.	V	V	V	0	V	V	V	V
T	0	T	T	T	T	T	T	.	T	T	T	0	T	T	T	T
A	0	A	A	A	A	A	A	.	A	A	A	0	A	A	A	A
L	0	L	L	L	L	L	L	.	V	V	M	0	V	V	V	L
[truncated: 124,403 more rows]
