# Supplementary material for: Functional Divergence and Evolutionary Turnover in Mammalian Phosphoproteomes
Source: PLoS Genet. 2014 Jan 23;10(1):e1004062. doi: 10.1371/journal.pgen.1004062 (PMC3900387; doi:10.1371/journal.pgen.1004062)
Supplement: Dataset S2 — Human and mouse phosphorylation sites for the 11,150 proteins present in our dataset (i.e. that contains evolutionary clustered sites). ENSEMBL IDs of the aligned proteins are provided. The alignment is in table format. The column IDs provide information on the organism (following the ENSEMBL convention; e.g. “hsa” indicates Homo sapiens and “mus”, Mus musculus) and the type of data included (“aa” for amino acid and “p” for phosphorylation, “diso” for disorder/order). Two columns (“hsa” and “mus”) provide information about the position of the residues along the human or mouse sequences. Protein disorder is indicated by the “*” symbol, while order is indicated by the “.” symbol. For phosphorylation sites, we provide information (columns <organism_id>.p.db) about the papers/dataset that lists the site as being phosphorylated. (“Be”, Beltrao et al., 2012; “Hp”, Keshava Prasad et al., 2009; “Hu”, Huttlin et al., 2010; “Mi”, Minguez et al., 2012; “Pe”, Dinkel et al., 2011; “Ph”, Gnad et al., 2011; “Po”, Hornbeck et al., 2012). (TXT) [file pgen.1004062.s002.txt]

Proteins: ENSP00000000233,ENSMUSP00000020717,ENSCAFP00000002515,ENSMODP00000019023
hsa,hsa.aa,hsa.diso,hsa.p,mus,mus.aa,mus.diso,mus.p,caf.aa,mod.aa,hsa.p.db,mus.p.db
35,Y,.,0,35,Y,.,1,Y,Y,,Po
140,T,.,1,140,T,.,0,T,T,Po,

Proteins: ENSP00000000412,ENSMUSP00000007602,ENSCAFP00000035284,ENSMODP00000022437
hsa,hsa.aa,hsa.diso,hsa.p,mus,mus.aa,mus.diso,mus.p,caf.aa,mod.aa,hsa.p.db,mus.p.db
255,Y,.,0,256,Y,.,1,Y,Y,,Po
267,S,*,1,268,S,*,1,S,S,BeMiPoHpPe,MiPoPhPeHu

Proteins: ENSP00000001008,ENSMUSP00000032508,ENSCAFP00000022946,ENSMODP00000022886
hsa,hsa.aa,hsa.diso,hsa.p,mus,mus.aa,mus.diso,mus.p,caf.aa,mod.aa,hsa.p.db,mus.p.db
46,M,.,0,46,T,.,1,M,S,,Po
78,S,.,0,78,S,.,1,S,S,,BeMiPo
143,T,*,1,143,T,*,0,T,T,MiHp,
161,Y,*,1,161,Y,.,0,Y,H,BeMiPo,
217,S,.,1,217,S,.,0,S,S,Po,
220,Y,.,1,220,Y,.,1,Y,Y,BeMiPo,BeMiPo
225,Y,.,1,225,Y,.,1,Y,Y,BeMiPo,BeMiPo
286,Y,.,1,286,Y,.,0,Y,Y,BeMiPo,
293,Y,.,1,293,Y,.,0,Y,Y,BeMiPoHp,
411,Y,*,1,411,Y,*,1,Y,Y,BeMiPoHp,Po
430,S,*,1,430,A,*,0,A,A,Po,
431,S,*,1,431,A,*,0,A,G,Po,
436,T,*,1,436,T,*,0,A,A,BeMiPo,
438,T,*,1,438,A,*,0,T,T,Po,
446,S,*,1,445,N,*,0,N,N,Be,
448,T,*,1,447,V,*,0,V,V,Po,
451,S,*,1,450,N,*,0,S,S,BeMiPoHpPe,
453,S,*,1,452,S,*,0,P,S,BeMiPoHpPe,

Proteins: ENSP00000002125,ENSMUSP00000024887,ENSCAFP00000009165,ENSMODP00000010251
hsa,hsa.aa,hsa.diso,hsa.p,mus,mus.aa,mus.diso,mus.p,caf.aa,mod.aa,hsa.p.db,mus.p.db
28,Y,.,1,22,C,.,0,C,Y,Po,
62,Y,.,1,57,Y,.,0,Y,Y,Po,
75,Y,.,1,70,Y,.,0,Y,Y,Po,
77,Y,.,1,72,H,.,0,H,H,Po,
350,S,.,1,345,S,.,0,S,S,Po,

Proteins: ENSP00000002165,ENSMUSP00000113499,ENSCAFP00000000430,ENSMODP00000021539
hsa,hsa.aa,hsa.diso,hsa.p,mus,mus.aa,mus.diso,mus.p,caf.aa,mod.aa,hsa.p.db,mus.p.db
207,S,.,1,201,S,.,0,S,A,Be,

Proteins: ENSP00000003084,ENSMUSP00000049228,ENSCAFP00000005112,ENSMODP00000019677
hsa,hsa.aa,hsa.diso,hsa.p,mus,mus.aa,mus.diso,mus.p,caf.aa,mod.aa,hsa.p.db,mus.p.db
256,S,*,1,256,N,*,0,N,N,Po,
291,T,.,1,291,V,.,0,T,T,BeMiPoHp,
422,S,*,1,422,S,*,1,S,S,Po,BeMiPo
511,S,.,1,511,S,.,0,S,S,BeMiPo,
512,Y,.,1,512,Y,.,0,Y,Y,Po,
515,Y,.,1,515,Y,.,0,Y,Y,BeMiPo,
549,S,.,1,549,S,.,0,S,S,BeMiPoPhHp,
582,T,.,1,582,T,.,0,T,T,BeMiPo,
604,T,.,1,604,T,.,0,T,T,BeMiPo,
605,S,.,1,605,S,.,0,S,S,Po,
641,S,.,1,641,S,.,0,S,S,BeMiPo,
659,N,*,0,659,S,*,1,N,S,,BeMiPo
660,S,*,1,660,S,*,1,S,S,BeMiPoHpPe,BeMiPoHu
670,S,*,0,670,S,*,1,S,S,,BeMiPo
682,T,*,1,680,.,NA,0,T,G,BeMiPo,
686,S,*,1,684,S,*,0,S,S,BeMiPoHpPe,
700,S,*,1,698,S,*,1,S,S,BeMiPoHpPe,BePoHu
707,S,*,1,705,S,*,0,S,S,BeMiPo,
712,S,*,1,710,S,*,0,S,S,BeMiPoPe,
737,S,.,1,732,S,*,1,S,S,BeMiPoHpPe,Hu
753,S,.,1,748,N,.,0,N,N,BeMiPoPe,
768,S,*,1,763,S,*,1,S,S,BeMiPoHpPe,BePoHu
774,T,*,1,769,T,*,0,T,T,Po,
776,S,*,1,771,T,*,0,S,S,Po,
790,S,*,1,785,S,*,0,S,A,BeMiPoHpPe,
795,S,*,1,790,S,*,1,S,S,BeMiPoHpPe,BePoHu
809,S,*,1,804,S,*,0,S,S,BePo,
813,S,*,1,808,S,*,0,S,S,BeMiPoHpPe,
1014,Y,.,1,1009,Y,.,0,Y,Y,Po,
1019,T,.,1,1014,T,.,0,T,T,Po,
1176,T,*,1,1172,T,.,0,T,T,MiHp,
1362,S,.,1,1358,S,.,0,R,S,BeMiPoPhHp,
1424,Y,.,1,1420,Y,.,0,F,Y,Po,
1471,T,*,1,1467,T,*,0,T,T,Po,

Proteins: ENSP00000003302,ENSMUSP00000047467,ENSCAFP00000020175,ENSMODP00000017728
hsa,hsa.aa,hsa.diso,hsa.p,mus,mus.aa,mus.diso,mus.p,caf.aa,mod.aa,hsa.p.db,mus.p.db
67,S,*,1,67,S,*,0,S,S,BeMiPoHpPe,
130,T,*,1,130,N,*,0,A,T,Po,
131,S,*,1,131,S,*,0,S,A,BeMiPoHp,
134,T,*,1,134,T,*,0,T,N,Po,
447,Y,.,1,448,Y,.,0,Y,Y,Po,
495,S,*,1,496,S,*,0,S,S,BeMiPo,
550,S,*,1,555,S,*,1,S,S,Po,BePoHu
714,S,*,1,720,S,*,0,S,S,BeMiPoHpPe,
720,S,*,1,726,S,*,0,S,S,BeMiPo,
901,Y,.,1,875,Y,.,0,Y,Y,Po,
1053,S,.,0,1027,S,.,1,S,S,,BePoHu
1059,S,.,1,1033,N,.,0,S,S,Po,

Proteins: ENSP00000004982,ENSMUSP00000039172,ENSCAFP00000010145,ENSMODP00000017530
hsa,hsa.aa,hsa.diso,hsa.p,mus,mus.aa,mus.diso,mus.p,caf.aa,mod.aa,hsa.p.db,mus.p.db
16,S,*,1,16,S,.,1,S,.,BeMiPoHp,BeMiPoHu

Proteins: ENSP00000005178,ENSMUSP00000019721,ENSCAFP00000003118,ENSMODP00000020618
hsa,hsa.aa,hsa.diso,hsa.p,mus,mus.aa,mus.diso,mus.p,caf.aa,mod.aa,hsa.p.db,mus.p.db
368,S,.,1,368,S,.,0,S,S,Po,
369,S,.,1,369,S,.,0,S,S,Po,
381,S,.,1,381,S,.,0,S,S,Po,

Proteins: ENSP00000005180,ENSMUSP00000091779,ENSCAFP00000040578,ENSMODP00000017136
hsa,hsa.aa,hsa.diso,hsa.p,mus,mus.aa,mus.diso,mus.p,caf.aa,mod.aa,hsa.p.db,mus.p.db

Proteins: ENSP00000005226,ENSMUSP00000009667,ENSCAFP00000013248,ENSMODP00000008475
hsa,hsa.aa,hsa.diso,hsa.p,mus,mus.aa,mus.diso,mus.p,caf.aa,mod.aa,hsa.p.db,mus.p.db
101,S,.,1,101,S,.,0,S,S,Po,
198,S,*,1,198,G,*,0,T,V,Po,
219,S,.,0,219,S,.,1,S,S,,BePoHu
283,S,.,1,283,S,.,0,S,S,BeMiPhHp,
285,T,.,1,285,T,.,0,T,T,BeMiPhHp,
287,S,.,1,287,S,.,0,S,S,BeMiPoPhHp,
327,S,*,1,327,S,*,1,S,S,BeMiPoPhHp,BePoPh
380,S,*,0,380,S,*,1,S,T,,Hu
432,S,*,1,432,S,*,1,S,S,BePhHp,Po
450,Y,*,1,450,Y,*,0,Y,Y,Po,
740,Y,*,1,740,Y,*,0,Y,Y,PoPh,
741,S,*,1,741,S,*,0,S,S,Ph,
785,Y,.,1,785,Y,.,0,Y,Y,Po,

Proteins: ENSP00000005257,ENSMUSP00000009003,ENSCAFP00000037840,ENSMODP00000015816
hsa,hsa.aa,hsa.diso,hsa.p,mus,mus.aa,mus.diso,mus.p,caf.aa,mod.aa,hsa.p.db,mus.p.db
11,S,*,1,11,S,*,1,S,S,MiHp,BePoPh
22,S,.,1,22,S,.,0,S,S,Be,
43,Y,.,1,43,Y,.,0,Y,Y,Be,
153,Y,.,1,153,Y,.,0,Y,Y,BeMiPo,
183,S,*,1,183,S,*,0,S,S,BeMiPoHp,
194,S,*,1,194,S,*,0,S,S,BeMiPo,

Proteins: ENSP00000005260,ENSMUSP00000053129,ENSCAFP00000022619,ENSMODP00000036644
hsa,hsa.aa,hsa.diso,hsa.p,mus,mus.aa,mus.diso,mus.p,caf.aa,mod.aa,hsa.p.db,mus.p.db
16,Y,.,1,16,Y,.,0,Y,Y,Po,
37,Y,.,1,37,Y,.,0,Y,Y,Po,
114,Y,*,1,114,Y,*,0,Y,Y,Po,
136,S,*,1,136,S,*,0,S,S,BeMiPoHp,
147,S,*,1,147,S,*,0,S,S,Po,
150,S,*,1,150,G,*,0,G,G,BePo,
156,Y,*,1,156,Y,*,0,Y,Y,BeMiPo,
163,Y,*,1,163,Y,*,1,Y,Y,BeMiPoHp,Mi
166,T,*,1,166,T,*,0,T,T,Po,
220,S,*,1,220,S,*,0,S,A,Ph,
248,T,*,1,248,T,*,1,T,T,BeMiPoPhHpPe,BePoHu
251,S,*,1,251,S,*,1,S,S,BeMiPoHpPe,Po
252,T,*,1,252,T,*,1,T,T,BeMiPoPhHpPe,BePoHu
255,S,*,1,255,S,*,1,S,S,BeMiPoPhHpPe,BePoHu
257,T,*,1,257,T,*,1,T,T,BeMiPoPhHpPe,BeMiPoHu
261,S,*,1,261,S,*,1,S,S,BeMiPoPhHpPe,BeMiPoPeHu
274,Y,*,1,274,Y,*,1,.,Y,BeMiPo,BeMiPo
276,T,*,1,276,T,*,0,.,T,MiPoHp,
278,S,*,1,278,S,*,1,.,P,Po,Po
280,C,*,0,280,Y,*,1,.,Y,,Po
281,S,*,1,281,S,*,1,.,S,BeMiPoHpPe,BePoHu
293,Y,*,1,293,Y,*,1,Y,Y,MiPoPhHp,Mi
294,T,*,1,294,T,*,0,T,A,Po,
295,S,*,1,295,S,*,0,S,S,BeMiPoPhHpPe,
329,S,*,0,330,S,*,1,S,S,,MiPoPe
331,S,*,1,332,S,*,1,S,S,BeMiPoPhHpPe,BeMiPoPhPeHu
334,T,*,1,335,T,*,0,T,T,BeMiPo,
354,S,*,1,355,N,*,0,T,S,BeMiPo,
394,S,*,1,395,S,*,0,A,L,Po,
395,S,*,1,396,S,*,0,S,S,Po,
396,Y,*,1,397,Y,*,0,Y,Y,Po,
397,T,*,1,398,T,*,0,T,T,Po,
409,T,*,1,408,S,*,0,S,N,Po,
412,T,*,1,411,T,*,1,T,T,BeMiPoHpPe,Po
414,S,*,1,413,S,*,1,S,S,BeMiPoPhHpPe,Po
416,T,*,1,415,A,*,0,A,A,BeMiPoPhHp,
420,S,*,1,419,S,*,1,S,S,BeMiPo,BeMiPo
422,S,*,1,421,S,*,1,S,S,BeMiPo,BeMiPoPhHu
423,T,*,1,422,T,*,1,T,T,BeMiPo,Po
439,Y,*,1,438,Y,*,1,Y,Y,Po,Mi
473,A,*,0,476,S,*,1,S,S,,Hu

Proteins: ENSP00000005279,ENSMUSP00000059000,ENSCAFP00000026789,ENSMODP00000003075
hsa,hsa.aa,hsa.diso,hsa.p,mus,mus.aa,mus.diso,mus.p,caf.aa,mod.aa,hsa.p.db,mus.p.db
155,S,*,1,153,S,*,0,S,S,Po,
467,S,*,1,465,S,*,0,S,S,MiHp,
469,S,*,1,467,S,*,1,S,S,MiPoHpPe,Hu
473,S,*,1,471,S,*,0,S,S,MiPoHpPe,
475,S,*,1,473,T,*,0,S,N,MiHpPe,
514,Y,*,1,510,Y,.,0,Y,Y,Po,
557,S,*,1,553,S,.,0,N,S,Po,
578,S,*,1,574,S,*,0,S,S,MiHp,
580,S,*,1,576,S,*,1,S,S,Po,MiPoPe
586,T,*,1,582,T,*,0,T,T,MiHp,
590,T,*,1,585,T,*,0,T,M,Ph,
642,S,*,1,636,S,*,0,S,S,Po,
644,S,*,1,638,S,*,0,S,S,Po,
645,T,*,1,639,T,*,0,T,M,Po,
720,S,*,1,715,S,*,0,S,S,MiPoPhHp,
730,S,*,1,722,S,*,0,S,S,MiHp,
743,T,*,1,735,T,*,0,T,T,Po,
745,Y,*,1,737,Y,*,0,Y,Y,Po,
752,S,.,1,744,S,.,1,S,S,MiPoPhHpPe,MiPoPeHu
756,S,.,1,748,A,.,0,S,S,MiPoPe,
769,S,*,1,761,S,*,0,S,P,MiPhHp,
772,S,*,1,764,S,*,0,S,N,MiPoPhHp,
785,S,*,1,777,S,*,0,S,S,Po,
786,S,*,1,778,S,*,0,S,S,Po,
788,N,*,0,780,S,*,1,N,N,,Po
789,S,*,1,781,S,*,1,S,S,Po,Hu
792,S,*,1,784,S,*,1,A,S,Po,PoHu
807,S,*,0,799,S,*,1,S,S,,Hu
812,S,*,1,804,S,*,1,S,S,MiPoHp,BeMiPoPhHu
817,S,*,0,809,S,*,1,S,S,,Ph
852,S,.,1,844,S,.,0,S,S,MiPo,
855,S,.,1,847,S,.,1,S,S,MiPo,PoHu
860,T,*,0,852,T,*,1,T,T,,PoHu
862,S,*,0,854,S,*,1,S,S,,PoHu
909,S,*,1,901,S,*,0,S,S,MiPoPhHpPe,
914,S,*,1,906,S,*,0,S,S,Po,
919,S,*,1,911,S,*,0,S,S,MiPoPhHpPe,
935,S,*,1,927,S,*,0,S,S,MiPoPhHpPe,
936,S,*,1,928,S,*,0,S,S,MiPoHp,
982,N,*,0,974,S,*,1,S,S,,BeMiPoPhPeHu
1006,S,*,0,998,S,*,1,S,V,,PoHu
1016,T,*,0,1008,T,*,1,T,T,,Hu
1051,S,*,1,1043,S,*,0,S,S,MiHp,
1057,S,*,1,1049,S,*,0,S,N,Ph,
1061,T,.,1,1053,T,*,0,T,T,Ph,
1065,S,.,1,1057,S,*,0,S,S,Ph,
1069,S,*,1,1061,S,*,0,S,S,Ph,
1073,S,*,1,1065,S,*,0,S,S,MiPoHp,
1075,S,*,1,1067,S,*,1,S,S,MiPoPhHpPe,BeMiPoPhPeHu
1084,S,*,1,1076,S,*,1,S,S,MiPoHp,Hu
1085,S,*,1,1077,S,*,0,S,S,MiPoHp,
1087,S,*,1,1079,S,*,0,S,S,Po,
1098,S,*,1,1090,S,*,0,S,S,MiPo,
1100,T,*,1,1092,T,*,1,T,T,MiPo,BeMiPo

Proteins: ENSP00000005284,ENSMUSP00000081664,ENSCAFP00000025905,ENSMODP00000020393
hsa,hsa.aa,hsa.diso,hsa.p,mus,mus.aa,mus.diso,mus.p,caf.aa,mod.aa,hsa.p.db,mus.p.db
248,S,*,1,248,S,*,1,S,S,Po,BeMiPoPe

Proteins: ENSP00000005340,ENSMUSP00000019362,ENSCAFP00000023701,ENSMODP00000008135
hsa,hsa.aa,hsa.diso,hsa.p,mus,mus.aa,mus.diso,mus.p,caf.aa,mod.aa,hsa.p.db,mus.p.db
18,Y,.,1,18,Y,.,0,Y,Y,BeMiPo,
27,Y,.,1,27,Y,.,0,Y,Y,BeMiPo,
135,S,*,0,135,S,*,1,S,S,,Po
143,S,*,1,143,S,*,0,S,S,BeMiPo,
151,T,*,1,151,T,*,0,T,T,Po,
153,T,*,1,153,T,*,0,T,T,Po,
155,S,*,1,155,S,*,0,S,S,Po,
158,S,*,1,158,S,*,0,S,S,Po,
169,S,*,1,169,S,*,1,S,S,BeMiPo,BeMiPo
170,S,*,1,170,S,*,1,T,I,BeMiPo,Po
195,S,*,1,195,S,*,0,S,S,BeMiPo,
196,S,*,1,196,S,*,0,S,S,BeMiPo,
206,T,*,1,206,T,*,0,T,T,BePo,
211,S,*,1,211,S,*,1,S,S,BeMiPoPhHp,BePoHu
221,S,*,1,221,S,*,0,S,S,Po,
222,S,*,1,222,S,*,1,S,S,MiHp,Po
224,T,*,1,224,T,*,0,T,T,Po,
227,S,*,1,227,S,*,0,S,S,BeMiHpPe,
228,S,*,1,228,S,*,0,S,S,BeMiPoHpPe,
230,S,*,1,230,S,*,0,S,S,MiHp,
275,Y,.,1,275,Y,.,0,Y,Y,BeMiPo,
286,S,.,1,286,S,.,0,S,S,Po,
295,Y,.,1,295,Y,.,0,Y,Y,BeMiPo,
362,Y,*,1,362,Y,*,0,Y,Y,BeMiPo,
364,T,*,1,364,T,*,0,T,T,Po,
463,Y,.,1,463,Y,.,0,Y,Y,BeMiPo,
478,Y,*,1,478,Y,*,0,Y,Y,Po,
614,S,*,0,614,S,*,1,S,S,,Po
616,S,*,0,616,S,*,1,S,S,,BePoHu
618,S,*,0,618,S,*,1,S,S,,BePoHu
620,S,*,0,620,S,*,1,S,S,,Po
626,S,*,1,626,S,*,0,S,S,Po,
630,S,*,1,630,S,*,0,S,S,Po,
640,T,*,1,640,T,*,0,A,S,Ph,
641,S,*,1,641,G,*,0,G,G,Ph,
648,S,*,1,648,S,*,0,S,P,Ph,
709,S,.,1,709,S,.,0,S,S,Be,
717,S,*,0,717,S,.,1,S,S,,Hu
720,S,*,1,720,S,.,0,S,S,BePo,
729,S,.,1,729,S,.,0,S,S,BePo,

Proteins: ENSP00000005558,ENSMUSP00000001672,ENSCAFP00000004929,ENSMODP00000019861
hsa,hsa.aa,hsa.diso,hsa.p,mus,mus.aa,mus.diso,mus.p,caf.aa,mod.aa,hsa.p.db,mus.p.db
14,S,*,1,14,G,*,0,G,E,Po,
15,S,*,1,15,G,*,0,S,Y,BeMiPo,
21,S,*,1,20,S,*,0,S,Q,MiPoPe,
116,Y,.,1,114,Y,.,0,S,Y,BeMiPoHp,
427,S,.,1,425,S,.,0,S,S,BeMiPo,

Proteins: ENSP00000006015,ENSMUSP00000040920,ENSCAFP00000004401,ENSMODP00000000537
hsa,hsa.aa,hsa.diso,hsa.p,mus,mus.aa,mus.diso,mus.p,caf.aa,mod.aa,hsa.p.db,mus.p.db

Proteins: ENSP00000006101,ENSMUSP00000018816,ENSCAFP00000024744,ENSMODP00000032930
hsa,hsa.aa,hsa.diso,hsa.p,mus,mus.aa,mus.diso,mus.p,caf.aa,mod.aa,hsa.p.db,mus.p.db
187,T,*,1,184,T,*,0,T,S,Po,

Proteins: ENSP00000006275,ENSMUSP00000002112,ENSCAFP00000041640,ENSMODP00000026075
hsa,hsa.aa,hsa.diso,hsa.p,mus,mus.aa,mus.diso,mus.p,caf.aa,mod.aa,hsa.p.db,mus.p.db

Proteins: ENSP00000006526,ENSMUSP00000116608,ENSCAFP00000012568,ENSMODP00000006142
hsa,hsa.aa,hsa.diso,hsa.p,mus,mus.aa,mus.diso,mus.p,caf.aa,mod.aa,hsa.p.db,mus.p.db
33,Y,.,1,33,H,.,0,H,Q,BeMiPoHpPe,

Proteins: ENSP00000007390,ENSMUSP00000068511,ENSCAFP00000028964,ENSMODP00000020241
hsa,hsa.aa,hsa.diso,hsa.p,mus,mus.aa,mus.diso,mus.p,caf.aa,mod.aa,hsa.p.db,mus.p.db
21,P,*,0,21,S,*,1,A,H,,Po
24,S,*,0,24,S,*,1,S,S,,BeMiPoPhHu
99,S,.,1,99,S,.,0,S,S,Po,
147,Y,.,1,147,Y,.,0,H,Y,BeMiPo,
156,Y,.,1,156,Y,.,0,Y,Y,Po,
160,Y,.,1,160,C,.,0,C,C,Po,
228,S,*,1,228,T,*,0,R,K,MiHp,
254,S,*,1,253,S,*,0,G,P,Po,
255,T,*,1,254,T,*,0,A,T,BeMiPo,
259,S,*,1,261,D,*,0,G,.,BeMiPoHpPe,
261,T,*,1,263,T,*,0,S,.,BeMiPoHpPe,
264,S,*,1,277,S,*,0,E,S,BeMiPoHpPe,
267,S,*,1,280,C,*,0,S,E,BeMiPoHpPe,
282,S,*,1,293,N,*,0,S,E,BeMiPoHpPe,

Proteins: ENSP00000007414,ENSMUSP00000087474,ENSCAFP00000024673,ENSMODP00000015669
hsa,hsa.aa,hsa.diso,hsa.p,mus,mus.aa,mus.diso,mus.p,caf.aa,mod.aa,hsa.p.db,mus.p.db
79,Y,.,0,205,Y,.,1,Y,M,,Po
120,Y,.,0,246,Y,.,1,Y,Y,,Po
226,S,.,1,347,S,*,1,S,S,Po,Po
238,T,*,0,359,T,*,1,T,.,,Po
272,S,*,1,393,S,*,1,S,.,Po,BeMiPoPhHu
277,S,*,1,398,S,*,0,S,P,MiPoHp,
279,Y,*,1,400,Y,*,0,Y,I,MiHp,
354,S,*,1,475,S,*,0,S,L,Po,
356,S,*,0,477,S,*,1,S,G,,PoHu
358,S,*,0,479,S,*,1,S,S,,BePoHu
359,S,*,0,480,S,*,1,S,A,,BePoHu
362,T,*,1,483,T,*,0,T,N,Po,
542,S,.,1,663,S,.,0,S,S,Po,
544,Y,.,1,665,Y,.,0,Y,Y,Po,
548,Y,.,1,669,Y,.,0,Y,Y,Po,
662,T,.,1,783,T,.,0,T,T,Po,
665,S,.,1,786,S,.,0,S,S,Po,
666,S,.,1,787,S,.,0,S,S,Po,

Proteins: ENSP00000007722,ENSMUSP00000001548,ENSCAFP00000025006,ENSMODP00000015148
hsa,hsa.aa,hsa.diso,hsa.p,mus,mus.aa,mus.diso,mus.p,caf.aa,mod.aa,hsa.p.db,mus.p.db
574,Y,.,1,575,Y,.,0,Y,Y,Be,

Proteins: ENSP00000007969,ENSMUSP00000032218,ENSCAFP00000021434,ENSMODP00000022632
hsa,hsa.aa,hsa.diso,hsa.p,mus,mus.aa,mus.diso,mus.p,caf.aa,mod.aa,hsa.p.db,mus.p.db

Proteins: ENSP00000008391,ENSMUSP00000037699,ENSCAFP00000003141,ENSMODP00000023494
hsa,hsa.aa,hsa.diso,hsa.p,mus,mus.aa,mus.diso,mus.p,caf.aa,mod.aa,hsa.p.db,mus.p.db
225,S,.,1,225,S,.,0,S,S,Po,
239,S,.,1,239,S,.,1,S,S,Mi,Mi
341,T,.,1,341,T,.,0,T,T,Po,
438,T,*,1,438,A,*,0,T,T,Po,
439,S,*,1,439,S,*,0,S,S,Po,

Proteins: ENSP00000008527,ENSMUSP00000020227,ENSCAFP00000002620,ENSMODP00000001926
hsa,hsa.aa,hsa.diso,hsa.p,mus,mus.aa,mus.diso,mus.p,caf.aa,mod.aa,hsa.p.db,mus.p.db
71,S,.,0,71,S,.,1,S,S,,BeMiPo
158,S,.,0,158,S,.,1,S,S,,BeMiPo
247,S,.,0,247,S,.,1,S,S,,Be
249,T,.,0,249,T,.,1,T,T,,Be
280,S,.,0,280,S,.,1,S,S,,BeMiPo
281,S,.,0,281,S,.,1,S,S,,BeMiPo
432,Y,.,1,432,Y,.,0,Y,Y,BeMiPoPe,
492,S,.,1,492,S,.,0,S,S,Po,
494,Y,.,1,494,Y,.,0,Y,Y,MiHp,
555,S,*,0,575,S,*,1,S,S,,BeMiPo
568,S,*,1,588,S,*,1,S,R,Po,BeMiPo
575,S,*,0,595,S,*,1,T,S,,BeMiPo
584,S,*,0,604,S,*,1,S,S,,BeMiPo
585,T,*,0,605,S,*,1,T,T,,Po

Proteins: ENSP00000008938,ENSMUSP00000032573,ENSCAFP00000037535,ENSMODP00000026899
hsa,hsa.aa,hsa.diso,hsa.p,mus,mus.aa,mus.diso,mus.p,caf.aa,mod.aa,hsa.p.db,mus.p.db
5,S,*,1,5,C,.,0,G,A,Po,
14,S,.,1,9,A,.,0,A,L,MiPoHp,

Proteins: ENSP00000009041,ENSMUSP00000037991,ENSCAFP00000005431,ENSMODP00000015765
hsa,hsa.aa,hsa.diso,hsa.p,mus,mus.aa,mus.diso,mus.p,caf.aa,mod.aa,hsa.p.db,mus.p.db
11,A,*,0,11,T,*,1,A,A,,Mi
13,T,*,1,13,T,*,0,T,S,MiPoPhHp,
15,S,*,1,15,S,*,1,S,S,MiPoPhHp,MiPh
17,S,*,1,17,S,*,0,S,G,MiPoPhHp,
18,S,*,1,18,S,*,0,S,S,MiPoPhHp,
21,S,*,1,21,S,*,1,S,S,BeMiPoPhHp,MiPh
27,S,*,0,27,S,*,1,S,S,,BeMiPoPe
39,S,*,1,39,S,*,1,S,S,BeMiPoPhHpPe,MiPe
193,S,.,1,193,S,.,1,S,S,BeMiPoHp,BeMiPoPhPeHu
210,S,*,1,210,S,*,1,S,S,BeMiPoPhHp,PoPhHu
214,S,*,1,214,S,*,1,S,S,BeMiPoPhHp,MiPoPhHu
218,S,*,1,218,S,*,1,S,.,BeMiPoPhHp,MiPoPh

Proteins: ENSP00000009105,ENSMUSP00000016323,ENSCAFP00000017531,ENSMODP00000002983
hsa,hsa.aa,hsa.diso,hsa.p,mus,mus.aa,mus.diso,mus.p,caf.aa,mod.aa,hsa.p.db,mus.p.db

Proteins: ENSP00000010299,ENSMUSP00000030696,ENSCAFP00000017727,ENSMODP00000032072
hsa,hsa.aa,hsa.diso,hsa.p,mus,mus.aa,mus.diso,mus.p,caf.aa,mod.aa,hsa.p.db,mus.p.db
20,S,.,1,20,S,.,0,S,S,MiPo,
332,S,*,1,298,S,*,0,S,P,BePo,

Proteins: ENSP00000011292,ENSMUSP00000031806,ENSCAFP00000002136,ENSMODP00000018162
hsa,hsa.aa,hsa.diso,hsa.p,mus,mus.aa,mus.diso,mus.p,caf.aa,mod.aa,hsa.p.db,mus.p.db
152,Y,.,1,152,F,.,0,Y,Y,Po,
158,Y,.,1,158,N,.,0,Y,N,Po,
338,T,.,1,338,T,.,0,T,E,Po,
344,Y,.,1,344,H,.,0,Y,Y,Po,

Proteins: ENSP00000011473,ENSMUSP00000075990,ENSCAFP00000005932,ENSMODP00000021710
hsa,hsa.aa,hsa.diso,hsa.p,mus,mus.aa,mus.diso,mus.p,caf.aa,mod.aa,hsa.p.db,mus.p.db
249,S,*,1,251,S,*,0,G,G,Po,

Proteins: ENSP00000011619,ENSMUSP00000130636,ENSCAFP00000030151,ENSMODP00000034906
hsa,hsa.aa,hsa.diso,hsa.p,mus,mus.aa,mus.diso,mus.p,caf.aa,mod.aa,hsa.p.db,mus.p.db
189,Y,.,1,171,Y,.,0,.,Y,Po,
467,S,*,1,449,S,*,1,S,S,Po,Po
470,S,*,1,452,S,*,0,S,S,Po,
473,S,*,1,455,S,*,1,S,S,Po,PoHu
474,Y,*,1,456,Y,*,0,Y,Y,BeMiPo,
477,S,*,1,459,S,*,1,S,S,BeMiPoPhHpPe,MiPoHu
482,S,*,1,464,S,*,1,S,S,BeMiPoHpPe,MiPoHu
483,S,*,1,465,S,*,1,S,S,BeMiPoPhHpPe,PoHu
485,S,*,1,467,S,*,1,S,S,BeMiPoHpPe,Po
487,S,*,1,469,S,*,1,S,S,BeMiPoPhHpPe,PoHu
489,S,*,1,471,S,*,1,S,S,BeMiPo,MiPo
493,N,*,0,475,S,*,1,N,N,,PoHu
499,S,*,1,481,P,*,0,S,S,Po,
503,S,*,1,485,S,*,0,S,S,Po,
535,S,*,0,516,S,*,1,S,T,,Mi
536,N,*,0,517,S,*,1,N,S,,Mi
538,N,*,0,519,T,*,1,N,N,,MiHu
568,Y,.,1,549,Y,.,0,Y,Y,Po,
596,T,*,1,577,T,*,0,T,T,Po,
603,S,*,1,584,S,*,0,S,S,BeMiPoHpPe,

Proteins: ENSP00000011684,ENSMUSP00000037004,ENSCAFP00000022410,ENSMODP00000022509
hsa,hsa.aa,hsa.diso,hsa.p,mus,mus.aa,mus.diso,mus.p,caf.aa,mod.aa,hsa.p.db,mus.p.db
33,S,*,0,33,S,*,1,S,K,,BeMiPo
56,Y,*,1,56,Y,*,0,Y,L,Po,
176,Y,.,1,176,Y,.,0,Y,Y,Po,
316,Y,.,1,316,Y,.,0,Y,Y,Po,
574,T,*,1,575,T,*,0,T,R,BeMiPo,
729,S,*,1,725,.,NA,0,S,.,Po,

Proteins: ENSP00000012049,ENSMUSP00000032566,ENSCAFP00000006555,ENSMODP00000026910
hsa,hsa.aa,hsa.diso,hsa.p,mus,mus.aa,mus.diso,mus.p,caf.aa,mod.aa,hsa.p.db,mus.p.db

Proteins: ENSP00000012443,ENSMUSP00000003183,ENSCAFP00000006422,ENSMODP00000011522
hsa,hsa.aa,hsa.diso,hsa.p,mus,mus.aa,mus.diso,mus.p,caf.aa,mod.aa,hsa.p.db,mus.p.db
80,Y,.,1,80,Y,.,0,.,.,Po,
105,S,.,1,105,S,.,0,.,.,BeMiPo,
119,Y,.,1,119,Y,.,0,Y,.,Po,
176,Y,*,1,176,Y,*,0,Y,Y,Po,
277,S,.,1,277,S,.,0,S,S,Po,
279,S,.,1,279,S,.,0,S,S,Po,
285,T,.,1,285,T,.,0,T,T,Po,
313,Y,.,1,313,Y,.,0,Y,Y,Po,
387,S,.,1,387,S,.,0,S,S,Po,
403,S,.,1,403,S,.,0,S,S,Po,
434,Y,.,1,434,Y,.,0,Y,Y,Po,

Proteins: ENSP00000013125,ENSMUSP00000106199,ENSCAFP00000021311,ENSMODP00000014756
hsa,hsa.aa,hsa.diso,hsa.p,mus,mus.aa,mus.diso,mus.p,caf.aa,mod.aa,hsa.p.db,mus.p.db
20,Y,.,1,20,Y,.,0,Y,.,Po,
30,T,.,1,30,T,.,0,T,.,Po,
31,Y,.,1,31,Y,.,1,Y,.,BeMiPoHpPe,BeMiPo
35,Y,.,1,35,Y,.,1,Y,.,BeMiPo,BeMiPo
174,S,.,1,174,S,.,0,S,S,MiPo,
267,T,.,1,267,T,.,0,T,T,Po,
303,Y,*,1,303,Y,*,1,Y,Y,Po,Po
304,T,*,1,304,S,*,1,T,T,Po,BePoHu
333,T,*,0,333,T,*,1,T,T,,Po
335,S,*,1,335,S,*,1,S,S,BeMiPoHpPe,BeMiPoPhHu
399,S,*,1,399,N,*,0,N,N,Po,
400,S,*,1,400,T,*,1,S,Y,Po,Po
401,Y,*,1,401,Y,*,1,Y,Y,BeMiPo,Po
433,S,*,1,433,S,*,1,S,S,BeMiPo,BeMiPoHu
434,S,*,1,434,S,*,1,S,I,Po,PoHu
436,S,*,1,436,S,*,1,S,S,Po,Po
443,T,*,0,443,T,*,1,T,N,,Hu
445,S,*,1,445,S,*,0,S,.,Po,
445,.,NA,0,446,S,*,1,.,.,,Po
558,Y,.,1,559,Y,.,0,Y,Y,BeMiPo,
816,S,.,1,817,S,.,0,S,S,MiHp,
845,S,*,1,846,S,*,0,S,S,MiHp,

Proteins: ENSP00000013807,ENSMUSP00000003645,ENSCAFP00000006641,ENSMODP00000026918
hsa,hsa.aa,hsa.diso,hsa.p,mus,mus.aa,mus.diso,mus.p,caf.aa,mod.aa,hsa.p.db,mus.p.db

Proteins: ENSP00000014914,ENSMUSP00000061062,ENSCAFP00000019467,ENSMODP00000022718
hsa,hsa.aa,hsa.diso,hsa.p,mus,mus.aa,mus.diso,mus.p,caf.aa,mod.aa,hsa.p.db,mus.p.db
293,Y,*,1,295,Y,*,0,Y,Y,Po,
300,Y,*,1,302,Y,*,0,Y,Y,BeMiPoPhHpPe,
301,S,*,1,303,S,*,1,S,L,BeMiPoPhHpPe,BeMiPoPhHu
306,T,*,1,308,T,*,0,T,T,BeMiPo,
312,T,*,1,313,M,*,0,L,P,Po,
315,T,*,1,316,T,*,0,T,T,BeMiPoHp,
317,Y,*,1,318,Y,.,1,Y,Y,BeMiPoHpPe,BeMiPo
320,Y,.,1,321,Y,.,1,Y,Y,BeMiPoHpPe,Po
321,S,.,1,322,S,.,0,S,S,BeMiPo,
322,T,.,1,323,T,.,0,T,T,BeMiPo,
336,S,.,1,335,S,*,1,S,S,BeMiPoPhHpPe,Po
345,S,*,1,344,S,*,1,S,S,BeMiPoPhHpPe,BeMiPoPh
347,Y,*,1,346,Y,*,1,Y,Y,BeMiPoPhHpPe,BeMiPoPe
350,Y,*,1,349,Y,*,1,Y,Y,BeMiPoPhHpPe,BeMiPoPe
357,S,*,1,356,S,*,1,S,N,Po,BeMiPo

Proteins: ENSP00000014930,ENSMUSP00000042232,ENSCAFP00000019460,ENSMODP00000022716
hsa,hsa.aa,hsa.diso,hsa.p,mus,mus.aa,mus.diso,mus.p,caf.aa,mod.aa,hsa.p.db,mus.p.db
111,D,*,0,111,S,*,1,N,D,,BePoPh
131,Y,.,1,131,Y,.,0,Y,Y,BeMiPo,
132,S,.,1,132,S,.,0,S,S,Be,
138,Y,.,1,138,Y,.,0,Y,Y,Po,
144,Y,.,1,144,Y,.,0,Y,Y,BeMiPo,

Proteins: ENSP00000014935,ENSMUSP00000019232,ENSCAFP00000028921,ENSMODP00000010905
hsa,hsa.aa,hsa.diso,hsa.p,mus,mus.aa,mus.diso,mus.p,caf.aa,mod.aa,hsa.p.db,mus.p.db
103,Y,.,1,119,Y,.,0,Y,Y,Po,

Proteins: ENSP00000016171,ENSMUSP00000041820,ENSCAFP00000013995,ENSMODP00000004261
hsa,hsa.aa,hsa.diso,hsa.p,mus,mus.aa,mus.diso,mus.p,caf.aa,mod.aa,hsa.p.db,mus.p.db
200,Y,.,1,203,Y,.,0,Y,Y,Po,

Proteins: ENSP00000017003,ENSMUSP00000112052,ENSCAFP00000025069,ENSMODP00000026129
hsa,hsa.aa,hsa.diso,hsa.p,mus,mus.aa,mus.diso,mus.p,caf.aa,mod.aa,hsa.p.db,mus.p.db
100,T,*,1,100,T,*,0,T,T,Po,
256,Y,.,1,256,Y,.,0,Y,Y,Po,
284,Y,.,1,284,Y,.,0,Y,Y,Po,
536,Y,.,1,536,Y,.,0,Y,Y,Po,

Proteins: ENSP00000019103,ENSMUSP00000072660,ENSCAFP00000007867,ENSMODP00000000454
hsa,hsa.aa,hsa.diso,hsa.p,mus,mus.aa,mus.diso,mus.p,caf.aa,mod.aa,hsa.p.db,mus.p.db
146,Y,.,1,160,Y,.,0,Y,Y,Po,
418,S,*,1,435,S,*,0,S,S,Po,
420,S,*,1,437,S,*,0,S,S,Po,
422,S,*,1,439,A,*,0,G,G,Po,
423,T,*,1,447,T,*,0,T,T,Po,

Proteins: ENSP00000020673,ENSMUSP00000093729,ENSCAFP00000014939,ENSMODP00000014154
hsa,hsa.aa,hsa.diso,hsa.p,mus,mus.aa,mus.diso,mus.p,caf.aa,mod.aa,hsa.p.db,mus.p.db
10,S,.,0,10,S,.,1,S,S,,Po
17,S,.,0,17,S,.,1,S,S,,PoPh
34,S,*,0,34,S,*,1,S,S,,PoPh
38,S,*,1,38,S,*,0,S,G,Po,
126,S,*,0,126,S,*,1,S,S,,PoPhHu
138,T,*,0,138,T,*,1,T,S,,PoHu
154,S,*,0,154,S,*,1,S,S,,Ph
155,T,*,0,155,T,*,1,T,T,,Ph
156,S,*,0,156,S,*,1,S,S,,PoPhHu
190,S,*,0,190,S,*,1,S,S,,Po
191,S,*,0,191,S,*,1,S,S,,PoHu
199,P,*,0,199,T,*,1,P,P,,Po
395,S,*,0,395,S,*,1,S,S,,Hu
505,S,*,0,505,S,*,1,S,S,,Hu
548,S,*,0,549,S,*,1,S,S,,Po
700,Y,*,1,701,Y,*,0,Y,Y,MiPo,
720,S,*,0,721,S,*,1,S,S,,MiPo
744,S,*,0,745,S,*,1,S,S,,Po
796,Y,.,1,797,Y,.,0,Y,Y,MiHp,
967,S,.,0,968,S,.,1,S,S,,Po
992,S,*,1,993,S,*,1,S,S,MiHp,Po
993,S,*,1,994,S,*,1,S,S,MiHp,Hu
1001,S,*,1,1002,T,*,0,S,P,MiHp,

Proteins: ENSP00000020926,ENSMUSP00000028648,ENSCAFP00000013829,ENSMODP00000024800
hsa,hsa.aa,hsa.diso,hsa.p,mus,mus.aa,mus.diso,mus.p,caf.aa,mod.aa,hsa.p.db,mus.p.db
97,Y,*,1,97,Y,*,0,Y,Y,Po,
100,Y,*,1,100,Y,*,0,Y,Y,Po,
113,S,*,0,113,S,*,1,S,S,,BePoPh
294,S,.,1,294,S,.,0,S,S,Po,

Proteins: ENSP00000023064,ENSMUSP00000112726,ENSCAFP00000011140,ENSMODP00000015349
hsa,hsa.aa,hsa.diso,hsa.p,mus,mus.aa,mus.diso,mus.p,caf.aa,mod.aa,hsa.p.db,mus.p.db
342,S,.,1,342,S,.,0,S,S,Po,
345,S,.,1,345,S,.,0,S,S,Po,

Proteins: ENSP00000023897,ENSMUSP00000020707,ENSCAFP00000025386,ENSMODP00000009595
hsa,hsa.aa,hsa.diso,hsa.p,mus,mus.aa,mus.diso,mus.p,caf.aa,mod.aa,hsa.p.db,mus.p.db
22,T,.,1,22,S,.,0,I,S,Po,
156,Y,.,1,155,Y,.,0,Y,Y,Po,
342,Y,*,0,341,Y,*,1,Y,Y,,Po
348,S,*,0,347,S,*,1,S,S,,Po
368,Y,*,1,367,Y,*,1,Y,Y,Po,BeMiPo
375,Y,*,1,374,Y,*,1,Y,Y,Po,BeMiPoPe
376,T,*,0,375,T,*,1,T,T,,BeMiPoPh

Proteins: ENSP00000025008,ENSMUSP00000027040,ENSCAFP00000010176,ENSMODP00000012009
hsa,hsa.aa,hsa.diso,hsa.p,mus,mus.aa,mus.diso,mus.p,caf.aa,mod.aa,hsa.p.db,mus.p.db
105,S,.,1,105,S,.,1,S,S,Po,BePoHu
114,T,.,0,114,T,.,1,T,T,,BePoHu
117,S,.,0,117,S,.,1,S,S,,BePoHu
134,S,.,1,134,S,.,0,S,S,Po,
213,Y,.,1,213,Y,.,0,Y,Y,MiHp,
222,S,*,1,222,S,*,1,S,S,MiPoHp,BePoPh
237,S,*,1,237,S,*,1,S,S,BeMiPoHp,BeMiPoPhPeHu
238,T,*,1,238,T,*,1,T,S,BeMiPoHp,BeMiPoPhHu
243,S,*,1,243,S,*,1,S,Y,BeMiPoPe,BeMiPoPhHu
250,T,.,0,250,T,.,1,T,T,,Po
252,E,.,0,252,T,.,1,Q,K,,Po
253,S,.,0,253,S,.,1,S,S,,BePoHu
256,T,.,0,256,T,.,1,T,A,,Po
257,S,.,1,257,S,.,1,S,S,BeMiPoHp,BePoHu
261,S,.,1,261,S,*,1,S,S,MiHp,BeMiPoPhHu
266,S,*,1,266,A,*,0,A,A,BeMiHp,
490,S,.,1,489,S,.,0,S,S,Po,
537,S,*,1,536,S,*,0,S,S,BeMiPoHpPe,
624,S,.,1,623,S,*,1,S,S,BeMiPoHpPe,BePoHu
629,S,.,1,628,S,*,1,S,S,Po,Hu
642,S,*,1,641,S,*,0,S,S,MiHp,
644,S,*,0,643,S,*,1,S,S,,Po
647,S,*,1,646,S,*,1,S,S,BeMiPoHpPe,BePoPhHu
650,S,*,1,649,S,*,1,S,S,MiPoHp,BePoHu
652,S,*,1,651,A,*,0,S,T,MiHp,
653,S,*,1,652,S,*,1,S,T,BeMiPoHpPe,BePoHu
658,S,*,0,657,S,*,1,S,S,,Po
664,T,*,1,663,T,*,0,T,T,Po,
666,T,*,0,665,T,*,1,T,T,,BeMiPoPe
667,S,*,0,666,S,*,1,S,S,,Ph
1091,S,*,0,1087,S,*,1,S,I,,BePoHu
1205,Y,*,1,1201,Y,*,0,Y,Y,Po,
1286,S,*,0,1282,S,*,1,S,S,,PoHu
1370,S,*,0,1366,S,*,1,S,S,,BePoHu
1440,T,*,1,1436,T,*,0,T,T,MiHp,
1441,S,*,1,1437,S,*,0,S,S,MiHp,
1482,S,*,1,1476,S,*,0,S,S,Po,
1484,S,*,0,1478,S,*,1,S,S,,Po
1486,S,*,0,1480,S,*,1,S,S,,Po

Proteins: ENSP00000025301,ENSMUSP00000116015,ENSCAFP00000006962,ENSMODP00000018576
hsa,hsa.aa,hsa.diso,hsa.p,mus,mus.aa,mus.diso,mus.p,caf.aa,mod.aa,hsa.p.db,mus.p.db
18,S,*,1,21,S,*,1,S,.,BeMiPo,Po
20,S,*,1,23,S,*,0,S,.,Po,
130,S,.,0,133,S,.,1,S,.,,Po
133,S,.,1,136,L,.,0,L,.,Po,
199,T,*,1,202,N,*,0,A,.,MiHp,
200,S,*,1,203,A,*,0,S,.,MiHp,
238,S,.,0,241,S,.,1,S,.,,Po
241,Q,.,0,244,S,*,1,R,.,,Po
273,S,*,1,275,S,*,0,S,.,Po,
285,S,*,1,287,P,*,0,S,.,Po,
286,N,*,0,288,S,*,1,N,.,,Po
288,S,*,0,290,S,*,1,S,.,,Po
328,S,*,1,329,S,*,0,S,.,Po,
422,S,*,1,423,S,*,1,S,.,BeMiPoHpPe,Po
424,Y,*,1,425,Y,*,1,Y,.,Po,Po
428,C,*,0,429,S,*,1,C,.,,Po
433,S,*,1,434,S,*,1,S,.,BeMiPoHpPe,Po
444,S,*,1,444,S,*,1,S,.,Po,Po
448,S,.,1,448,S,.,1,S,.,BeMiPoPhHpPe,Po
485,Y,.,1,481,Y,.,0,Y,.,BeMiPo,
486,Y,.,1,482,C,.,0,Y,.,BeMiPoHp,
488,Y,.,1,484,Y,.,0,Y,.,BeMiPoHp,
491,Y,.,1,487,Y,.,0,Y,.,BeMiPoHp,
621,S,.,1,616,S,.,0,S,.,Po,
673,S,*,1,668,S,*,0,S,.,Po,
853,T,*,0,846,T,*,1,T,S,,PoHu
861,S,*,0,854,S,*,1,S,S,,Hu
917,P,*,0,910,S,*,1,F,P,,PoPhHu
995,L,.,0,987,S,.,1,L,P,,Po
1013,S,.,1,1005,S,.,0,S,S,Po,
1100,T,*,1,1092,T,*,1,T,T,BeMiPoPhHpPe,PoHu
1103,S,*,1,1095,S,*,1,S,P,BeMiPoHpPe,Po
1104,T,*,1,1096,T,*,1,T,T,BeMiPoHpPe,PoHu
1169,S,*,1,1161,S,*,0,S,S,BeMiPoPhHp,
1171,S,*,1,1163,S,*,1,S,S,BeMiHpPe,PoHu
1176,S,*,1,1168,S,*,1,S,S,BeMiPo,PoHu
1177,S,*,0,1169,S,*,1,S,S,,PoHu
1240,S,*,1,1232,N,*,0,S,A,BeMiPoHpPe,
1242,S,*,1,1234,L,*,0,S,Y,BeMiPoPhHpPe,
1244,T,*,1,1236,A,*,0,A,T,BeMiPo,
1291,Y,*,1,1281,H,*,0,Y,H,Po,
1298,Y,*,1,1287,.,NA,0,D,Y,Po,
1337,S,.,1,1324,S,*,0,S,S,BeMiPoHpPe,
1340,S,.,1,1327,S,.,0,S,S,BeMiPoHpPe,
1367,Y,.,1,1354,Y,.,0,Y,Y,Po,
1455,Y,*,1,1440,Y,.,0,Y,I,Po,
1476,S,*,1,1461,P,.,0,S,S,Po,
1485,T,*,1,1470,T,.,0,T,T,Po,
1523,S,*,1,1507,N,.,0,S,S,Po,
1524,T,*,1,1508,T,.,0,T,T,Po,
1526,S,*,1,1510,Y,.,0,N,S,Po,
1580,S,*,1,1563,S,*,1,S,S,BeMiPo,PoHu
1583,T,*,1,1566,I,*,0,I,S,BeMiPo,
1602,S,*,0,1585,S,*,1,S,S,,PoHu
1737,S,*,1,1720,S,*,0,S,S,Po,

Proteins: ENSP00000025399,ENSMUSP00000068267,ENSCAFP00000018671,ENSMODP00000022340
hsa,hsa.aa,hsa.diso,hsa.p,mus,mus.aa,mus.diso,mus.p,caf.aa,mod.aa,hsa.p.db,mus.p.db
127,Y,.,1,114,Y,.,1,Y,Y,MiPo,Po
173,S,.,1,160,S,.,0,S,S,Be,
186,T,.,1,173,T,.,0,T,T,Po,
188,T,.,1,175,T,.,0,T,T,MiPo,
192,S,.,1,179,S,.,0,S,S,MiPo,
232,S,.,1,219,S,.,0,S,S,Po,
293,Y,.,0,280,Y,.,1,Y,Y,,Mi
295,S,.,0,282,S,.,1,S,S,,Mi
325,S,.,0,312,S,.,1,S,S,,Po
338,T,.,1,325,T,.,0,T,T,MiHpPe,
339,T,.,1,326,A,.,0,T,T,MiHpPe,
348,S,.,1,335,S,.,1,S,S,MiPoHpPe,PoHu
351,S,.,1,338,S,.,1,S,S,MiPoHpPe,Po
353,C,.,0,340,S,.,1,S,S,,PoHu
355,F,.,0,342,Y,.,1,Y,Y,,MiPo
356,P,.,0,343,S,.,1,S,S,,Hu
358,A,.,0,345,T,.,1,T,T,,Po

Proteins: ENSP00000026218,ENSMUSP00000026823,ENSCAFP00000029096,ENSMODP00000034461
hsa,hsa.aa,hsa.diso,hsa.p,mus,mus.aa,mus.diso,mus.p,caf.aa,mod.aa,hsa.p.db,mus.p.db

Proteins: ENSP00000027335,ENSMUSP00000029871,ENSCAFP00000013461,ENSMODP00000009161
hsa,hsa.aa,hsa.diso,hsa.p,mus,mus.aa,mus.diso,mus.p,caf.aa,mod.aa,hsa.p.db,mus.p.db
425,S,.,1,424,S,.,0,S,S,BeMiPoHp,
548,S,.,1,547,S,.,0,S,S,BeMiPoHpPe,

Proteins: ENSP00000029410,ENSMUSP00000068532,ENSCAFP00000000333,ENSMODP00000005265
hsa,hsa.aa,hsa.diso,hsa.p,mus,mus.aa,mus.diso,mus.p,caf.aa,mod.aa,hsa.p.db,mus.p.db

Proteins: ENSP00000033079,ENSMUSP00000038199,ENSCAFP00000001642,ENSMODP00000031670
hsa,hsa.aa,hsa.diso,hsa.p,mus,mus.aa,mus.diso,mus.p,caf.aa,mod.aa,hsa.p.db,mus.p.db
474,S,*,0,410,S,*,1,S,S,,Po
597,Y,*,1,533,Y,*,0,Y,Y,Po,
640,S,*,0,576,S,*,1,S,S,,Po
642,T,*,1,578,T,*,1,T,T,BeMiPo,Po
760,S,*,0,696,S,*,1,S,S,,BePoHu
889,Y,.,1,825,Y,.,0,Y,Y,Po,
907,S,.,0,843,S,.,1,S,S,,Po

Proteins: ENSP00000035307,ENSMUSP00000112804,ENSCAFP00000007249,ENSMODP00000005454
hsa,hsa.aa,hsa.diso,hsa.p,mus,mus.aa,mus.diso,mus.p,caf.aa,mod.aa,hsa.p.db,mus.p.db
301,S,.,1,301,S,*,0,S,S,Po,
315,Y,.,1,315,Y,.,0,Y,Y,Po,

Proteins: ENSP00000035383,ENSMUSP00000101659,ENSCAFP00000037117,ENSMODP00000000774
hsa,hsa.aa,hsa.diso,hsa.p,mus,mus.aa,mus.diso,mus.p,caf.aa,mod.aa,hsa.p.db,mus.p.db
52,Y,.,1,57,Y,.,1,Y,Y,BePo,PoPh
82,S,.,0,87,S,.,1,S,S,,Hu
234,Y,.,1,239,Y,.,0,Y,Y,Po,
411,T,.,1,416,T,.,0,T,T,MiHp,
439,S,.,0,444,S,.,1,S,S,,PoPhHu
443,S,.,0,448,S,.,1,S,S,,PoHu
570,T,*,1,575,T,*,0,T,T,Po,
572,Y,*,1,577,Y,.,0,Y,Y,Po,
708,S,*,1,713,S,*,1,S,S,BeMiPoPhHp,PoPhHu
711,T,*,1,716,A,*,0,T,T,MiHp,
826,S,*,0,831,S,*,1,S,S,,MiPo
827,T,*,0,832,T,*,1,T,T,,PoHu
831,T,*,0,836,T,*,1,T,T,,PoHu
834,T,*,0,839,T,*,1,T,S,,PoHu
848,T,*,0,853,T,.,1,T,T,,Mi
850,S,*,0,855,S,.,1,S,S,,MiPoPeHu
856,T,*,1,861,T,*,0,T,T,Po,
864,T,*,0,869,T,*,1,T,S,,Mi
865,T,*,0,870,T,*,1,T,T,,MiPoPhPeHu
867,T,*,0,872,T,*,1,T,T,,MiPo
868,T,*,0,873,T,*,1,T,T,,MiPo
869,S,*,0,874,S,*,1,S,S,,MiPoPhHu
928,S,*,0,933,S,*,1,S,S,,Mi
929,T,*,0,934,T,*,1,T,T,,MiHu
933,S,*,0,938,S,*,1,S,S,,MiPoPeHu
947,S,*,0,952,S,*,1,S,S,,MiPoPhHu
949,S,*,0,954,S,*,1,S,S,,MiPoPhPeHu
999,S,*,0,1004,S,*,1,S,S,,Hu
1028,Y,.,0,1033,Y,*,1,Y,Y,,Po
1118,S,.,0,1123,S,*,1,S,S,,MiPoPhHu
1121,S,.,0,1126,S,.,1,S,S,,MiPhHu
1122,A,.,0,1127,S,.,1,S,S,,Mi
1123,T,.,0,1128,T,.,1,T,T,,Mi
1132,N,*,0,1137,S,.,1,S,S,,MiPo
1156,S,*,1,1161,S,*,1,S,S,Po,Ph
1157,S,*,0,1162,S,*,1,S,S,,PoPh
1161,T,*,1,1166,T,*,0,T,S,Po,
1163,S,*,1,1168,P,*,0,S,S,Po,
1179,Y,.,1,1184,Y,.,1,Y,Y,BeMiPo,Po
1204,S,*,0,1209,S,*,1,S,S,,MiPo
1205,Y,*,1,1210,Y,*,1,Y,Y,BeMiPo,Po
1206,S,*,0,1211,S,*,1,S,S,,MiPoPhHu
1207,T,*,1,1212,T,*,1,T,T,BeMi,Mi
1209,S,*,1,1214,S,*,1,S,S,BeMi,Mi
1210,Y,*,1,1215,Y,*,1,Y,Y,BeMiPo,MiPo
1213,S,*,0,1218,S,*,1,S,S,,Mi
1215,T,*,1,1220,T,*,1,T,T,BeMiPo,Mi
1219,S,*,0,1224,S,*,1,S,S,,Mi
1223,T,*,0,1228,T,*,1,T,T,,Mi
1233,S,.,0,1238,S,.,1,S,S,,PoHu
1240,Y,*,0,1245,Y,*,1,Y,Y,,Po
1349,S,*,0,1354,S,*,1,S,S,,Hu
1368,T,*,1,1373,T,*,0,T,T,Po,
1370,T,*,1,1375,T,*,0,T,T,Po,
1375,S,*,0,1380,S,*,1,S,S,,PoHu
1383,S,*,0,1388,S,*,1,S,S,,PoHu
1385,S,*,0,1390,S,*,1,S,S,,PoHu
1390,S,*,0,1395,S,*,1,S,S,,PoHu
1439,S,.,1,1444,S,.,1,S,S,MiHp,MiPoPhPeHu
1491,S,*,1,1496,S,*,0,S,S,Po,

Proteins: ENSP00000037243,ENSMUSP00000034428,ENSCAFP00000039909,ENSMODP00000002660
hsa,hsa.aa,hsa.diso,hsa.p,mus,mus.aa,mus.diso,mus.p,caf.aa,mod.aa,hsa.p.db,mus.p.db
10,S,*,1,10,S,*,0,S,S,BeMiPoHpPe,
39,S,*,1,39,S,*,0,S,S,BeMiPoHpPe,

Proteins: ENSP00000037502,ENSMUSP00000028020,ENSCAFP00000021988,ENSMODP00000004648
hsa,hsa.aa,hsa.diso,hsa.p,mus,mus.aa,mus.diso,mus.p,caf.aa,mod.aa,hsa.p.db,mus.p.db
203,S,*,1,189,S,*,0,S,S,Po,
209,T,*,1,195,T,*,0,T,K,Po,
217,S,*,1,203,S,*,0,S,S,Po,
479,Y,.,1,465,Y,.,0,Y,Y,Po,

Proteins: ENSP00000039007,ENSMUSP00000056152,ENSCAFP00000020690,ENSMODP00000026385
hsa,hsa.aa,hsa.diso,hsa.p,mus,mus.aa,mus.diso,mus.p,caf.aa,mod.aa,hsa.p.db,mus.p.db
55,Y,.,1,55,Y,.,0,Y,Y,Po,
143,Y,.,0,143,Y,.,1,Y,Y,,Po
146,S,.,1,146,S,.,1,S,S,Po,Po
223,Y,.,1,223,Y,.,0,Y,Y,Po,
284,Y,.,1,284,Y,.,0,Y,Y,Po,
317,Y,.,1,317,Y,.,0,Y,Y,Po,
345,Y,.,0,345,Y,.,1,Y,Y,,Po

Proteins: ENSP00000039989,ENSMUSP00000106869,ENSCAFP00000010038,ENSMODP00000024780
hsa,hsa.aa,hsa.diso,hsa.p,mus,mus.aa,mus.diso,mus.p,caf.aa,mod.aa,hsa.p.db,mus.p.db
207,S,.,1,207,S,.,0,S,S,Po,
522,Y,.,0,522,Y,.,1,Y,Y,,Po
549,T,*,1,549,P,*,0,T,S,Po,
560,S,.,1,560,S,.,0,S,T,Po,
1014,S,.,1,1071,S,.,0,S,S,BeMiPo,
1024,Y,.,0,1081,Y,.,1,Y,Y,,Po
1108,Y,.,1,1165,Y,.,0,Y,Y,Po,

Proteins: ENSP00000040663,ENSMUSP00000122623,ENSCAFP00000024457,ENSMODP00000014873
hsa,hsa.aa,hsa.diso,hsa.p,mus,mus.aa,mus.diso,mus.p,caf.aa,mod.aa,hsa.p.db,mus.p.db

Proteins: ENSP00000040877,ENSMUSP00000129815,ENSCAFP00000016946,ENSMODP00000010573
hsa,hsa.aa,hsa.diso,hsa.p,mus,mus.aa,mus.diso,mus.p,caf.aa,mod.aa,hsa.p.db,mus.p.db
392,S,.,1,352,A,.,0,T,T,Po,
491,S,.,1,451,S,.,0,S,S,Po,
1159,Y,.,1,1117,Y,.,0,Y,Y,Po,
1160,Y,.,1,1118,H,.,0,Y,Y,Po,
1289,Y,.,1,1247,Y,.,0,Y,Y,BeMiPoPhHp,
1410,S,*,1,1368,S,*,0,A,S,Po,
1442,S,.,1,1400,L,.,0,P,P,MiPoPhHp,

Proteins: ENSP00000046087,ENSMUSP00000020413,ENSCAFP00000004987,ENSMODP00000011624
hsa,hsa.aa,hsa.diso,hsa.p,mus,mus.aa,mus.diso,mus.p,caf.aa,mod.aa,hsa.p.db,mus.p.db

Proteins: ENSP00000046794,ENSMUSP00000056621,ENSCAFP00000024963,ENSMODP00000031224
hsa,hsa.aa,hsa.diso,hsa.p,mus,mus.aa,mus.diso,mus.p,caf.aa,mod.aa,hsa.p.db,mus.p.db
23,Y,.,0,23,Y,.,1,Y,Y,,BeMiPo
29,Y,.,0,29,Y,.,1,Y,Y,,Po
106,S,*,1,106,S,*,0,S,S,Po,
107,S,*,1,107,S,*,0,S,S,Po,
113,Y,*,1,112,Y,*,1,Y,Y,BeMiPoHpPe,BeMiPoPe
128,Y,*,1,128,Y,*,1,Y,Y,BeMiPoHpPe,BeMiPoPe
130,S,*,1,130,S,*,0,S,S,BeMiPoPe,
145,Y,*,1,145,Y,*,1,Y,Y,BeMiPoHpPe,BeMiPoPe
169,S,*,1,169,T,*,0,S,S,Po,
171,S,*,1,171,S,*,0,S,S,Po,
173,Y,*,1,173,Y,*,0,Y,Y,BeMiPoHpPe,
207,S,*,1,207,S,*,1,A,T,BeMiPoHpPe,BeMiPoPh
210,P,*,0,210,S,*,1,P,H,,BeMiPoPhPe
220,S,*,0,220,S,*,1,S,M,,BePoHu
222,S,*,1,222,S,*,0,S,G,Po,
227,T,*,1,227,T,*,0,T,T,Po,
234,S,*,0,234,S,*,1,S,S,,BePoHu
264,S,*,1,264,S,*,0,P,P,Po,
268,S,*,1,268,S,*,0,S,S,Po,
298,S,*,1,298,G,*,0,S,P,Po,
339,S,*,1,339,S,*,0,S,S,Po,
341,T,*,1,341,T,*,0,T,T,Po,
344,S,*,1,344,S,*,0,S,S,Po,
376,S,*,1,376,S,*,0,S,T,BeMiPoPe,
410,S,*,1,411,S,*,1,S,H,BeMiPoPe,Ph
423,Y,.,1,424,Y,.,0,Y,Y,MiPoHp,
425,S,.,1,426,S,.,0,S,S,Po,
426,Y,.,1,427,Y,.,0,Y,Y,MiHp,
428,T,.,1,429,T,.,0,T,T,Po,
454,T,*,1,455,T,*,0,T,T,Po,
455,T,*,1,456,A,*,0,I,V,Po,
456,T,*,1,457,N,*,0,T,T,Po,
459,Y,.,1,460,Y,.,1,Y,Y,Po,Po
465,Y,.,1,466,Y,.,0,Y,Y,Po,
483,Y,.,0,484,Y,.,1,Y,Y,,Po

Proteins: ENSP00000052754,ENSMUSP00000100924,ENSCAFP00000009230,ENSMODP00000012070
hsa,hsa.aa,hsa.diso,hsa.p,mus,mus.aa,mus.diso,mus.p,caf.aa,mod.aa,hsa.p.db,mus.p.db
126,T,.,1,121,K,.,0,T,T,Po,
328,S,.,1,323,S,.,0,S,S,Po,

Proteins: ENSP00000053243,ENSMUSP00000023140,ENSCAFP00000027811,ENSMODP00000005835
hsa,hsa.aa,hsa.diso,hsa.p,mus,mus.aa,mus.diso,mus.p,caf.aa,mod.aa,hsa.p.db,mus.p.db
121,Y,.,1,120,Y,.,0,Y,Y,Po,

Proteins: ENSP00000053468,ENSMUSP00000113343,ENSCAFP00000002393,ENSMODP00000023770
hsa,hsa.aa,hsa.diso,hsa.p,mus,mus.aa,mus.diso,mus.p,caf.aa,mod.aa,hsa.p.db,mus.p.db
26,S,*,1,26,S,*,0,S,P,Po,
30,T,*,1,30,T,*,0,T,T,Po,
123,S,.,1,123,S,.,0,S,S,BeMiHp,
127,Y,.,1,127,F,.,0,F,F,MiHp,
140,Y,.,1,140,Y,.,0,Y,Y,Po,
156,Y,.,1,156,Y,.,0,Y,Y,BeMiPo,
159,Y,.,1,159,Y,.,0,Y,Y,BeMiPo,

Proteins: ENSP00000053469,ENSMUSP00000060027,ENSCAFP00000002385,ENSMODP00000031261
hsa,hsa.aa,hsa.diso,hsa.p,mus,mus.aa,mus.diso,mus.p,caf.aa,mod.aa,hsa.p.db,mus.p.db

Proteins: ENSP00000053867,ENSMUSP00000046340,ENSCAFP00000020876,ENSMODP00000014444
hsa,hsa.aa,hsa.diso,hsa.p,mus,mus.aa,mus.diso,mus.p,caf.aa,mod.aa,hsa.p.db,mus.p.db
6,S,.,1,19,S,.,0,S,I,PhHp,
11,T,.,1,24,A,.,0,V,V,MiPhHp,
295,T,.,1,306,T,.,0,T,T,Po,
501,S,.,1,512,F,.,0,S,A,Ph,

Proteins: ENSP00000054950,ENSMUSP00000006128,ENSCAFP00000035614,ENSMODP00000012030
hsa,hsa.aa,hsa.diso,hsa.p,mus,mus.aa,mus.diso,mus.p,caf.aa,mod.aa,hsa.p.db,mus.p.db
76,T,*,1,70,S,*,0,.,T,BeMiPoHp,
80,S,*,1,74,S,*,0,.,S,MiPoHp,
115,Y,.,1,109,Y,.,0,Y,Y,Ph,
148,Y,*,0,142,Y,.,1,Y,Y,,Po
211,T,.,1,205,T,.,0,T,T,Be,
278,Y,.,1,272,Y,.,0,Y,Y,Po,
290,Y,.,1,284,Y,.,1,Y,Y,BeMiPo,BeMiPo
292,S,.,1,286,S,.,0,S,S,Po,

Proteins: ENSP00000055077,ENSMUSP00000023867,ENSCAFP00000017619,ENSMODP00000023216
hsa,hsa.aa,hsa.diso,hsa.p,mus,mus.aa,mus.diso,mus.p,caf.aa,mod.aa,hsa.p.db,mus.p.db
34,Y,*,1,29,Y,*,0,Y,Y,Po,
157,T,.,1,152,T,.,0,T,T,Po,
162,S,.,1,157,S,.,0,S,S,Po,
164,T,.,1,159,T,.,0,T,T,Po,
165,T,.,1,160,T,.,0,T,T,Po,
190,Y,.,1,185,Y,.,0,Y,Y,MiHp,
200,T,.,1,195,T,.,0,A,A,BeMiPoHp,

Proteins: ENSP00000056217,ENSMUSP00000031750,ENSCAFP00000005216,ENSMODP00000002001
hsa,hsa.aa,hsa.diso,hsa.p,mus,mus.aa,mus.diso,mus.p,caf.aa,mod.aa,hsa.p.db,mus.p.db
11,S,*,1,11,S,*,0,L,S,BeMiPoHp,
15,S,.,1,15,P,*,0,P,T,BeMiHp,
59,T,*,1,59,N,*,0,P,G,BeMiHp,
70,Y,*,1,70,H,*,0,C,T,BeMiPoHp,
182,Y,*,1,178,S,*,0,S,S,BeMiPoHpPe,
184,S,*,1,180,P,*,0,P,S,BeMiPoHpPe,
445,S,*,1,446,S,*,0,S,S,BeMiPoHp,
450,S,*,1,449,.,NA,0,P,S,BeMiPoHp,
452,S,*,1,451,A,*,0,P,P,BeMiHp,
494,T,*,1,492,I,*,0,A,A,Po,
579,Y,*,1,563,S,*,0,P,L,Po,
606,S,*,1,593,S,*,1,S,S,Po,Hu
641,Y,.,1,628,Y,.,0,Y,H,BeMiPo,
642,S,*,1,629,G,.,0,G,S,Po,
643,S,*,1,630,S,.,0,S,V,Po,
645,T,*,1,632,T,.,0,I,I,Po,
652,S,*,1,639,S,.,0,S,A,Po,
656,Y,*,1,642,G,*,0,C,.,BeMiPo,
657,S,*,1,643,I,*,0,R,.,Po,
658,T,*,1,644,V,*,0,I,.,Po,
660,S,*,1,646,S,*,1,P,.,Po,Hu
662,S,*,1,648,S,*,0,S,.,BeMiPoHp,
685,S,*,1,671,S,*,0,S,A,MiHp,
735,T,*,1,720,S,*,1,V,S,Po,Hu
775,P,*,0,760,S,*,1,P,P,,Hu
836,Y,*,1,823,Y,*,0,Y,N,Po,
864,S,*,0,851,S,*,1,S,S,,Po
897,S,*,0,883,S,*,1,S,S,,Hu
967,P,*,0,953,S,*,1,S,T,,Hu
983,S,*,1,969,S,*,0,L,S,Po,
1011,S,*,1,997,P,*,0,T,P,Po,
1015,P,*,0,1001,S,*,1,L,L,,Hu
1044,S,*,1,1029,S,*,1,S,S,BeMiPo,Po
1087,S,*,1,1072,S,*,0,S,S,Po,
1092,S,*,1,1076,S,*,0,S,S,Po,
1097,Y,*,1,1081,Y,*,0,Y,Y,BeMiPoHpPe,
1100,Y,*,1,1084,Y,*,0,Y,Y,BeMiPoHpPe,
1117,S,*,0,1101,S,*,1,S,S,,Po
1125,S,*,1,1109,S,*,1,A,A,BeMiPoHp,Po
1126,S,*,1,1110,S,*,1,S,S,BeMiPoPhHp,PoHu
1136,S,*,0,1120,S,*,1,S,I,,Po
1139,S,*,0,1123,S,*,1,S,S,,Po
1140,Y,*,1,1124,Y,*,0,Y,Y,BeMiPo,
1273,Y,.,1,1257,Y,.,0,Y,Y,Po,
1370,Y,.,1,1354,Y,.,0,Y,Y,BeMiPo,
1394,S,.,1,1378,S,.,0,S,S,MiHp,
1405,S,*,1,1389,S,*,0,S,L,MiHp,

Proteins: ENSP00000058691,ENSMUSP00000020000,ENSCAFP00000000386,ENSMODP00000021714
hsa,hsa.aa,hsa.diso,hsa.p,mus,mus.aa,mus.diso,mus.p,caf.aa,mod.aa,hsa.p.db,mus.p.db
136,T,.,1,136,T,.,0,T,T,Po,
141,S,.,1,141,S,.,0,A,S,Po,
146,S,.,1,146,S,.,0,S,S,Po,
147,S,.,1,147,S,.,0,S,S,Po,
179,Y,.,1,179,Y,.,0,Y,Y,MiHp,
181,S,.,1,181,S,.,0,S,S,BeMiPoHp,

Proteins: ENSP00000064571,ENSMUSP00000085263,ENSCAFP00000017487,ENSMODP00000020499
hsa,hsa.aa,hsa.diso,hsa.p,mus,mus.aa,mus.diso,mus.p,caf.aa,mod.aa,hsa.p.db,mus.p.db

Proteins: ENSP00000064724,ENSMUSP00000042181,ENSCAFP00000021881,ENSMODP00000020054
hsa,hsa.aa,hsa.diso,hsa.p,mus,mus.aa,mus.diso,mus.p,caf.aa,mod.aa,hsa.p.db,mus.p.db
191,Y,*,1,191,Y,*,1,Y,Y,Po,Po
192,Y,*,1,192,Y,*,1,Y,Y,BePo,BePoPhHu
193,T,*,0,193,S,*,1,S,S,,BePoPhHu
194,A,*,0,194,S,*,1,S,S,,BePoPhHu
196,S,*,1,196,S,*,1,S,S,Po,BeMiPoPhHu
197,S,*,1,197,S,*,1,S,S,BeMiPo,BeMiPoPhPeHu
198,S,*,1,198,S,*,1,S,S,Po,BeMiPoPhPeHu
200,T,*,0,200,T,*,1,T,T,,BePoPhHu

Proteins: ENSP00000064778,ENSMUSP00000102657,ENSCAFP00000008361,ENSMODP00000032580
hsa,hsa.aa,hsa.diso,hsa.p,mus,mus.aa,mus.diso,mus.p,caf.aa,mod.aa,hsa.p.db,mus.p.db
6,S,*,1,6,S,*,1,S,S,Hp,Po
94,Y,.,1,85,Y,*,0,Y,Y,BeMiPo,
234,T,.,1,225,T,.,0,T,T,Po,
237,Y,.,1,228,Y,.,0,Y,Y,Po,

Proteins: ENSP00000064780,ENSMUSP00000008462,ENSCAFP00000008375,ENSMODP00000009461
hsa,hsa.aa,hsa.diso,hsa.p,mus,mus.aa,mus.diso,mus.p,caf.aa,mod.aa,hsa.p.db,mus.p.db
140,S,*,1,147,S,*,0,G,.,BeMiPoHp,
202,G,*,0,209,S,*,1,G,E,,BePoPh
223,T,*,0,230,T,*,1,T,T,,Po
321,S,*,1,327,T,*,0,R,S,Po,
327,T,*,1,333,S,*,0,A,R,Po,

Proteins: ENSP00000070846,ENSMUSP00000036890,ENSCAFP00000015418,ENSMODP00000015991
hsa,hsa.aa,hsa.diso,hsa.p,mus,mus.aa,mus.diso,mus.p,caf.aa,mod.aa,hsa.p.db,mus.p.db
10,Y,.,1,10,C,*,0,C,C,BeMiPoHp,
12,Y,.,1,12,Y,*,0,Y,Y,BeMiPoHp,
29,S,*,0,29,S,*,1,S,S,,Po
43,S,*,0,43,S,*,1,S,S,,Po
44,S,*,1,44,S,*,0,S,S,BePoPhHp,
53,S,*,0,53,S,*,1,S,T,,Po
63,T,*,1,63,T,*,0,T,T,Po,
71,S,*,1,71,S,*,0,L,G,BePo,
80,T,*,1,80,T,*,1,T,T,BeMiPoHp,Po
81,S,*,1,81,S,*,1,S,S,BeMiPo,PoHu
82,S,*,1,82,S,*,1,S,S,BeMiPo,BeMiPoHu
86,Y,*,1,86,Y,*,0,Y,Y,BeMiPoHp,
88,Y,*,1,88,Y,*,0,Y,Y,BeMiPo,
102,S,*,1,102,S,*,1,S,S,BePo,BeMiPoHu
105,P,*,0,105,T,*,1,T,T,,BeHu
107,T,*,1,107,D,*,0,T,T,Po,
108,Y,*,1,108,Y,*,0,Y,Y,BeMiPo,
118,T,*,1,118,T,*,1,T,A,Po,Hu
119,Y,*,1,119,Y,*,0,Y,Y,BeMiPo,
130,Y,*,1,130,Y,*,0,Y,Y,BeMiPo,
131,S,*,1,131,S,*,1,S,S,Po,Po
132,S,*,1,132,S,*,1,S,S,BeMiPoHpPe,BePoHu
135,S,*,1,135,S,*,1,S,S,BeMiPoHpPe,BePoPeHu
151,S,*,1,151,S,*,1,S,S,BeMiPoPhHpPe,BeMiPoPhPeHu
154,S,*,1,154,S,*,1,S,S,BeMiPoPhHpPe,BeMiPoPeHu
155,S,*,1,155,S,*,1,S,S,BeMiPoPhHpPe,BeMiPoPhPeHu
161,Y,*,1,161,Y,*,1,Y,Y,BeMiPo,BePoHu
162,T,*,1,162,G,*,0,S,A,BeMiPo,
164,S,*,1,164,S,*,0,G,S,BeMiPo,
166,Y,*,1,166,Y,*,1,Y,H,BeMiPoHp,BePoHu
168,Y,*,1,168,Y,*,1,H,Y,BeMiPoPe,Po
169,S,*,1,169,A,*,0,G,I,BeMiPoHpPe,
190,V,*,0,181,T,*,1,L,I,,BePoHu
194,Y,*,1,185,Y,*,0,Y,Y,BeMiPo,
197,S,*,1,188,S,*,1,S,S,BeMiPoHpPe,BeMiPoHu
203,S,*,1,194,R,*,0,T,H,Po,
207,T,*,1,198,T,*,0,A,T,BeMiPo,
208,T,*,1,199,A,*,0,M,T,Po,
216,T,*,1,203,.,NA,0,T,A,Po,
217,Y,*,1,203,.,NA,0,Y,H,BeMiPoHp,
221,Y,*,1,203,.,NA,0,Y,Y,Po,
243,Y,*,1,225,H,*,0,Y,Y,Po,
248,T,*,1,229,T,*,0,T,T,BeMiPo,
251,S,*,1,232,S,*,1,S,S,BeMiPoPhHp,BePoHu
254,N,*,0,235,S,*,1,N,N,,BePoHu
261,Y,*,1,241,.,NA,0,C,Y,BeMiPo,
263,T,*,1,241,.,NA,0,T,T,Po,
267,T,*,1,243,R,*,0,A,S,Po,
288,S,*,1,259,S,*,0,.,S,BeMiPo,
293,S,*,1,264,S,*,1,S,N,MiPoHp,Po
294,S,*,1,265,S,*,1,S,S,BeMiPoHp,PoHu
297,S,*,0,268,S,*,1,S,S,,BePoHu
300,T,*,0,269,S,*,1,T,A,,BePoHu
312,S,*,1,278,.,NA,0,A,T,Be,
329,S,*,1,287,S,*,1,S,G,BeMiPoPhHpPe,BeMiPoHu
342,S,*,1,300,A,*,0,A,S,Be,
566,S,.,0,480,S,.,1,S,S,,PoPe
597,Y,.,1,511,Y,.,0,Y,Y,Po,
616,Y,.,1,530,Y,.,0,Y,Y,Po,
626,Y,*,1,540,Y,.,0,Y,Y,Po,
629,N,*,0,543,S,*,1,S,S,,BePoHu
631,Y,*,1,545,Y,*,1,Y,Y,BeMiPo,BePoHu
644,S,*,0,558,S,*,1,S,S,,BePoHu
650,S,*,0,564,S,*,1,S,S,,BePoHu
659,Y,*,1,573,Y,*,1,Y,Y,BeMiPo,BeMiPoHu
669,S,.,1,583,S,.,0,S,S,Mi,
686,Y,.,1,600,Y,.,0,Y,Y,PoHp,
693,S,.,1,607,S,.,0,S,S,PoHp,
744,S,.,1,658,S,.,0,S,S,Po,
831,Y,*,1,745,Y,*,0,Y,Y,Po,
870,S,*,0,784,S,*,1,S,N,,BePoHu
876,Y,*,1,790,Y,*,0,Y,Y,Po,

Proteins: ENSP00000072869,ENSMUSP00000123563,ENSCAFP00000005861,ENSMODP00000017067
hsa,hsa.aa,hsa.diso,hsa.p,mus,mus.aa,mus.diso,mus.p,caf.aa,mod.aa,hsa.p.db,mus.p.db
218,Y,.,1,218,F,.,0,R,F,Po,
387,T,.,1,378,T,.,0,T,T,Po,

Proteins: ENSP00000075503,ENSMUSP00000044098,ENSCAFP00000019768,ENSMODP00000022763
hsa,hsa.aa,hsa.diso,hsa.p,mus,mus.aa,mus.diso,mus.p,caf.aa,mod.aa,hsa.p.db,mus.p.db
90,T,*,1,95,T,*,0,.,N,Po,
91,S,*,1,96,S,*,0,.,S,Po,
221,Y,*,1,226,Y,*,0,Y,Y,Po,
224,T,.,1,229,T,.,0,T,T,Po,
327,Y,.,0,334,Y,.,1,Y,Y,,BeMiPoPe
356,Y,.,0,363,Y,.,1,.,Y,,BeMiPoPe

Proteins: ENSP00000078445,ENSMUSP00000112836,ENSCAFP00000028224,ENSMODP00000000973
hsa,hsa.aa,hsa.diso,hsa.p,mus,mus.aa,mus.diso,mus.p,caf.aa,mod.aa,hsa.p.db,mus.p.db
229,T,*,1,225,T,*,0,T,S,Po,
256,S,*,1,252,S,*,0,S,S,MiHp,
260,S,*,1,256,S,*,0,S,S,MiHp,
267,Y,*,1,263,Y,.,0,Y,Y,Po,

Proteins: ENSP00000078527,ENSMUSP00000050647,ENSCAFP00000037514,ENSMODP00000017998
hsa,hsa.aa,hsa.diso,hsa.p,mus,mus.aa,mus.diso,mus.p,caf.aa,mod.aa,hsa.p.db,mus.p.db

Proteins: ENSP00000081029,ENSMUSP00000048348,ENSCAFP00000016172,ENSMODP00000018032
hsa,hsa.aa,hsa.diso,hsa.p,mus,mus.aa,mus.diso,mus.p,caf.aa,mod.aa,hsa.p.db,mus.p.db
68,S,.,1,65,S,.,0,S,S,BeMiPo,
70,Y,.,1,67,Y,.,0,Y,Y,BeMiPo,
79,S,.,1,76,S,.,0,S,S,BeMiPo,
89,Y,.,1,86,Y,.,0,Y,Y,BeMiPo,
206,T,.,1,203,T,.,0,T,T,Po,
219,Y,.,1,216,C,.,0,Y,Y,Po,
230,Y,.,1,227,Y,.,0,Y,Y,Po,

Proteins: ENSP00000083182,ENSMUSP00000018625,ENSCAFP00000026204,ENSMODP00000034508
hsa,hsa.aa,hsa.diso,hsa.p,mus,mus.aa,mus.diso,mus.p,caf.aa,mod.aa,hsa.p.db,mus.p.db
237,T,*,1,237,T,*,0,T,T,Po,
517,Y,.,1,517,Y,.,0,Y,Y,Po,

Proteins: ENSP00000084798,ENSMUSP00000003360,ENSCAFP00000005855,ENSMODP00000017625
hsa,hsa.aa,hsa.diso,hsa.p,mus,mus.aa,mus.diso,mus.p,caf.aa,mod.aa,hsa.p.db,mus.p.db

Proteins: ENSP00000085219,ENSMUSP00000019248,ENSCAFP00000010457,ENSMODP00000017356
hsa,hsa.aa,hsa.diso,hsa.p,mus,mus.aa,mus.diso,mus.p,caf.aa,mod.aa,hsa.p.db,mus.p.db
194,.,NA,0,209,S,*,1,.,.,,Po
298,E,.,0,319,S,.,1,P,R,,Po
654,S,.,0,675,T,.,1,S,S,,PoHu
656,A,.,0,677,S,.,1,A,A,,PoHu
657,Y,.,0,678,Y,.,1,Y,Y,,PoHu
725,S,*,0,746,S,*,1,S,P,,PoHu
726,S,*,0,747,S,*,1,S,S,,PoHu
729,S,*,0,750,S,*,1,S,G,,PoHu
762,Y,.,1,783,Y,.,1,Y,Y,BeMiPo,MiPoPe
796,Y,*,1,817,Y,*,1,Y,Y,Po,MiPo
807,Y,.,1,828,Y,.,1,Y,Y,BeMiPoPe,MiPoPe
822,Y,.,1,843,Y,.,1,Y,Y,BeMiPo,MiPoPe
842,Y,.,1,863,Y,.,1,Y,Y,BeMiPoPe,MiPoPe

Proteins: ENSP00000155840,ENSMUSP00000009689,ENSCAFP00000042679,ENSMODP00000001163
hsa,hsa.aa,hsa.diso,hsa.p,mus,mus.aa,mus.diso,mus.p,caf.aa,mod.aa,hsa.p.db,mus.p.db
27,S,*,1,27,S,*,0,S,.,BeMiPo,
92,S,*,0,91,S,*,1,A,.,,BePoHu
94,Y,*,1,93,Y,*,0,G,.,Po,
95,S,*,1,94,S,*,1,P,.,Po,BePoHu
96,T,*,1,95,A,*,0,G,.,Po,
184,Y,.,1,183,Y,.,0,Y,.,BeMiPo,
407,S,*,0,406,S,*,1,S,S,,BePoHu
409,S,*,1,408,S,*,1,S,S,BeMiPo,BePoHu
457,S,*,0,456,S,*,1,S,.,,BePoHu
461,Y,*,1,460,Y,*,0,C,.,Po,
463,S,*,0,462,S,*,1,S,.,,Hu
464,S,*,1,463,S,*,1,S,.,BeMiPo,BePoHu
468,S,*,1,467,S,*,0,S,.,BeMiPo,
470,T,*,1,469,T,*,0,M,.,BeMiPo,
475,S,*,1,474,S,*,0,S,.,Po,
513,T,.,1,512,T,.,0,T,.,BeMiPo,
577,S,*,1,576,S,*,0,S,.,BeMiPo,

Proteins: ENSP00000155926,ENSMUSP00000020922,ENSCAFP00000043023,ENSMODP00000012999
hsa,hsa.aa,hsa.diso,hsa.p,mus,mus.aa,mus.diso,mus.p,caf.aa,mod.aa,hsa.p.db,mus.p.db
14,Y,*,1,14,Y,*,0,Y,Y,BeMiPo,
28,S,*,1,28,S,*,0,S,S,Po,
29,S,*,1,29,S,*,0,S,S,Po,
134,Y,.,0,134,Y,.,1,Y,Y,,Po
298,T,.,1,298,T,.,0,T,T,Po,
299,S,.,1,299,S,.,0,S,S,Po,

Proteins: ENSP00000156471,ENSMUSP00000047157,ENSCAFP00000012323,ENSMODP00000001657
hsa,hsa.aa,hsa.diso,hsa.p,mus,mus.aa,mus.diso,mus.p,caf.aa,mod.aa,hsa.p.db,mus.p.db
14,T,.,1,14,T,.,0,T,T,Po,
16,S,.,1,16,S,.,0,S,S,Po,
223,S,.,1,223,S,.,0,S,S,Ph,
243,T,.,1,243,T,.,0,T,T,BeMiPoHp,
284,Y,.,1,284,Y,.,0,Y,Y,Po,
286,S,.,1,286,S,.,0,S,S,Po,
335,T,.,1,335,T,.,0,T,T,Ph,
416,S,.,1,416,S,.,0,S,S,Po,
672,T,.,1,672,T,.,0,T,T,BeMiPoHp,
776,T,.,1,776,T,.,0,T,T,Po,
934,Y,*,1,934,Y,.,0,Y,H,Po,
942,S,*,1,942,S,*,0,S,S,Po,

Proteins: ENSP00000156476,ENSMUSP00000065308,ENSCAFP00000004264,ENSMODP00000026032
hsa,hsa.aa,hsa.diso,hsa.p,mus,mus.aa,mus.diso,mus.p,caf.aa,mod.aa,hsa.p.db,mus.p.db
85,Y,.,1,86,H,.,0,Y,Y,Po,

Proteins: ENSP00000157600,ENSMUSP00000032376,ENSCAFP00000008315,ENSMODP00000005729
hsa,hsa.aa,hsa.diso,hsa.p,mus,mus.aa,mus.diso,mus.p,caf.aa,mod.aa,hsa.p.db,mus.p.db
60,T,*,1,60,S,.,0,S,S,Po,
78,Y,.,1,78,Y,.,0,Y,Y,Po,
115,T,*,1,115,T,.,0,T,T,Po,
126,T,*,1,126,T,*,0,T,T,Po,
133,Y,*,1,133,Y,*,0,Y,Y,Po,
145,T,*,1,145,T,*,0,T,T,Po,
147,T,*,1,147,T,*,0,T,T,Po,
152,Y,.,1,152,Y,*,0,Y,L,Po,
320,Y,.,1,320,Y,.,0,Y,Y,Po,

Proteins: ENSP00000157812,ENSMUSP00000032824,ENSCAFP00000008051,ENSMODP00000017149
hsa,hsa.aa,hsa.diso,hsa.p,mus,mus.aa,mus.diso,mus.p,caf.aa,mod.aa,hsa.p.db,mus.p.db
21,S,*,1,21,S,*,1,S,S,BeMiPo,Po
25,T,*,1,25,T,*,1,T,T,BeMiPoHpPe,Po
28,S,*,1,28,S,*,1,S,S,BeMiPoPhHpPe,Hu
41,Y,*,1,41,Y,*,1,Y,Y,Po,BeMiPo
84,S,*,1,84,S,*,0,S,S,BePo,
111,Y,*,1,111,Y,*,0,Y,Y,BeMiPo,
112,Y,*,1,112,Y,*,0,Y,Y,BeMiPo,
117,S,*,1,117,S,*,0,S,S,BeMiPoHp,
118,T,*,1,118,T,*,0,T,T,Po,
164,Y,.,1,164,Y,.,0,Y,Y,BeMiPoHp,
205,Y,.,1,205,Y,.,0,Y,Y,BeMiPo,
272,T,*,1,272,T,*,0,T,T,Ph,
316,T,.,1,316,T,.,0,T,T,BePo,
346,S,.,1,346,S,.,0,S,S,BePo,
347,T,.,1,347,T,.,1,T,T,BePo,BeMiPo
350,S,.,1,350,S,.,0,S,S,BePo,
417,Y,*,1,417,Y,*,0,Y,Y,BeMiPo,

Proteins: ENSP00000158762,ENSMUSP00000001631,ENSCAFP00000023942,ENSMODP00000008497
hsa,hsa.aa,hsa.diso,hsa.p,mus,mus.aa,mus.diso,mus.p,caf.aa,mod.aa,hsa.p.db,mus.p.db
43,T,.,1,43,S,.,0,N,S,Po,
297,Y,.,0,297,Y,.,1,Y,Y,,BeMiPo
333,S,.,1,333,S,.,0,S,S,Po,
371,S,*,1,371,S,*,0,S,.,Po,
381,H,*,0,381,Y,*,1,Y,S,,BeMiPo
386,S,*,1,386,S,*,0,S,S,Po,
389,T,*,1,389,T,*,0,T,T,Po,
554,S,*,1,554,I,*,0,S,N,BeMiPoPe,
712,Y,.,1,712,Y,.,0,Y,.,BeMiPoHp,
731,S,*,1,731,S,*,0,S,.,Po,
739,T,*,1,739,T,*,0,T,.,Po,

Proteins: ENSP00000158771,ENSMUSP00000117052,ENSCAFP00000041590,ENSMODP00000020770
hsa,hsa.aa,hsa.diso,hsa.p,mus,mus.aa,mus.diso,mus.p,caf.aa,mod.aa,hsa.p.db,mus.p.db
218,Y,*,1,218,Y,*,0,Y,Y,Be,

Proteins: ENSP00000159060,ENSMUSP00000024565,ENSCAFP00000000844,ENSMODP00000010124
hsa,hsa.aa,hsa.diso,hsa.p,mus,mus.aa,mus.diso,mus.p,caf.aa,mod.aa,hsa.p.db,mus.p.db
523,Y,.,0,543,Y,.,1,Y,Y,,Po

Proteins: ENSP00000159087,ENSMUSP00000091157,ENSCAFP00000022703,ENSMODP00000018868
hsa,hsa.aa,hsa.diso,hsa.p,mus,mus.aa,mus.diso,mus.p,caf.aa,mod.aa,hsa.p.db,mus.p.db
49,Y,.,1,49,Y,.,0,Y,Y,BeMiPo,
318,S,.,0,318,S,.,1,S,T,,Po
641,S,*,1,637,S,*,1,S,S,BeMiPo,Po
643,T,*,0,639,T,*,1,T,T,,Po
669,S,*,0,665,S,*,1,S,S,,Po
941,T,*,1,935,.,NA,0,.,L,Po,
942,S,*,1,935,.,NA,0,A,A,Po,
943,S,*,1,936,A,*,0,P,P,Po,
1060,T,*,1,1021,.,NA,0,A,A,Po,

Proteins: ENSP00000160382,ENSMUSP00000119356,ENSCAFP00000021112,ENSMODP00000005668
hsa,hsa.aa,hsa.diso,hsa.p,mus,mus.aa,mus.diso,mus.p,caf.aa,mod.aa,hsa.p.db,mus.p.db
104,Y,.,1,104,Y,.,1,Y,Y,BeMiPo,Po
244,S,.,1,244,S,.,0,S,S,BeMiPoPhHp,

Proteins: ENSP00000160827,ENSMUSP00000032915,ENSCAFP00000024957,ENSMODP00000027724
hsa,hsa.aa,hsa.diso,hsa.p,mus,mus.aa,mus.diso,mus.p,caf.aa,mod.aa,hsa.p.db,mus.p.db
18,S,*,1,16,.,NA,0,.,S,MiHp,
23,S,*,1,19,S,*,0,S,S,MiHp,
31,S,*,1,26,S,*,0,S,S,MiHp,
134,T,.,1,129,T,.,0,T,T,Ph,
136,T,.,1,131,T,.,0,T,T,Ph,
158,T,.,1,153,A,.,0,T,T,BeMiPoPhHp,
294,S,.,1,289,S,.,0,S,S,Po,
412,S,*,1,407,S,*,1,S,D,BeMiPoPhHpPe,Po
423,S,*,1,418,S,*,0,S,C,BeMiPoPh,
427,S,*,1,422,S,*,0,S,S,BeMiPoPhHpPe,
445,S,*,1,440,S,*,0,S,N,Po,
452,S,*,1,447,S,*,0,S,S,BeMiPoHpPe,
455,S,*,1,450,S,*,0,S,S,MiPoHp,
458,A,*,0,453,T,*,1,T,T,,Po
462,S,*,1,457,N,*,0,N,S,BeMiPoHp,
463,T,*,1,458,T,*,1,T,T,BeMiPoHpPe,Po
543,S,*,1,540,S,*,0,S,S,BeMiPoPhHpPe,
544,P,*,0,541,S,*,1,P,Q,,Po
562,S,*,1,557,P,*,0,S,P,BeMiPoHpPe,
563,L,*,0,558,S,*,1,L,I,,Po
581,S,*,1,576,S,*,0,S,P,BeMiPoHpPe,
647,S,*,0,642,S,.,1,S,T,,Po

Proteins: ENSP00000161006,ENSMUSP00000039808,ENSCAFP00000028555,ENSMODP00000020708
hsa,hsa.aa,hsa.diso,hsa.p,mus,mus.aa,mus.diso,mus.p,caf.aa,mod.aa,hsa.p.db,mus.p.db

Proteins: ENSP00000161863,ENSMUSP00000048340,ENSCAFP00000000324,ENSMODP00000019558
hsa,hsa.aa,hsa.diso,hsa.p,mus,mus.aa,mus.diso,mus.p,caf.aa,mod.aa,hsa.p.db,mus.p.db
6,S,*,1,6,S,*,1,S,.,Be,Po
8,S,*,1,8,S,*,0,S,.,Po,
23,S,*,1,38,A,*,0,A,.,BeMiPoHp,
120,T,*,1,135,T,*,0,T,T,Po,
123,T,*,1,138,T,*,0,T,T,Po,
347,S,.,1,362,S,.,0,S,S,Ph,
421,S,.,1,436,T,.,0,T,S,Po,
439,Y,*,1,454,Y,.,0,Y,Y,Po,
947,S,.,1,962,S,.,0,S,S,Po,
994,T,.,1,1009,T,.,0,T,T,BePo,
1056,T,.,1,1071,T,.,0,.,T,Po,
1071,S,*,1,1086,S,*,0,.,S,Po,
1078,S,*,1,1093,S,*,0,.,S,Po,
1089,S,*,1,1104,S,*,1,S,S,BeMiPoPhHpPe,PoHu
1090,S,*,1,1105,S,*,1,S,S,BeMiPoHp,PoPhHu
1092,S,*,1,1107,S,*,1,S,S,BeMiPoHpPe,PoHu
1183,S,*,1,1198,S,*,0,S,S,Po,
1184,S,*,1,1199,S,*,0,S,S,Po,
1201,S,*,1,1216,S,*,1,T,S,BeMiPoHp,Ph
1202,S,*,1,1217,T,*,0,S,S,BeMiPoHp,
1205,T,*,1,1220,T,*,0,T,T,BeMiPoHp,
1208,S,*,1,1223,A,*,0,S,S,Po,
1212,T,*,1,1227,T,*,0,A,S,Po,
1213,T,*,1,1228,T,*,0,T,N,Po,
1221,S,*,1,1236,S,*,1,S,S,BeMiPoPhHp,PoHu
1223,S,*,1,1238,S,*,1,S,S,BeMiPoPhHp,PoHu
1263,S,*,1,1278,S,*,1,S,S,MiHp,PoHu
1267,S,*,1,1282,S,*,1,S,S,MiPoHp,PoHu
1269,S,*,1,1284,S,*,1,S,S,BeMiPoHpPe,PoHu
1272,S,*,1,1287,S,*,1,S,S,BeMiPo,Hu
1273,S,*,1,1288,S,*,0,S,S,BeMiPo,
1279,S,*,1,1294,S,*,1,S,S,BeMiPoHp,PoPhHu
1281,S,*,1,1296,S,*,1,S,S,BeMiPoHp,PoPhHu
1290,Y,.,1,1305,Y,.,0,Y,Y,BePo,

Proteins: ENSP00000162044,ENSMUSP00000002413,ENSCAFP00000021206,ENSMODP00000005024
hsa,hsa.aa,hsa.diso,hsa.p,mus,mus.aa,mus.diso,mus.p,caf.aa,mod.aa,hsa.p.db,mus.p.db

Proteins: ENSP00000162391,ENSMUSP00000003238,ENSCAFP00000035570,ENSMODP00000022414
hsa,hsa.aa,hsa.diso,hsa.p,mus,mus.aa,mus.diso,mus.p,caf.aa,mod.aa,hsa.p.db,mus.p.db
3,S,*,1,3,S,*,0,S,S,BePoPhHp,
7,S,*,1,7,S,.,0,S,S,MiPhHp,
23,T,*,1,23,T,*,0,T,T,MiPoHp,
29,S,*,1,29,S,*,0,S,G,Po,
31,S,*,1,31,S,*,0,S,S,MiPoHp,
43,S,*,1,43,S,*,0,P,P,BeMiPoPhHp,
46,S,*,1,46,S,*,1,S,S,MiPhHp,Ph
48,T,*,1,48,T,*,0,T,T,MiHp,
53,T,*,1,53,T,*,0,T,T,MiHp,
138,S,*,1,138,S,*,0,S,S,Ph,
149,S,*,1,149,S,*,0,S,S,Ph,
161,S,*,1,161,S,*,1,S,S,BeMiPoHpPe,Po
164,S,*,1,164,S,*,1,S,S,BeMiPoHp,PoHu
170,S,*,1,170,S,*,0,S,S,Po,
172,S,*,1,172,S,*,1,S,S,BeMiPoHp,PoHu
197,S,*,1,197,S,*,0,S,S,MiHp,
254,S,*,1,254,S,*,0,S,S,Po,
259,Y,*,1,259,Y,*,0,Y,Y,BeMiPoHpPe,
261,S,*,1,261,S,*,0,S,S,BeMiPoHpPe,

Proteins: ENSP00000162749,ENSMUSP00000032491,ENSCAFP00000022401,ENSMODP00000022511
hsa,hsa.aa,hsa.diso,hsa.p,mus,mus.aa,mus.diso,mus.p,caf.aa,mod.aa,hsa.p.db,mus.p.db
86,S,.,1,86,K,.,0,N,N,Po,
90,T,.,1,90,T,.,0,T,T,Po,
118,T,.,1,118,Q,.,0,T,T,Po,
265,K,*,0,265,T,*,1,.,H,,BeMiPoPe
270,N,.,0,269,S,*,1,V,H,,BeMiPoPe
274,S,.,1,273,S,*,1,S,.,MiHp,BeMiPoPe
280,T,*,1,279,N,*,0,S,S,MiHp,
288,V,*,0,286,T,*,1,T,D,,Po
290,.,NA,0,291,S,*,1,.,.,,Po
293,F,*,0,296,T,*,1,L,S,,Po
296,S,*,0,299,S,*,1,S,V,,BeMiPoPe
318,Y,*,1,319,.,NA,0,C,L,Po,
360,Y,.,1,360,Y,.,0,Y,Y,Po,
381,S,.,1,381,S,.,0,S,S,Po,
401,Y,.,1,401,Y,.,0,Y,Y,Po,
402,S,.,1,402,S,.,0,S,S,Po,
406,T,.,1,406,A,.,0,A,A,Po,
417,T,.,1,417,T,.,0,T,T,Po,

Proteins: ENSP00000163416,ENSMUSP00000137305,ENSCAFP00000016268,ENSMODP00000002647
hsa,hsa.aa,hsa.diso,hsa.p,mus,mus.aa,mus.diso,mus.p,caf.aa,mod.aa,hsa.p.db,mus.p.db
36,Y,*,1,36,Y,*,0,Y,F,Po,
37,S,*,1,37,S,*,0,N,N,Po,
40,T,.,1,40,T,*,0,A,T,Po,
42,Y,*,1,42,Y,*,1,Y,Y,BeMiPoHpPe,MiPo
43,T,*,1,43,P,*,0,P,P,Po,
50,T,*,1,50,T,*,0,T,T,Po,
54,Y,*,1,54,Y,*,0,Y,Y,BeMiPoHpPe,
56,T,*,1,56,T,*,0,T,T,Po,
62,Y,*,1,62,Y,*,0,Y,F,Po,
64,S,*,1,64,S,*,0,S,S,Po,
81,T,*,1,81,T,*,0,T,T,Po,
116,S,*,1,116,S,*,1,S,S,BeMiPoPhHpPe,MiPoPhPeHu
150,F,*,0,150,S,*,1,F,Q,,Po
152,S,*,0,152,S,*,1,S,H,,Hu
276,S,*,0,274,S,*,1,S,N,,MiPoPh
280,T,*,0,278,T,*,1,T,V,,MiPoPh
291,T,*,1,289,T,*,0,T,T,Po,
299,S,*,1,297,S,*,0,S,S,Po,
417,Y,*,1,415,H,*,0,Y,S,Po,
544,Y,*,1,542,Y,*,0,Y,Y,BeMiPo,
670,Y,*,1,668,Y,*,0,Y,Y,Po,

Proteins: ENSP00000164139,ENSMUSP00000047564,ENSCAFP00000021097,ENSMODP00000008261
hsa,hsa.aa,hsa.diso,hsa.p,mus,mus.aa,mus.diso,mus.p,caf.aa,mod.aa,hsa.p.db,mus.p.db
6,S,*,0,6,S,*,1,S,S,,BePo
15,S,*,1,15,S,*,1,S,S,BeMiPoHpPe,Be
26,T,.,1,26,S,.,0,T,S,Po,
76,Y,.,1,76,Y,.,0,Y,Y,Po,
162,Y,.,1,162,Y,.,0,Y,Y,MiPoHp,
186,Y,.,1,186,Y,.,0,Y,Y,BeMiPo,
204,Y,.,1,204,Y,.,1,Y,Y,Po,Po
227,Y,.,1,227,Y,.,0,Y,Y,Po,
430,S,.,0,430,S,.,1,S,S,,BePo
467,T,.,1,467,T,.,0,T,T,Po,
473,Y,.,1,473,Y,.,1,Y,Y,BeMiPo,BeMiPoPh
603,T,.,1,603,T,.,0,T,T,Po,
625,T,.,1,625,T,.,0,T,T,Po,
732,Y,.,1,732,Y,.,1,Y,Y,Po,Po
733,Y,.,1,733,Y,.,1,Y,Y,BeMiPo,Po
789,S,.,1,789,S,.,0,S,S,Po,
792,Y,.,1,792,Y,.,0,Y,Y,Po,
813,S,.,0,813,S,.,1,S,S,,Mi
821,Y,.,0,821,Y,.,1,Y,Y,,Mi

Proteins: ENSP00000164227,ENSMUSP00000113851,ENSCAFP00000006932,ENSMODP00000026087
hsa,hsa.aa,hsa.diso,hsa.p,mus,mus.aa,mus.diso,mus.p,caf.aa,mod.aa,hsa.p.db,mus.p.db
41,S,*,1,39,S,*,0,S,P,MiHp,
83,Y,.,1,78,Y,.,0,Y,Y,Po,
84,Y,.,1,79,Y,.,0,Y,Y,Po,
402,S,*,1,396,S,*,1,A,S,MiPo,Mi
406,S,*,1,400,S,*,1,R,S,MiPo,Mi
448,S,*,1,442,S,*,0,R,A,Po,

Proteins: ENSP00000164305,ENSMUSP00000096165,ENSCAFP00000036660,ENSMODP00000009958
hsa,hsa.aa,hsa.diso,hsa.p,mus,mus.aa,mus.diso,mus.p,caf.aa,mod.aa,hsa.p.db,mus.p.db
39,S,*,0,29,S,*,1,.,S,,BeMiPoPh
42,Y,*,0,32,Y,*,1,.,Y,,Mi
234,T,.,1,223,T,.,0,T,T,Po,
240,T,.,1,229,V,.,0,I,I,Po,
402,Y,.,1,391,Y,.,0,Y,Y,MiPo,

Proteins: ENSP00000164640,ENSMUSP00000002080,ENSCAFP00000028466,ENSMODP00000010692
hsa,hsa.aa,hsa.diso,hsa.p,mus,mus.aa,mus.diso,mus.p,caf.aa,mod.aa,hsa.p.db,mus.p.db
34,T,.,1,34,T,.,0,T,T,Po,
236,S,*,1,242,S,*,0,S,S,MiPoHp,
249,S,*,1,255,S,*,1,S,S,Po,Po
441,Y,*,1,446,Y,*,0,Y,Y,Po,
454,S,*,1,459,S,*,0,S,S,Po,
564,S,*,0,569,S,*,1,S,S,,Po
581,Y,.,1,584,Y,.,0,Y,Y,Po,
724,S,.,1,727,S,.,0,S,.,Po,

Proteins: ENSP00000166139,ENSMUSP00000020575,ENSCAFP00000030968,ENSMODP00000007989
hsa,hsa.aa,hsa.diso,hsa.p,mus,mus.aa,mus.diso,mus.p,caf.aa,mod.aa,hsa.p.db,mus.p.db
255,S,*,1,248,.,NA,0,D,L,MiHp,

Proteins: ENSP00000166244,ENSMUSP00000030420,ENSCAFP00000021576,ENSMODP00000020106
hsa,hsa.aa,hsa.diso,hsa.p,mus,mus.aa,mus.diso,mus.p,caf.aa,mod.aa,hsa.p.db,mus.p.db
454,T,*,1,453,T,*,0,T,T,Po,
455,S,*,1,454,S,*,0,S,S,Po,
457,S,*,1,456,S,*,0,S,T,Po,
478,Y,.,1,477,Y,.,0,Y,Y,Po,
498,T,.,1,497,T,.,0,T,T,Po,
616,Y,.,1,615,Y,.,1,Y,Y,MiHpPe,BeMiPo
704,T,.,1,703,T,.,0,T,T,Po,
715,Y,.,1,714,Y,.,0,Y,Y,Po,
782,S,.,1,781,S,.,1,S,S,Be,BePo
793,Y,.,1,792,Y,.,0,Y,Y,Po,
839,Y,.,1,838,Y,.,1,Y,Y,MiHpPe,BeMiPoPe
905,T,*,1,904,T,*,0,T,T,Po,
907,T,*,1,906,T,*,0,T,T,Po,
909,S,*,1,908,S,*,0,N,N,Po,

Proteins: ENSP00000166345,ENSMUSP00000022053,ENSCAFP00000015956,ENSMODP00000000974
hsa,hsa.aa,hsa.diso,hsa.p,mus,mus.aa,mus.diso,mus.p,caf.aa,mod.aa,hsa.p.db,mus.p.db
18,S,.,1,18,S,.,0,A,S,BeMiPoPhHp,
56,Y,.,1,56,Y,.,0,Y,Y,BeMiPoPe,
147,S,.,1,147,S,.,0,S,S,MiHp,
155,T,.,1,155,T,.,0,T,T,MiHp,
377,S,.,1,377,S,.,0,S,S,BePo,
384,S,.,1,384,S,*,0,S,S,BeMiPoHp,

Proteins: ENSP00000167106,ENSMUSP00000021681,ENSCAFP00000025251,ENSMODP00000006886
hsa,hsa.aa,hsa.diso,hsa.p,mus,mus.aa,mus.diso,mus.p,caf.aa,mod.aa,hsa.p.db,mus.p.db
324,S,*,0,334,S,*,1,S,S,,Po
331,S,*,0,341,S,*,1,S,S,,Po
337,S,*,0,347,S,*,1,S,S,,Po
344,S,*,0,354,S,*,1,S,S,,Po

Proteins: ENSP00000167588,ENSMUSP00000017743,ENSCAFP00000034514,ENSMODP00000016966
hsa,hsa.aa,hsa.diso,hsa.p,mus,mus.aa,mus.diso,mus.p,caf.aa,mod.aa,hsa.p.db,mus.p.db
11,S,*,1,11,S,*,1,G,S,Po,BeMiPoPh
13,S,*,1,13,S,*,1,S,S,BeMiPo,BeMiPoPh
16,L,*,0,16,S,*,1,P,Q,,BeMiPoPh
34,S,*,1,41,S,*,0,S,S,BeMiPoHpPe,
36,Y,*,1,43,Y,.,0,Y,Y,Po,
84,Y,.,1,91,Y,.,0,Y,Y,Po,
94,S,.,1,101,S,.,0,S,S,MiHp,
118,S,.,1,125,S,.,0,S,S,Be,
120,Y,.,1,127,Y,.,0,Y,Y,Po,
121,Y,.,1,128,Y,.,0,Y,Y,Be,
168,T,.,1,175,A,.,0,T,T,BeMiPoPhHp,
292,T,.,1,299,T,.,0,T,K,Ph,
293,S,.,1,300,Y,.,0,Y,H,Ph,
295,S,.,1,302,N,.,0,N,S,Ph,
370,Y,.,1,377,Y,.,0,Y,Y,Po,
384,Y,*,1,391,Y,*,0,Y,L,BeMiPo,
423,N,*,0,430,S,*,1,N,K,,Po

Proteins: ENSP00000168216,ENSMUSP00000026289,ENSCAFP00000023971,ENSMODP00000026118
hsa,hsa.aa,hsa.diso,hsa.p,mus,mus.aa,mus.diso,mus.p,caf.aa,mod.aa,hsa.p.db,mus.p.db
179,T,.,1,179,T,.,0,T,T,Be,

Proteins: ENSP00000168712,ENSMUSP00000056752,ENSCAFP00000040116,ENSMODP00000005056
hsa,hsa.aa,hsa.diso,hsa.p,mus,mus.aa,mus.diso,mus.p,caf.aa,mod.aa,hsa.p.db,mus.p.db
54,S,*,1,50,S,*,0,S,S,BeMiPo,

Proteins: ENSP00000169298,ENSMUSP00000023601,ENSCAFP00000020181,ENSMODP00000016648
hsa,hsa.aa,hsa.diso,hsa.p,mus,mus.aa,mus.diso,mus.p,caf.aa,mod.aa,hsa.p.db,mus.p.db
369,Y,.,1,366,Y,.,0,Y,Y,BeMiPo,
391,Y,.,1,388,Y,.,0,Y,Y,MiHp,

Proteins: ENSP00000169551,ENSMUSP00000025547,ENSCAFP00000000043,ENSMODP00000015516
hsa,hsa.aa,hsa.diso,hsa.p,mus,mus.aa,mus.diso,mus.p,caf.aa,mod.aa,hsa.p.db,mus.p.db
27,Y,.,1,26,H,.,0,H,Q,BeMiPo,
80,S,*,1,78,T,*,0,S,S,Po,
207,T,*,1,205,T,*,0,T,T,Po,
209,Y,*,1,207,H,*,0,H,H,Po,
221,Y,.,1,219,F,.,0,Y,Y,Po,
233,Y,.,1,229,.,NA,0,H,Y,Po,

Proteins: ENSP00000170150,ENSMUSP00000028983,ENSCAFP00000010879,ENSMODP00000038592
hsa,hsa.aa,hsa.diso,hsa.p,mus,mus.aa,mus.diso,mus.p,caf.aa,mod.aa,hsa.p.db,mus.p.db
35,S,.,1,38,D,.,0,S,D,Po,
36,Y,.,1,39,Y,.,0,Y,Y,Po,
38,S,.,1,41,S,.,0,S,A,Po,
330,T,.,1,334,T,.,0,T,N,Po,
334,T,.,1,338,T,.,0,T,S,Po,

Proteins: ENSP00000170447,ENSMUSP00000000449,ENSCAFP00000007389,ENSMODP00000007792
hsa,hsa.aa,hsa.diso,hsa.p,mus,mus.aa,mus.diso,mus.p,caf.aa,mod.aa,hsa.p.db,mus.p.db
49,T,.,1,49,A,.,0,T,.,Po,
115,S,*,1,115,T,*,1,S,C,Po,Po
122,T,*,0,122,T,*,1,T,A,,Po
138,P,*,0,138,T,*,1,N,D,,BeMiHu
139,S,*,1,139,S,*,1,S,S,MiPoHp,BePoHu
164,Y,*,1,164,Y,*,0,Y,D,BePo,
366,S,*,0,366,S,*,1,S,S,,Ph
369,T,*,0,369,T,*,1,T,T,,Ph

Proteins: ENSP00000170564,ENSMUSP00000078632,ENSCAFP00000011080,ENSMODP00000015315
hsa,hsa.aa,hsa.diso,hsa.p,mus,mus.aa,mus.diso,mus.p,caf.aa,mod.aa,hsa.p.db,mus.p.db
6,S,*,1,6,S,*,1,S,S,BePoPhHp,BePoPh
8,S,*,1,8,S,*,1,S,S,BeMiPoHp,BeMiPoPh
15,Y,.,0,15,Y,.,1,Y,Y,,Mi
17,T,.,1,17,T,.,0,T,T,BeMiPh,
135,T,.,1,135,A,.,0,T,V,BeMiHp,
154,S,.,1,154,S,.,0,S,S,MiHp,
200,S,*,0,200,S,*,1,S,S,,PoHu
203,S,*,0,203,S,*,1,S,S,,BePoHu
223,T,.,1,223,M,.,0,T,T,Be,
321,Y,.,1,322,Y,.,0,Y,Y,Po,
471,S,*,1,472,S,*,0,S,N,MiHp,
472,S,*,1,473,S,*,0,S,S,Mi,
477,S,*,1,478,S,*,0,S,H,Po,
701,S,*,1,701,S,*,0,S,S,Po,

Proteins: ENSP00000171111,ENSMUSP00000131029,ENSCAFP00000026217,ENSMODP00000007119
hsa,hsa.aa,hsa.diso,hsa.p,mus,mus.aa,mus.diso,mus.p,caf.aa,mod.aa,hsa.p.db,mus.p.db
33,Y,*,1,33,Y,*,0,Y,Y,BeMiPo,
85,Y,.,0,85,Y,.,1,Y,Y,,Po
141,Y,.,0,141,Y,.,1,Y,Y,,MiPo
293,S,.,1,293,A,.,0,S,S,BeMiPoPhHp,
295,S,.,1,295,A,.,0,S,S,BeMiPoPhHp,

Proteins: ENSP00000171214,ENSMUSP00000067662,ENSCAFP00000026514,ENSMODP00000006173
hsa,hsa.aa,hsa.diso,hsa.p,mus,mus.aa,mus.diso,mus.p,caf.aa,mod.aa,hsa.p.db,mus.p.db
15,S,.,1,15,S,.,0,S,S,Po,
38,T,.,1,38,T,.,0,T,T,Po,
273,S,.,0,274,S,.,1,S,S,,Po
275,S,.,0,276,S,.,1,S,D,,Po
280,T,.,0,281,T,.,1,T,T,,Po

Proteins: ENSP00000171757,ENSMUSP00000061296,ENSCAFP00000025475,ENSMODP00000027594
hsa,hsa.aa,hsa.diso,hsa.p,mus,mus.aa,mus.diso,mus.p,caf.aa,mod.aa,hsa.p.db,mus.p.db

Proteins: ENSP00000171887,ENSMUSP00000127715,ENSCAFP00000021528,ENSMODP00000019384
hsa,hsa.aa,hsa.diso,hsa.p,mus,mus.aa,mus.diso,mus.p,caf.aa,mod.aa,hsa.p.db,mus.p.db
0,.,NA,0,140,S,.,1,.,.,,Hu
0,.,NA,0,150,S,.,1,.,.,,PoHu
0,.,NA,0,154,S,.,1,.,.,,Hu
0,.,NA,0,156,S,*,1,.,.,,PoHu
0,.,NA,0,163,S,*,1,.,.,,PoHu
0,.,NA,0,166,T,*,1,.,.,,PoHu
0,.,NA,0,167,S,*,1,.,.,,PoHu
0,.,NA,0,169,S,*,1,.,.,,PoHu
1,M,*,0,172,T,*,1,M,M,,Po
2,S,*,0,173,S,*,1,S,S,,PoHu
68,T,.,0,239,T,.,1,T,T,,PoHu
84,T,.,1,255,T,.,0,T,T,Po,
168,Y,.,1,339,Y,.,0,Y,Y,BeMiPo,
176,S,.,0,347,S,.,1,S,S,,Hu
210,Y,.,1,381,Y,.,0,Y,Y,Po,
327,Y,.,1,498,Y,.,0,Y,Y,BeMiPoHpPe,
329,T,.,1,500,T,.,0,T,T,Po,
330,S,.,0,501,S,.,1,S,S,,Hu
338,S,*,1,509,S,.,1,S,S,BeMiPoPe,PoPhHu
339,Y,*,1,510,Y,*,1,Y,Y,BeMiPoHpPe,PoPhHu
343,S,*,1,514,S,*,1,D,N,Po,PoHu
357,T,*,1,528,T,*,0,T,T,Po,
364,S,*,1,535,S,*,1,S,S,Po,PoHu
366,Y,*,1,537,Y,*,1,Y,Y,BeMiPoHpPe,PoHu
374,S,*,0,545,S,*,1,S,S,,PoPh
378,S,*,1,549,S,*,0,S,S,Po,
390,S,*,1,561,S,*,0,S,S,Po,
401,S,*,1,572,S,*,0,S,S,Po,
445,S,*,1,616,S,*,1,S,S,BeMiPoHpPe,PoHu
458,Y,*,1,629,Y,*,0,Y,Y,Po,
460,T,*,1,631,A,*,0,P,A,Po,
465,S,*,0,636,S,*,1,S,S,,PoHu
475,S,*,0,646,S,*,1,S,S,,PoHu
561,Y,*,1,732,Y,*,1,Y,Y,BeMiPo,Po
565,S,*,1,736,N,*,0,S,T,Mi,
581,S,*,0,752,S,*,1,S,S,,PoHu
583,S,*,1,754,S,*,0,S,S,Po,
591,Y,*,1,762,Y,*,0,Y,Y,Po,
605,T,*,1,776,T,*,0,T,T,Po,
606,T,*,1,777,S,*,0,T,N,Po,
607,S,*,1,778,A,*,0,S,P,Po,
609,Y,*,1,780,C,*,0,Y,Y,BeMiPo,
614,S,*,1,785,S,*,0,S,N,Po,
619,S,*,1,790,S,*,1,S,S,BeMiPoHpPe,PoPhHu
621,S,*,1,792,S,*,1,S,S,BeMiPoHpPe,PoPhHu
634,V,*,0,805,T,*,1,A,A,,PoHu
670,A,*,0,836,S,*,1,A,A,,PoHu
674,S,*,0,840,S,*,1,S,S,,PoHu
678,S,*,0,844,S,*,1,S,I,,PoHu
681,S,*,1,847,S,*,1,S,S,Po,PoHu
685,L,*,0,851,S,*,1,S,S,,PoHu
688,T,*,1,854,T,*,1,T,T,Po,PoHu
692,S,*,1,858,A,*,0,G,G,Po,
701,S,*,1,867,S,*,1,S,S,BeMiPoPhHp,Po
731,S,*,1,897,S,*,1,S,S,Po,PoPhHu
733,S,*,1,899,S,*,1,S,S,BeMiPoPe,Po
742,S,*,1,908,S,*,1,S,S,BeMiPo,PoHu
746,S,*,1,912,S,*,0,S,S,MiPoPe,
760,T,*,0,926,T,*,1,T,A,,Po
764,S,*,1,930,S,*,1,S,S,MiPoHp,Po
766,Y,*,1,932,Y,*,1,Y,Y,BeMiPo,PoHu
769,S,*,1,935,S,*,1,S,R,BeMiPoHpPe,PoHu
775,T,*,1,941,T,*,1,T,T,BeMiPo,PoHu
789,P,*,0,947,S,*,1,P,P,,PoHu
793,Y,*,1,951,Y,*,1,Y,Y,BeMiPo,PoHu
794,S,*,1,952,S,*,1,S,S,BeMiPo,Po
796,Y,*,1,954,Y,*,1,Y,Y,BeMiPoHpPe,PoHu
798,Y,*,1,956,Y,*,1,Y,Y,BeMiPo,PoHu
805,P,*,0,963,S,*,1,S,P,,PoHu
808,D,*,0,966,S,*,1,S,N,,PoHu
813,S,*,0,971,S,*,1,S,S,,PoHu
816,S,*,0,974,S,*,1,S,S,,PoHu
828,S,*,0,983,S,*,1,S,S,,Hu
838,S,*,1,993,S,*,1,S,T,Po,PoHu
853,A,*,0,1008,T,*,1,A,T,,Ph
855,S,*,0,1010,S,*,1,S,S,,Po
858,S,*,1,1013,S,*,1,S,S,BeMiPoHpPe,PoPhHu
860,T,*,1,1015,T,*,1,T,T,BeMiPoHp,PoHu
899,S,*,1,1054,S,*,1,S,S,BeMiPoHp,PoPhHu
903,Y,*,1,1058,Y,*,1,Y,Y,BeMiPoHpPe,Po
907,S,*,1,1062,S,*,1,S,S,Po,PoPhHu
911,T,*,1,1066,T,*,1,G,T,Po,Po
912,S,*,1,1067,S,*,1,S,S,Po,PoHu
915,S,*,1,1070,S,*,1,S,S,Po,PoHu
920,S,*,0,1075,S,*,1,S,S,,PoHu
932,T,*,0,1087,T,*,1,T,T,,Hu
960,S,*,0,1115,S,*,1,S,A,,PoHu
962,S,*,0,1117,S,*,1,T,A,,PoHu
963,S,*,1,1118,S,*,1,S,S,BeMiPo,PoHu
971,S,*,0,1126,S,*,1,S,S,,PoHu
1025,Y,*,1,1180,Y,*,0,Y,Y,Po,
1046,S,*,1,1201,S,*,1,S,S,BeMiPoPe,PoPh
1048,S,*,1,1203,S,*,1,S,T,BeMiPoPe,PoPhHu
1055,Y,*,1,1210,Y,*,0,Y,Y,Po,
1059,I,*,0,1214,T,*,1,T,T,,PoHu
1105,T,*,1,1260,T,*,1,T,T,BeMiPoPe,PoHu
1107,T,*,1,1262,F,*,0,T,T,BeMiPoHp,
1114,G,*,0,1269,S,*,1,G,S,,PoHu
1124,S,*,1,1279,S,*,0,S,S,MiPoPe,
1131,Y,*,1,1285,Y,*,0,Y,Y,BeMiPo,
1133,S,*,1,1287,S,*,0,S,N,BeMiHpPe,
1135,S,*,1,1289,S,*,0,S,S,Po,
1139,T,*,1,1293,V,*,0,T,A,BeMiPo,
1142,S,*,1,1296,S,*,0,S,G,Po,
1143,S,*,1,1297,S,*,0,S,G,Po,
1144,Y,*,1,1298,Y,*,0,Y,H,BeMiPo,
1145,S,*,1,1299,N,*,0,G,R,Po,
1146,S,*,1,1300,S,*,0,S,S,Po,
1149,Y,*,1,1303,Y,*,0,Y,Y,BeMiPoHpPe,
1150,S,*,1,1304,S,*,0,S,.,Po,
1155,S,*,1,1309,S,*,0,.,.,BeMiPoPe,
1156,S,*,1,1310,S,*,0,S,Y,Po,
1157,S,*,1,1311,S,*,0,S,S,BeMiPoHpPe,
1160,S,*,1,1314,S,*,0,S,S,BeMiPoHpPe,
1167,S,*,1,1321,S,*,0,T,S,Po,
1177,S,*,1,1331,S,*,0,S,S,BeMiPoPhHpPe,
1184,T,*,0,1338,T,*,1,T,T,,Po
1187,T,*,0,1341,T,*,1,T,T,,PoHu
1189,T,*,1,1343,T,*,1,T,T,BeMiPoPh,PoPhHu
1192,S,*,1,1346,S,*,1,S,S,BeMiPoPh,PoPhHu
1209,S,*,0,1363,S,*,1,S,S,,PoPhHu
1211,S,*,0,1365,S,*,1,S,G,,Po
1213,S,*,0,1367,S,*,1,S,S,,PoHu
1236,S,*,1,1390,S,*,0,S,N,Mi,
1240,T,*,0,1394,T,*,1,T,S,,PoHu
1243,S,*,0,1397,S,*,1,S,S,,PoHu
1245,S,*,0,1399,S,*,1,S,G,,PoHu
1254,Y,*,1,1408,H,*,0,.,.,BeMiPo,
1257,S,*,1,1411,P,*,0,.,.,Po,
1265,T,*,1,1419,T,*,0,.,.,Po,
1266,T,*,1,1420,T,*,0,.,.,BeMiPoPhHpPe,
1269,S,*,1,1423,S,*,1,.,.,BeMiPoPhHpPe,PoHu
1271,S,*,1,1425,S,*,0,.,.,BeMiPhHp,
1289,S,*,0,1443,S,*,1,G,S,,Hu
1294,S,*,1,1448,S,*,0,S,T,BeMiPoPhHp,
1297,S,*,1,1451,S,*,1,S,S,MiPoPhHp,PoHu
1299,S,*,1,1453,S,*,0,S,S,MiPhHp,
1307,S,*,0,1461,S,*,1,Q,A,,PoPhHu
1309,S,*,0,1463,S,*,1,P,P,,PoHu
1314,S,*,1,1468,S,*,1,S,S,BeMiPoPhHpPe,PoPhHu
1316,C,*,0,1470,S,*,1,G,S,,PoPhHu
1323,Y,*,1,1477,Y,*,1,Y,Y,BeMiPoHpPe,PoPeHu
1326,Y,*,1,1480,Y,*,1,Y,Y,BeMiPoHpPe,PoPeHu
1327,S,*,1,1481,S,*,1,S,S,Po,Po
1328,T,*,1,1482,T,*,1,T,T,BeMiPoPe,PoPhHu
1335,T,*,1,1489,T,*,1,A,T,Po,PoHu
1337,S,*,1,1491,S,*,0,S,S,Po,
1340,S,*,1,1494,S,*,1,S,S,Po,Po
1341,S,*,0,1495,S,*,1,S,S,,Po
1343,S,*,1,1497,S,*,1,S,S,Po,PoHu
1345,Y,*,1,1499,Y,*,1,Y,Y,BeMiPo,Po
1349,S,*,1,1503,S,*,0,S,S,Po,
1350,T,*,1,1504,T,*,0,T,T,Mi,
1352,S,*,0,1506,S,*,1,S,S,,PoHu
1359,Y,*,1,1513,Y,*,0,Y,Y,Po,
1365,S,*,0,1519,S,*,1,S,S,,PoHu
1369,S,*,0,1523,S,*,1,S,S,,PoHu
1371,S,*,0,1525,S,*,1,S,S,,PoHu
1374,S,*,0,1528,S,*,1,S,S,,Po
1381,S,*,1,1535,S,*,1,S,S,BeMiPoPhHpPe,PoHu
1383,T,*,1,1537,T,*,1,T,T,MiPoPhHp,Po
1393,S,*,1,1547,S,*,1,S,S,Po,PoPhHu
1400,S,*,1,1554,S,*,1,S,S,Po,PoHu
1404,Y,*,1,1558,Y,*,1,Y,Y,BeMiPoHp,PoHu
1406,T,*,1,1560,T,*,1,T,T,Po,PoHu
1413,S,*,1,1568,S,*,1,S,S,BeMiPo,PoHu
1417,S,*,1,1572,N,*,0,S,S,BeMiPo,
1420,S,*,1,1575,A,*,0,S,S,BeMiPo,
1421,S,*,1,1576,S,*,1,S,S,BeMiPo,Po
1423,S,*,1,1576,.,NA,0,S,S,Po,
1425,G,*,0,1578,S,*,1,G,G,,PoHu
1426,S,*,1,1579,S,*,0,S,S,BeMiPo,
1427,T,*,0,1580,T,*,1,T,M,,PoHu
1429,S,*,0,1582,S,*,1,S,S,,Po
1433,T,*,0,1586,T,*,1,T,T,,Hu
1440,Y,*,1,1593,Y,*,0,Y,F,BeMiPo,
1441,S,*,1,1594,S,*,0,S,S,Po,
1446,S,*,1,1599,S,*,1,S,S,BeMiPoHpPe,PoHu
1462,Y,.,1,1615,Y,.,0,Y,Y,Po,
1497,Y,.,0,1650,Y,.,1,Y,Y,,PoHu
1505,S,*,0,1658,S,*,1,S,S,,PoHu
1509,T,*,1,1662,T,*,1,T,T,Po,PoHu
1511,M,*,0,1664,T,*,1,M,L,,PoHu
1572,N,*,0,1725,S,*,1,N,N,,PoHu
1583,S,*,0,1736,S,*,1,S,S,,PoHu
1588,S,*,0,1741,S,*,1,S,S,,PoHu
1589,T,*,0,1742,T,*,1,T,T,,Hu
1665,T,.,1,1818,T,.,0,T,T,Po,
1667,T,.,1,1820,T,.,0,T,T,Po,

Proteins: ENSP00000172229,ENSMUSP00000000122,ENSCAFP00000024894,ENSMODP00000015273
hsa,hsa.aa,hsa.diso,hsa.p,mus,mus.aa,mus.diso,mus.p,caf.aa,mod.aa,hsa.p.db,mus.p.db
277,S,*,1,280,S,*,0,S,S,BeMiPo,
293,T,*,0,296,T,*,1,T,T,,MiPoPh
303,S,*,1,306,S,*,0,S,S,BeMiPoHpPe,
305,S,*,0,308,S,*,1,S,S,,Ph
313,S,*,1,316,S,*,1,S,S,MiPoHp,MiPh
336,Y,*,1,339,Y,*,1,Y,Y,BeMiPo,Po
342,A,.,0,345,T,.,1,A,A,,PoPh

Proteins: ENSP00000173229,ENSMUSP00000104314,ENSCAFP00000025651,ENSMODP00000010543
hsa,hsa.aa,hsa.diso,hsa.p,mus,mus.aa,mus.diso,mus.p,caf.aa,mod.aa,hsa.p.db,mus.p.db
441,Y,.,1,441,Y,.,0,Y,Y,Po,
490,Y,.,1,490,Y,.,0,Y,Y,BeMiPo,

Proteins: ENSP00000173527,ENSMUSP00000025503,ENSCAFP00000001028,ENSMODP00000019522
hsa,hsa.aa,hsa.diso,hsa.p,mus,mus.aa,mus.diso,mus.p,caf.aa,mod.aa,hsa.p.db,mus.p.db
157,T,.,1,156,T,.,0,T,T,Po,
160,Y,.,1,159,Y,.,1,Y,Y,BeMiPo,BePoPh
174,T,.,1,173,T,.,0,T,T,Be,
296,S,.,1,295,S,.,0,S,S,BePo,

Proteins: ENSP00000174618,ENSMUSP00000000291,ENSCAFP00000028481,ENSMODP00000028694
hsa,hsa.aa,hsa.diso,hsa.p,mus,mus.aa,mus.diso,mus.p,caf.aa,mod.aa,hsa.p.db,mus.p.db
156,T,*,1,158,T,*,0,T,E,BeMiPoPhHp,
162,S,*,1,164,S,*,0,S,S,MiPhHp,
259,S,*,1,261,S,*,0,S,S,BeMiPoHp,

Proteins: ENSP00000175091,ENSMUSP00000020909,ENSCAFP00000005704,ENSMODP00000012268
hsa,hsa.aa,hsa.diso,hsa.p,mus,mus.aa,mus.diso,mus.p,caf.aa,mod.aa,hsa.p.db,mus.p.db
210,Y,.,1,285,Y,.,1,Y,.,BeMiPoHp,Po
214,T,.,1,289,T,.,1,T,.,Po,Po
215,Y,.,1,290,Y,.,1,Y,.,BeMiPo,Po
230,Y,*,1,305,Y,*,1,Y,.,BeMiPoHpPe,MiPo

Proteins: ENSP00000176763,ENSMUSP00000099885,ENSCAFP00000024806,ENSMODP00000031196
hsa,hsa.aa,hsa.diso,hsa.p,mus,mus.aa,mus.diso,mus.p,caf.aa,mod.aa,hsa.p.db,mus.p.db
13,S,*,1,13,S,*,1,S,.,BeMiPoPhHpPe,BeMiPoHu
14,T,*,1,14,T,*,1,T,.,BeMiPoPhHp,BePoHu
20,S,*,1,20,S,*,1,S,.,BeMiPoPhHp,PoPh
185,T,.,1,185,T,.,1,T,T,BeMiPoPhHpPe,BePoPhHu
191,S,.,1,191,S,.,1,S,S,BeMiPoPhHpPe,BePoHu
195,T,.,1,195,T,.,1,T,T,BeMiPo,Hu
197,Y,.,1,197,Y,.,0,Y,Y,Be,
208,T,.,1,208,T,.,0,T,T,Po,
387,S,*,1,386,P,*,0,S,S,BeMiHp,
390,T,*,1,389,T,*,0,T,T,MiHp,
391,T,*,1,390,T,*,0,T,I,BeMiPoHpPe,
392,S,*,1,391,S,*,0,N,G,BeMiPoPhHp,
417,S,*,1,416,S,*,1,S,F,Po,PoPh
438,S,*,1,437,S,*,1,S,D,BeMiPoPhHpPe,PoPh
444,S,*,1,443,S,*,0,S,N,BeMiPoPh,
448,S,*,1,447,N,*,0,S,S,BeMiHpPe,
450,S,*,1,449,S,*,1,S,S,BeMiPoPhHpPe,BeMiPoPhHu
454,S,*,1,453,S,*,1,S,S,BeMiPoPhHpPe,BeMiPoPhHu
455,S,*,1,454,S,*,1,S,S,BeMiPoPhHpPe,BeMiPoPhHu
459,T,*,1,458,T,*,1,T,N,Po,BePoHu
475,Q,*,0,474,S,*,1,Q,Q,,BePoHu
477,A,*,0,476,T,*,1,A,P,,BePoHu
485,S,*,1,484,S,*,0,S,S,Po,
488,S,*,0,487,S,*,1,G,G,,Hu
495,S,*,1,494,S,*,0,S,S,Po,
514,S,*,1,513,S,*,1,S,S,BeMiPoPhHp,BePoHu
530,T,*,1,529,T,*,0,T,T,Po,
545,S,*,1,544,S,*,0,S,S,Po,
549,S,*,1,548,S,*,0,S,D,BeMiPoPh,
679,S,*,1,678,S,*,1,S,S,Po,Po
844,S,*,1,843,S,*,0,S,S,BeMiPoHp,
951,S,*,1,949,T,*,1,T,.,BeMiPoHp,BeMiPoPh
952,T,*,1,950,T,*,1,T,.,BeMiPoHpPe,BeMiPoPhHu
954,S,*,1,952,S,*,1,N,.,Po,PoPh

Proteins: ENSP00000177648,ENSMUSP00000029662,ENSCAFP00000017153,ENSMODP00000007104
hsa,hsa.aa,hsa.diso,hsa.p,mus,mus.aa,mus.diso,mus.p,caf.aa,mod.aa,hsa.p.db,mus.p.db
254,Y,.,0,254,Y,.,1,Y,Y,,Po
716,S,*,1,703,S,*,0,L,L,Po,
717,Y,*,1,704,C,*,0,F,F,Po,
1037,Y,.,1,1023,Y,.,0,Y,Y,Po,

Proteins: ENSP00000177742,ENSMUSP00000045111,ENSCAFP00000028827,ENSMODP00000020150
hsa,hsa.aa,hsa.diso,hsa.p,mus,mus.aa,mus.diso,mus.p,caf.aa,mod.aa,hsa.p.db,mus.p.db
173,Y,.,1,166,Y,.,0,Y,Y,Po,
191,T,*,1,184,T,*,0,A,L,Ph,
192,S,*,1,185,S,*,0,S,S,Ph,

Proteins: ENSP00000178638,ENSMUSP00000071786,ENSCAFP00000025004,ENSMODP00000013813
hsa,hsa.aa,hsa.diso,hsa.p,mus,mus.aa,mus.diso,mus.p,caf.aa,mod.aa,hsa.p.db,mus.p.db
342,Y,*,1,342,Y,*,1,Y,Y,BeMiPo,Po

Proteins: ENSP00000178640,ENSMUSP00000034920,ENSCAFP00000025726,ENSMODP00000011905
hsa,hsa.aa,hsa.diso,hsa.p,mus,mus.aa,mus.diso,mus.p,caf.aa,mod.aa,hsa.p.db,mus.p.db
129,S,*,1,129,S,*,0,S,S,BeMiPoPe,
132,S,*,1,132,T,*,1,G,S,BeMiHp,Po
133,S,*,1,133,S,*,1,S,S,BeMiPoPhHp,Po
137,S,*,1,137,S,*,0,S,S,BeMiPoPhPe,
142,S,*,1,142,S,*,0,S,S,BeMiPoHpPe,
148,S,*,1,148,S,*,1,S,S,BeMiHp,Po
149,S,*,1,149,S,*,0,S,S,BeMiPoPhPe,
311,S,.,1,311,S,.,1,S,S,BeMiPoPhHpPe,BeMiPo
315,T,.,1,315,T,.,0,T,T,BeMiPoHpPe,
316,Y,.,1,316,Y,.,0,Y,Y,Mi,

Proteins: ENSP00000179259,ENSMUSP00000048643,ENSCAFP00000036710,ENSMODP00000022823
hsa,hsa.aa,hsa.diso,hsa.p,mus,mus.aa,mus.diso,mus.p,caf.aa,mod.aa,hsa.p.db,mus.p.db
34,T,.,1,34,T,.,0,T,I,BeMiPo,
101,S,.,1,101,S,.,0,S,G,Po,
154,S,*,1,154,L,*,0,S,T,BeMiPoHp,
157,S,*,1,157,A,*,0,A,I,Po,
184,S,*,1,184,G,*,0,S,S,MiHp,
192,S,.,1,192,S,.,0,S,N,MiHp,

Proteins: ENSP00000180166,ENSMUSP00000034014,ENSCAFP00000010203,ENSMODP00000023793
hsa,hsa.aa,hsa.diso,hsa.p,mus,mus.aa,mus.diso,mus.p,caf.aa,mod.aa,hsa.p.db,mus.p.db
188,T,*,1,188,T,.,0,T,T,BeMiPoHp,

Proteins: ENSP00000180173,ENSMUSP00000043851,ENSCAFP00000010284,ENSMODP00000023785
hsa,hsa.aa,hsa.diso,hsa.p,mus,mus.aa,mus.diso,mus.p,caf.aa,mod.aa,hsa.p.db,mus.p.db
96,S,.,1,96,S,.,0,S,S,MiHp,
571,S,*,0,571,S,*,1,S,T,,Po
574,S,*,0,574,S,*,1,S,T,,PoHu
578,T,*,0,578,T,*,1,T,T,,PoHu
593,S,*,0,593,S,*,1,S,S,,Ph
595,S,*,0,595,S,*,1,S,S,,PoPhHu
601,S,*,0,601,S,*,1,S,S,,PoPh
612,S,*,0,612,S,*,1,S,S,,PoPhHu
621,S,*,0,621,S,*,1,S,S,,PoHu
643,S,*,0,643,S,*,1,S,S,,Hu

Proteins: ENSP00000181383,ENSMUSP00000022576,ENSCAFP00000006731,ENSMODP00000018728
hsa,hsa.aa,hsa.diso,hsa.p,mus,mus.aa,mus.diso,mus.p,caf.aa,mod.aa,hsa.p.db,mus.p.db
156,Y,.,1,155,Y,.,0,Y,R,BeMiPo,
159,Y,.,1,158,Y,.,0,Y,Y,BeMiPo,
380,Y,.,1,379,Y,.,0,Y,Y,Po,
383,T,.,1,382,T,.,0,T,T,Po,

Proteins: ENSP00000181796,ENSMUSP00000027965,ENSCAFP00000007031,ENSMODP00000021108
hsa,hsa.aa,hsa.diso,hsa.p,mus,mus.aa,mus.diso,mus.p,caf.aa,mod.aa,hsa.p.db,mus.p.db

Proteins: ENSP00000181839,ENSMUSP00000036013,ENSCAFP00000039663,ENSMODP00000015834
hsa,hsa.aa,hsa.diso,hsa.p,mus,mus.aa,mus.diso,mus.p,caf.aa,mod.aa,hsa.p.db,mus.p.db
3,S,*,1,3,S,*,0,S,.,Po,
135,S,*,1,135,S,*,0,S,.,Po,
136,S,*,1,136,S,*,0,S,.,Po,
151,S,.,1,151,S,*,0,S,.,Po,
204,S,*,1,204,S,*,0,S,.,Po,
205,S,*,1,205,S,*,0,S,.,Po,
209,S,*,1,209,S,*,0,S,S,Po,
229,S,*,1,229,S,*,0,S,A,Mi,
238,S,*,1,238,S,*,0,S,G,Mi,
248,S,*,0,248,S,*,1,S,K,,Po
268,S,*,1,268,S,*,0,S,S,Po,
276,S,*,1,276,L,*,0,P,S,Po,
281,S,*,1,281,S,*,0,S,S,Po,
285,S,*,1,285,S,*,0,S,A,Po,
315,S,*,1,316,S,*,1,G,S,BeMiPoPhHpPe,BeMiPoPhHu
317,S,*,1,318,S,*,1,P,S,BeMiPoPhHpPe,BeMiPoPhHu
325,S,*,1,326,S,*,1,S,A,BeMiPoPhHpPe,BeMiPoPhHu
328,S,*,1,329,S,*,1,.,.,BeMiPoPhHpPe,BePoHu
334,S,*,1,335,S,*,0,P,.,Be,
337,S,*,1,338,S,*,1,S,.,BeMiPoHpPe,BePoHu
340,S,*,1,341,S,*,1,P,.,BeMiPoPhHpPe,BePoHu
342,S,*,1,343,S,*,1,G,.,BeMiPoPhHpPe,BePoPhHu
348,S,*,1,349,S,*,1,R,R,BeMiPoHpPe,BePoHu
349,S,*,1,350,S,*,1,G,N,BeMiPoHpPe,BePoPhHu
351,Y,*,1,352,Y,*,1,G,Y,MiHp,Po
352,S,*,1,353,S,*,1,D,S,Po,PoPh
358,S,*,1,359,S,*,1,R,S,BeMiPoPhHp,BeMiPoPh
360,S,*,1,361,S,*,1,S,S,BeMiPoPhHp,BeMiPoPh
362,Y,*,1,363,Y,*,1,Q,Y,BeMiPo,Mi
363,S,*,1,364,S,*,1,P,S,BeMiPo,MiPo
367,S,*,1,368,S,*,1,D,S,BeMiPoPhHpPe,Po
369,S,*,1,370,S,*,1,V,S,BeMiPoPhPe,MiPo
370,Y,*,0,371,Y,*,1,Y,Y,,BeMiPo
371,S,*,1,372,S,*,1,S,S,Po,BeMiPo
374,S,*,1,375,S,*,0,R,S,Po,
375,S,*,1,376,S,*,0,M,S,Po,
383,S,*,1,384,S,*,1,K,S,BeMiPoPhHpPe,BeMiPoPhPeHu
385,S,*,1,386,S,*,1,S,S,BeMiPoPh,BeMiPoHu
387,Y,*,0,388,Y,*,1,F,Y,,BePoHu
388,S,*,0,389,S,*,1,S,G,,Po
395,S,*,1,396,S,*,1,E,S,BeMiPoPhHpPe,BeMiPoPhPeHu
397,S,*,1,398,S,*,1,L,S,BeMiPoPhHpPe,BeMiPoPhPeHu
399,Y,*,1,400,Y,*,1,Y,Y,BeMiPoHpPe,BeMiPoPhHu
400,S,*,1,401,S,*,1,F,S,BeMiPoPhHpPe,BeMiPoPhPeHu
409,S,*,1,410,S,*,1,S,S,Po,BeMiPo
411,S,*,1,412,S,*,1,S,S,Po,BeMi
413,S,*,1,414,S,*,1,S,S,BeMiPoPh,BeMi
431,S,*,1,432,S,*,1,S,S,BeMiPoPhHp,BeMiPo
433,S,*,1,434,S,*,1,S,S,BeMiPoPh,BeMiPo
436,S,*,1,437,S,*,1,S,S,BeMiPoPh,BeMiPoPeHu
437,S,*,1,438,S,*,1,S,S,BeMiPoPhHpPe,BeMiPoPhPeHu
439,S,*,1,440,S,*,1,S,S,BeMiPoPhHpPe,BeMiPoPhHu
441,S,*,1,442,S,*,1,S,S,BeMiPoPhHpPe,BeMiPoPh
442,T,*,1,443,T,*,1,T,T,BeMiPoHpPe,BeMiPoHu
444,T,*,1,445,T,*,1,T,T,MiHp,BeMiPoHu
490,S,*,1,491,S,*,0,S,S,MiPoHp,
492,T,*,1,493,A,*,0,T,T,BeMi,
493,S,*,1,494,S,*,1,S,S,BeMiPoHp,Po
494,T,*,1,495,T,*,1,T,T,BeMiPoHp,Po
496,T,*,1,497,T,*,1,T,T,BeMiPo,PoHu
525,S,*,1,526,S,*,1,S,S,BeMiPoPhHpPe,BeMiPoHu
527,S,*,1,528,S,*,0,S,T,BeMiPoPhHp,
531,T,*,1,532,T,*,0,T,T,Po,
539,T,*,1,540,T,*,0,T,V,Po,
579,S,*,0,579,S,*,1,S,V,,Ph
580,L,*,0,580,T,*,1,L,L,,Ph
588,T,*,1,588,T,*,0,T,T,BeMiPo,
590,S,*,1,590,S,*,1,S,S,BePo,BeMiPo
624,S,*,1,624,S,*,0,S,S,BeMiPoPhHp,
630,S,*,1,630,S,*,0,S,S,Po,
662,S,*,1,662,S,*,1,S,S,BeMiHpPe,Po
664,S,*,1,664,S,*,1,S,S,BeMiPoPhHpPe,BePoHu
687,Y,*,1,687,Y,*,0,Y,Y,Po,
716,Y,.,1,716,Y,.,0,Y,Y,BeMiPo,
748,T,.,1,748,T,.,0,T,T,MiPoHp,
827,Y,.,1,827,Y,.,0,Y,Y,Be,
863,S,.,1,863,S,.,0,S,S,Mi,
867,S,.,1,867,S,.,1,S,R,Be,BeMiPo
870,Y,.,1,870,Y,.,1,Y,S,BeMiHp,Ph
871,T,.,1,871,T,.,1,T,T,BeMiPoPhHpPe,BeMiPoPhHu
1034,T,*,1,1034,T,*,0,T,Q,Po,
1048,S,*,1,1048,S,*,1,S,G,BeMiPoPhHpPe,BePoHu
1054,S,*,1,1054,S,*,1,S,L,BeMiPoPhHpPe,BePoHu
1056,T,*,1,1056,T,*,1,T,S,BeMiPoPhHp,Po
1058,T,*,1,1058,T,*,1,T,T,BeMiPoPhHpPe,BePoHu
1066,S,*,1,1066,A,*,0,S,G,BeMiPoHpPe,
1143,T,*,1,1143,T,*,0,T,T,BeMiHpPe,
1146,S,*,1,1146,S,*,1,S,P,BeMiPoHp,Po
1147,T,*,1,1147,T,*,1,T,T,BeMiPoPhHpPe,Po
1152,S,*,1,1152,S,*,0,S,S,Po,
1153,S,*,1,1153,S,*,0,S,S,Po,
1210,S,*,0,1209,S,*,1,S,A,,Mi
1225,S,*,1,1224,S,*,1,S,S,Po,Mi
1226,T,*,1,1225,T,*,0,T,P,BeMiPo,
1229,S,*,1,1228,S,*,1,S,L,BeMiPo,BeMiPo
1246,T,*,1,1245,T,*,1,T,S,BeMiPoPhHpPe,BeMiPoPhHu
1277,Y,*,1,1276,Y,*,0,Y,Y,BeMiPoPhHp,
1471,S,*,1,1470,G,*,0,G,V,BeMiHp,

Proteins: ENSP00000182527,ENSMUSP00000047992,ENSCAFP00000003227,ENSMODP00000023469
hsa,hsa.aa,hsa.diso,hsa.p,mus,mus.aa,mus.diso,mus.p,caf.aa,mod.aa,hsa.p.db,mus.p.db
334,T,*,1,334,V,*,0,A,A,BeMiPoHp,
346,S,*,1,346,P,*,0,S,S,Po,

Proteins: ENSP00000184266,ENSMUSP00000023514,ENSCAFP00000016485,ENSMODP00000022727
hsa,hsa.aa,hsa.diso,hsa.p,mus,mus.aa,mus.diso,mus.p,caf.aa,mod.aa,hsa.p.db,mus.p.db
26,S,*,0,26,S,*,1,S,S,,BePoPhHu
29,T,*,0,29,T,*,1,A,V,,BePoHu
38,A,.,0,38,S,.,1,A,A,,BePoHu
51,Y,.,1,51,Y,.,0,Y,Y,Po,

Proteins: ENSP00000184956,ENSMUSP00000001002,ENSCAFP00000026821,ENSMODP00000028883
hsa,hsa.aa,hsa.diso,hsa.p,mus,mus.aa,mus.diso,mus.p,caf.aa,mod.aa,hsa.p.db,mus.p.db
23,I,*,0,23,S,*,1,P,.,,BeMiPo
157,Y,.,1,157,H,.,0,Y,Y,BeMiPo,
336,S,*,1,339,P,*,0,S,P,Po,
337,S,*,1,340,C,*,0,S,N,Po,
395,S,*,1,398,S,*,0,S,S,MiPoHp,
396,S,*,1,399,S,*,0,S,S,MiPoHp,
397,S,*,1,400,S,*,0,S,S,MiPoHp,
399,S,*,1,402,S,*,0,S,S,MiPoHp,
402,S,*,1,405,S,*,0,S,S,MiHp,
440,Y,.,1,443,Y,.,0,Y,Y,Po,
442,Y,.,1,445,Y,.,0,Y,Y,Po,
640,S,*,1,643,S,*,0,S,T,BeMiHp,
642,S,*,1,645,S,*,0,S,N,BeMiPoHp,
643,S,*,1,646,S,*,1,S,P,BeMiPoPhHp,Po
659,S,.,1,662,S,.,0,S,S,Po,
670,S,*,0,673,S,*,1,S,S,,Hu
672,S,*,0,675,S,*,1,S,S,,Hu
676,S,*,1,679,S,*,0,C,C,Po,
680,S,*,1,683,S,*,0,S,N,Po,
685,S,.,1,688,S,.,0,S,S,Po,
913,S,*,1,916,C,*,0,S,S,Po,
962,S,.,1,965,S,.,0,S,S,BeMiPoHp,
963,T,.,1,966,T,.,0,T,T,BeMiPoHp,

Proteins: ENSP00000185150,ENSMUSP00000072929,ENSCAFP00000004006,ENSMODP00000001995
hsa,hsa.aa,hsa.diso,hsa.p,mus,mus.aa,mus.diso,mus.p,caf.aa,mod.aa,hsa.p.db,mus.p.db
115,Y,.,1,115,Y,.,0,Y,.,Po,
173,S,.,1,173,S,.,0,S,.,Ph,
254,S,.,1,254,S,.,0,S,S,MiHp,
273,T,*,1,273,T,*,0,T,N,MiHp,
398,Y,.,1,398,Y,.,0,Y,Y,BeMiPo,

Proteins: ENSP00000185206,ENSMUSP00000024755,ENSCAFP00000002961,ENSMODP00000030276
hsa,hsa.aa,hsa.diso,hsa.p,mus,mus.aa,mus.diso,mus.p,caf.aa,mod.aa,hsa.p.db,mus.p.db
10,Y,.,1,0,.,NA,0,.,Y,Po,
33,Y,*,1,0,.,NA,0,F,Y,BeMiPo,
76,S,*,1,9,G,*,0,.,H,Po,
88,Y,*,1,12,.,NA,0,.,Y,Po,
111,Y,*,1,12,.,NA,0,.,Y,Po,
157,Y,*,1,12,.,NA,0,.,F,Po,
270,S,.,1,111,S,.,0,S,S,Po,
272,T,.,1,113,T,.,0,T,T,Po,

Proteins: ENSP00000186436,ENSMUSP00000027290,ENSCAFP00000003436,ENSMODP00000001273
hsa,hsa.aa,hsa.diso,hsa.p,mus,mus.aa,mus.diso,mus.p,caf.aa,mod.aa,hsa.p.db,mus.p.db
10,T,*,1,9,.,NA,0,A,.,Po,
18,S,*,1,16,S,*,0,S,.,Po,
19,T,*,1,17,T,*,0,T,.,Po,
803,S,.,1,801,N,.,0,S,T,PoPe,
818,S,*,1,816,S,*,0,S,S,Po,
1155,S,*,0,1153,S,*,1,S,S,,PoPhHu
1247,T,*,0,1243,T,*,1,T,T,,Hu
1269,T,*,1,1265,A,*,0,A,T,Po,
1271,T,*,1,1267,T,*,0,A,T,Po,
1296,S,*,1,1294,S,*,0,S,V,Mi,
1330,S,*,0,1326,S,*,1,S,S,,Mi
1336,S,*,1,1332,S,*,0,S,S,MiPoHp,
1337,S,*,1,1333,T,*,0,S,N,MiPoHp,
1341,S,*,1,1337,S,*,0,S,S,MiPoHp,
1342,S,*,1,1338,S,*,0,S,S,MiPoHp,
1345,S,*,1,1341,S,*,1,S,S,MiPoHp,Po
1363,S,*,1,1359,S,*,0,S,S,MiHp,
1370,T,*,1,1366,T,*,0,T,T,MiHp,
1375,S,*,1,1371,S,*,1,S,S,MiPoHp,Ph
1378,P,*,0,1374,S,*,1,S,S,,PoPh
1489,Y,*,1,1486,Y,*,0,Y,Y,Po,
1490,T,*,1,1487,T,*,0,T,T,Po,
1509,T,*,1,1506,T,*,0,T,Q,Po,
1513,S,*,1,1510,S,*,0,S,S,MiPoHp,
1517,S,*,1,1514,S,*,0,S,S,Po,
1551,S,*,1,1548,S,*,1,S,S,Po,Po
1552,S,*,0,1549,S,*,1,S,S,,Po
1553,S,*,0,1550,S,*,1,S,S,,Po
1573,G,*,0,1570,S,*,1,G,G,,Mi
1601,T,*,1,1598,T,*,0,T,T,Po,
1604,S,*,1,1601,S,*,0,S,S,Po,
1621,S,*,0,1618,S,*,1,S,S,,Pe
1649,S,*,1,1645,S,*,0,S,S,Po,
1814,S,*,1,1808,N,*,0,N,N,Mi,
1856,Y,*,1,1850,Y,*,0,Y,Y,Po,
1863,S,*,1,1857,S,*,0,S,S,MiPoHp,
1871,S,*,1,1865,S,*,1,S,S,MiPoHp,BePoHu

Proteins: ENSP00000187762,ENSMUSP00000034244,ENSCAFP00000040181,ENSMODP00000018691
hsa,hsa.aa,hsa.diso,hsa.p,mus,mus.aa,mus.diso,mus.p,caf.aa,mod.aa,hsa.p.db,mus.p.db
47,S,.,1,47,S,.,0,S,S,Po,
290,S,*,0,289,S,*,1,S,S,,BePoPh

Proteins: ENSP00000188790,ENSMUSP00000099793,ENSCAFP00000015295,ENSMODP00000006921
hsa,hsa.aa,hsa.diso,hsa.p,mus,mus.aa,mus.diso,mus.p,caf.aa,mod.aa,hsa.p.db,mus.p.db
425,Y,.,0,425,Y,.,1,Y,Y,,Po
428,S,.,0,428,S,.,1,S,S,,Po
432,Y,.,0,432,S,.,1,S,Y,,Po
595,Y,.,1,595,Y,.,0,Y,Y,Po,
602,T,.,1,602,T,.,0,T,S,Po,

Proteins: ENSP00000190165,ENSMUSP00000046812,ENSCAFP00000002924,ENSMODP00000004169
hsa,hsa.aa,hsa.diso,hsa.p,mus,mus.aa,mus.diso,mus.p,caf.aa,mod.aa,hsa.p.db,mus.p.db
216,S,*,1,222,S,*,0,S,S,Po,
220,S,*,1,226,S,*,0,S,S,Po,
265,T,.,1,271,T,.,0,A,T,Po,
343,S,*,1,347,S,*,0,S,S,BeMiPo,
346,S,*,1,350,S,*,0,S,S,BeMiPo,
347,S,*,1,351,S,*,0,A,S,BeMiPo,
352,S,*,1,356,N,*,0,S,N,BeMiPo,
382,S,*,1,386,S,*,0,S,S,Po,
390,T,.,1,394,T,.,0,T,T,Po,
396,T,.,1,400,T,.,0,T,T,Po,
415,S,*,0,419,S,.,1,S,S,,Po
452,T,.,1,456,T,.,0,A,T,BeMiHpPe,
456,Y,*,1,460,Y,*,0,Y,Y,BeMiPoHpPe,

Proteins: ENSP00000192788,ENSMUSP00000110499,ENSCAFP00000001770,ENSMODP00000017384
hsa,hsa.aa,hsa.diso,hsa.p,mus,mus.aa,mus.diso,mus.p,caf.aa,mod.aa,hsa.p.db,mus.p.db
14,S,.,1,14,S,.,0,F,G,Be,
432,S,*,1,430,S,*,1,S,S,Po,Mi
434,S,*,1,432,S,*,0,S,S,Po,
435,S,*,1,433,S,*,0,S,S,Po,
444,S,*,1,442,S,*,0,S,S,Po,
479,S,*,1,477,S,*,0,S,S,Po,
480,T,*,1,478,T,*,0,S,T,Po,
485,S,*,1,483,S,*,0,S,R,Po,
489,S,*,1,487,S,*,0,S,S,Po,
755,S,*,1,746,S,*,0,S,S,Po,
758,S,*,1,749,S,*,0,S,S,MiPhHp,
909,S,*,1,901,S,*,0,S,S,Po,
911,S,*,1,903,S,*,0,S,S,Po,
921,S,*,0,913,S,*,1,S,S,,Hu
922,S,*,1,914,S,*,1,S,S,Po,PoHu
928,S,*,0,920,S,*,1,S,S,,Mi
937,S,*,0,929,S,*,1,G,S,,MiPoPhHu
944,S,*,0,936,S,*,1,S,L,,PoHu
950,S,*,0,942,S,*,1,S,S,,MiPoPhHu
985,A,*,0,977,S,*,1,T,E,,Po
986,S,*,1,978,A,*,0,S,F,BeMiHp,
987,S,*,1,979,R,*,0,T,N,BeMiHp,
988,S,*,0,980,S,*,1,S,P,,Po
1020,S,*,1,1012,S,*,0,S,S,MiPhHp,
1025,T,*,1,1017,T,*,0,T,T,Ph,
1059,T,*,1,1051,T,*,0,T,T,Po,
1060,S,*,1,1052,S,*,0,S,S,Po,
1087,S,*,1,1079,S,*,0,S,S,Po,
1101,T,*,1,1093,T,*,1,T,T,BeMiPoHpPe,MiPoHu
1103,S,*,1,1095,S,*,1,S,S,BeMiPoHpPe,MiPoPhHu
1106,S,*,1,1098,S,*,1,S,S,BeMiPoHpPe,MiPoPhHu
1114,S,*,1,1106,S,*,0,N,G,BeMiPoHp,
1115,S,*,1,1107,G,*,0,S,G,BeMiPoHp,
1337,S,.,0,1328,S,.,1,S,S,,Hu

Proteins: ENSP00000193322,ENSMUSP00000035516,ENSCAFP00000005599,ENSMODP00000022460
hsa,hsa.aa,hsa.diso,hsa.p,mus,mus.aa,mus.diso,mus.p,caf.aa,mod.aa,hsa.p.db,mus.p.db
114,T,.,0,118,T,.,1,T,N,,MiPoPe
116,Y,.,0,120,Y,.,1,Y,Y,,MiPoPe
322,S,.,1,326,S,.,1,S,S,BeMiPoPhHpPe,BeMiPoPhHu
323,S,*,1,327,S,.,1,S,S,BeMiPoHpPe,BeMiPoPhHu
324,T,*,1,328,T,*,1,T,T,BeMiPoHpPe,BeMiPoPhHu
325,S,*,1,329,S,*,1,S,S,BeMiPoPhHpPe,BeMiPoPhPeHu
333,S,*,1,337,A,*,0,S,S,BeMiPoPhHpPe,

Proteins: ENSP00000193391,ENSMUSP00000063648,ENSCAFP00000014040,ENSMODP00000037268
hsa,hsa.aa,hsa.diso,hsa.p,mus,mus.aa,mus.diso,mus.p,caf.aa,mod.aa,hsa.p.db,mus.p.db
657,S,*,1,663,S,*,0,S,.,Po,
662,S,*,1,668,I,*,0,I,.,Po,
1177,Y,*,1,1179,Y,.,0,Y,Y,Po,

Proteins: ENSP00000194130,ENSMUSP00000031713,ENSCAFP00000005317,ENSMODP00000034462
hsa,hsa.aa,hsa.diso,hsa.p,mus,mus.aa,mus.diso,mus.p,caf.aa,mod.aa,hsa.p.db,mus.p.db

Proteins: ENSP00000194214,ENSMUSP00000048810,ENSCAFP00000028137,ENSMODP00000026691
hsa,hsa.aa,hsa.diso,hsa.p,mus,mus.aa,mus.diso,mus.p,caf.aa,mod.aa,hsa.p.db,mus.p.db

Proteins: ENSP00000194530,ENSMUSP00000027185,ENSCAFP00000018105,ENSMODP00000019009
hsa,hsa.aa,hsa.diso,hsa.p,mus,mus.aa,mus.diso,mus.p,caf.aa,mod.aa,hsa.p.db,mus.p.db
159,T,.,1,159,T,.,0,T,T,BeMiPo,
304,S,*,1,304,S,*,0,S,S,Po,
306,S,*,1,306,S,*,0,S,S,Po,
310,S,*,1,310,S,*,0,S,S,Po,

Proteins: ENSP00000194871,ENSMUSP00000099787,ENSCAFP00000015662,ENSMODP00000038106
hsa,hsa.aa,hsa.diso,hsa.p,mus,mus.aa,mus.diso,mus.p,caf.aa,mod.aa,hsa.p.db,mus.p.db

Proteins: ENSP00000197268,ENSMUSP00000107546,ENSCAFP00000019454,ENSMODP00000022714
hsa,hsa.aa,hsa.diso,hsa.p,mus,mus.aa,mus.diso,mus.p,caf.aa,mod.aa,hsa.p.db,mus.p.db
16,S,*,1,16,S,*,0,S,S,Be,
22,Y,*,1,22,Y,*,0,Y,Y,Be,
26,T,*,1,26,T,*,0,T,T,Be,
30,S,*,1,30,S,*,0,S,S,Be,
33,S,*,1,33,S,*,0,S,S,Be,
52,S,*,1,53,S,*,0,S,S,Be,
62,S,*,1,63,S,*,0,S,S,Be,
75,S,*,1,76,S,*,0,S,S,Be,
597,S,*,1,599,T,*,0,T,T,Be,
598,T,*,1,600,T,*,0,T,T,Be,

Proteins: ENSP00000198767,ENSMUSP00000023363,ENSCAFP00000027711,ENSMODP00000005666
hsa,hsa.aa,hsa.diso,hsa.p,mus,mus.aa,mus.diso,mus.p,caf.aa,mod.aa,hsa.p.db,mus.p.db
44,S,.,1,42,S,.,1,S,S,BeMiPoPhHpPe,Po
170,S,*,1,168,S,*,1,S,S,BeMiPoHpPe,BePoHu
172,S,*,1,170,S,*,1,S,S,BeMiPoHpPe,BePoHu
196,Y,.,1,194,Y,.,0,Y,Y,Ph,
199,S,.,1,197,S,.,0,S,S,BeMiPoPhHp,
200,T,.,1,198,T,.,0,T,T,BeMiPoPhPe,
233,S,.,1,231,S,.,0,S,S,Po,
319,S,.,1,317,C,.,0,S,S,MiPo,
633,S,*,1,631,S,*,0,S,S,BeMiPoPe,
635,S,*,1,633,S,*,0,A,S,BeMiPo,
640,S,*,1,638,S,.,0,S,S,BeMiPoPhHpPe,
649,S,*,1,648,S,.,0,S,Q,BeMiPoPhPe,

Proteins: ENSP00000199320,ENSMUSP00000022203,ENSCAFP00000010718,ENSMODP00000038409
hsa,hsa.aa,hsa.diso,hsa.p,mus,mus.aa,mus.diso,mus.p,caf.aa,mod.aa,hsa.p.db,mus.p.db
24,S,*,1,24,R,*,0,S,S,Ph,
32,T,.,1,32,T,.,0,T,T,Ph,
282,S,.,1,282,S,.,0,S,D,Be,
283,T,.,1,283,T,.,0,T,T,Be,

Proteins: ENSP00000199389,ENSMUSP00000098056,ENSCAFP00000037595,ENSMODP00000010072
hsa,hsa.aa,hsa.diso,hsa.p,mus,mus.aa,mus.diso,mus.p,caf.aa,mod.aa,hsa.p.db,mus.p.db
6,S,*,1,6,S,*,0,S,S,BePoPhHp,
38,Y,*,1,38,Y,*,0,Y,Y,BeMiHp,
258,S,*,1,257,S,*,0,S,S,BeMiPoPhHp,
274,S,*,1,273,S,*,0,S,S,BeMiPoPhHp,
275,S,*,1,273,.,NA,0,N,S,BeMiPoPhHp,
276,S,*,1,274,S,*,0,S,S,BeMiPoPhHp,
277,S,*,1,275,S,*,0,S,S,BeMiPhHp,
278,S,*,1,276,S,*,0,S,S,BeMiPhHp,
285,T,*,0,283,T,*,1,T,N,,BePoHu
295,S,*,1,293,S,*,0,S,T,BeMiPoPhHp,
486,T,.,0,483,T,.,1,T,T,,BeMiPoPe
488,T,.,0,485,T,.,1,T,T,,BeMiPoPe
493,T,.,0,490,T,.,1,T,T,,BeMiPoPe

Proteins: ENSP00000199447,ENSMUSP00000089358,ENSCAFP00000005439,ENSMODP00000032957
hsa,hsa.aa,hsa.diso,hsa.p,mus,mus.aa,mus.diso,mus.p,caf.aa,mod.aa,hsa.p.db,mus.p.db
405,T,.,1,402,T,.,0,S,T,Po,
481,T,.,1,478,T,.,0,T,S,Po,

Proteins: ENSP00000199936,ENSMUSP00000034304,ENSCAFP00000029598,ENSMODP00000028907
hsa,hsa.aa,hsa.diso,hsa.p,mus,mus.aa,mus.diso,mus.p,caf.aa,mod.aa,hsa.p.db,mus.p.db
251,S,.,1,252,D,.,0,S,E,Po,
259,S,.,1,260,T,.,0,V,I,Po,
267,T,.,1,268,T,.,0,T,T,Po,
273,S,.,1,274,Q,.,0,S,K,BeMiPhHp,
353,Y,.,1,354,Y,.,0,F,Y,Po,
361,Y,.,1,362,Y,.,0,Y,Y,Po,

Proteins: ENSP00000200135,ENSMUSP00000034803,ENSCAFP00000020211,ENSMODP00000017739
hsa,hsa.aa,hsa.diso,hsa.p,mus,mus.aa,mus.diso,mus.p,caf.aa,mod.aa,hsa.p.db,mus.p.db
12,S,.,1,12,S,.,0,S,.,Po,
14,R,.,0,14,S,.,1,R,.,,BeMiPoPh
22,T,.,1,22,T,.,0,T,.,BePo,
133,T,.,1,133,P,.,0,T,A,BeMiPoHp,
349,Y,.,1,349,Y,.,0,Y,Y,BeMiPo,
361,Y,.,0,361,Y,.,1,Y,Y,,Po
386,T,.,1,386,T,.,0,T,T,BeMiPoHp,
438,T,*,1,438,S,*,1,C,A,BeMiPoHpPe,BeMiPoPhPeHu
455,Y,*,1,455,F,.,0,F,P,BeMiPo,
466,T,.,0,466,S,.,1,T,K,,PoPe
611,S,*,1,611,A,*,0,S,S,Po,
662,S,.,1,662,A,.,0,S,A,MiHp,
755,S,.,0,755,S,.,1,S,G,,PoPe

Proteins: ENSP00000200457,ENSMUSP00000024119,ENSCAFP00000020701,ENSMODP00000005955
hsa,hsa.aa,hsa.diso,hsa.p,mus,mus.aa,mus.diso,mus.p,caf.aa,mod.aa,hsa.p.db,mus.p.db
51,S,*,1,51,P,*,0,S,A,Po,
55,Y,*,1,55,Y,*,1,Y,Y,BeMiPo,BeMiPoPe
92,S,*,1,92,S,*,1,S,S,BeMiPoPhHpPe,Po
123,Y,*,1,123,F,*,0,Y,Y,BeMiPoHp,
131,Y,*,1,131,Y,*,0,Y,N,BeMiPoHpPe,
142,S,*,1,146,P,*,0,P,P,BeMiPoHpPe,
147,S,*,1,151,S,*,0,S,P,BeMiPoHpPe,
149,Y,*,1,153,Y,*,0,Y,Y,BeMiPoHpPe,
153,T,*,1,157,T,*,0,T,T,BeMiPoHpPe,
157,Y,*,1,161,Y,*,0,Y,Y,BeMiPo,
159,T,*,1,163,T,*,0,T,T,Po,
162,T,*,1,166,T,*,0,T,T,BeMiPoHpPe,
189,S,*,0,193,S,*,1,S,P,,BeMiPh
275,Y,*,1,279,Y,*,0,Y,Y,BePo,
320,Y,.,1,324,Y,.,0,Y,Y,Po,
332,Y,.,1,336,Y,.,0,Y,Y,Po,

Proteins: ENSP00000200557,ENSMUSP00000069466,ENSCAFP00000020791,ENSMODP00000014252
hsa,hsa.aa,hsa.diso,hsa.p,mus,mus.aa,mus.diso,mus.p,caf.aa,mod.aa,hsa.p.db,mus.p.db
24,T,.,1,25,A,.,0,T,V,Po,
57,S,*,1,61,S,*,0,S,S,Po,
58,S,*,1,62,S,*,0,T,S,Po,
308,T,.,1,312,T,.,0,T,T,BeMiPoHp,
496,Y,.,0,500,Y,.,1,Y,Y,,Po
739,S,.,1,743,S,.,0,S,S,Po,

Proteins: ENSP00000200652,ENSMUSP00000020586,ENSCAFP00000001211,ENSMODP00000017476
hsa,hsa.aa,hsa.diso,hsa.p,mus,mus.aa,mus.diso,mus.p,caf.aa,mod.aa,hsa.p.db,mus.p.db
88,T,.,1,88,T,.,0,A,A,Po,
93,S,.,1,93,S,.,0,S,S,Po,
468,S,.,1,470,S,.,0,S,S,Po,
535,R,*,0,537,T,*,1,R,R,,Hu
537,S,*,0,539,S,*,1,S,S,,BePoHu
543,N,*,0,545,S,*,1,N,N,,BePoHu

Proteins: ENSP00000201031,ENSMUSP00000030391,ENSCAFP00000017664,ENSMODP00000020538
hsa,hsa.aa,hsa.diso,hsa.p,mus,mus.aa,mus.diso,mus.p,caf.aa,mod.aa,hsa.p.db,mus.p.db
252,S,.,1,251,S,.,0,S,S,Be,
434,S,*,1,433,S,*,0,S,S,Be,

Proteins: ENSP00000201586,ENSMUSP00000075005,ENSCAFP00000005912,ENSMODP00000017615
hsa,hsa.aa,hsa.diso,hsa.p,mus,mus.aa,mus.diso,mus.p,caf.aa,mod.aa,hsa.p.db,mus.p.db

Proteins: ENSP00000201979,ENSMUSP00000000369,ENSCAFP00000010379,ENSMODP00000024329
hsa,hsa.aa,hsa.diso,hsa.p,mus,mus.aa,mus.diso,mus.p,caf.aa,mod.aa,hsa.p.db,mus.p.db
18,S,*,1,18,S,*,1,E,S,Po,BeMiPoPhHu
19,T,*,0,19,T,*,1,G,T,,Po
24,S,*,0,24,S,*,1,A,A,,BePoHu
51,S,*,0,51,S,*,1,T,S,,BePoHu
171,S,.,1,170,S,.,0,S,S,Po,
255,P,*,0,254,T,*,1,P,.,,BePoHu
257,A,*,0,256,S,*,1,V,.,,BePoHu
263,S,*,0,262,S,*,1,S,.,,BeMiPo
289,S,*,0,288,S,*,1,S,S,,BeMiPo
291,S,*,0,290,S,*,1,S,S,,BePoHu

Proteins: ENSP00000202017,ENSMUSP00000028972,ENSCAFP00000010551,ENSMODP00000024301
hsa,hsa.aa,hsa.diso,hsa.p,mus,mus.aa,mus.diso,mus.p,caf.aa,mod.aa,hsa.p.db,mus.p.db
3,S,*,1,3,S,*,0,S,G,BePoHp,
52,S,.,1,52,S,.,0,S,S,Po,
54,S,.,1,54,S,.,0,S,S,Po,
120,N,.,0,120,S,.,1,N,S,,BePoPh

Proteins: ENSP00000202625,ENSMUSP00000028888,ENSCAFP00000010021,ENSMODP00000017433
hsa,hsa.aa,hsa.diso,hsa.p,mus,mus.aa,mus.diso,mus.p,caf.aa,mod.aa,hsa.p.db,mus.p.db
96,T,.,1,96,T,.,0,T,S,BeMiPo,
98,T,.,1,98,T,.,0,T,A,BeMiPo,
115,S,.,1,115,S,.,0,R,S,BeMiPo,
569,Y,.,1,569,Y,.,0,Y,Y,BeMiPo,
572,Y,.,1,572,Y,.,0,Y,Y,BeMiPo,

Proteins: ENSP00000202677,ENSMUSP00000105613,ENSCAFP00000007869,ENSMODP00000002562
hsa,hsa.aa,hsa.diso,hsa.p,mus,mus.aa,mus.diso,mus.p,caf.aa,mod.aa,hsa.p.db,mus.p.db
290,Y,.,1,290,Y,.,0,Y,Y,Po,
296,Y,.,1,296,Y,.,0,Y,Y,Po,
360,S,*,1,360,S,*,0,N,N,Po,
362,S,*,1,362,S,*,0,S,S,Po,
364,S,*,1,364,S,*,0,S,S,Po,
368,S,*,1,368,S,*,0,S,S,Po,
373,S,*,1,373,S,*,1,S,S,Po,MiPoPhPe
375,S,*,0,375,S,*,1,S,S,,MiPoPh
376,S,*,0,376,S,*,1,S,S,,MiPoPhPe
379,S,.,1,379,S,.,1,S,T,Po,MiPoPe
388,Y,.,1,388,Y,.,0,Y,Y,Po,
480,S,*,1,480,S,*,0,S,S,Po,
486,S,.,1,486,S,.,1,S,S,Po,MiPo
488,T,.,1,488,T,.,0,T,T,Po,
492,S,*,1,492,S,.,0,S,S,Po,
694,S,*,1,694,S,*,0,S,S,MiPoHp,
696,S,*,1,696,S,*,1,S,S,Po,MiPoPh
713,S,*,1,713,S,*,1,S,S,Po,Po
715,T,*,1,715,T,*,1,T,T,Po,MiPo
716,T,*,1,716,T,*,0,T,T,Po,
764,S,*,1,763,S,*,1,S,S,Po,Mi
765,S,*,1,764,S,*,0,S,S,Po,
766,S,*,1,765,S,*,1,S,S,Po,MiPoPhHu
767,T,*,1,766,T,*,0,T,T,Po,
813,T,*,1,850,T,*,0,T,A,Po,
819,S,*,1,856,S,*,1,S,S,Po,MiPoPh
820,S,*,1,857,S,*,1,S,S,MiPoHpPe,MiPoPhPeHu
821,S,*,1,858,S,*,1,S,S,MiPoHpPe,MiPoPhPeHu
844,S,*,1,881,S,*,0,S,S,Po,
846,S,*,1,883,S,*,0,S,S,Po,
847,T,*,1,884,T,*,0,I,V,Po,
849,S,*,1,886,S,*,0,S,S,Po,
1646,T,.,1,1683,T,.,0,T,T,MiPo,

Proteins: ENSP00000202816,ENSMUSP00000036523,ENSCAFP00000008350,ENSMODP00000006235
hsa,hsa.aa,hsa.diso,hsa.p,mus,mus.aa,mus.diso,mus.p,caf.aa,mod.aa,hsa.p.db,mus.p.db
72,Y,.,0,72,Y,.,1,Y,Y,,Mi
75,S,.,1,75,S,.,1,S,S,BeMiPoPhHpPe,BeMiPoPhHu
77,S,*,1,77,S,*,1,S,S,BeMiPoPhHpPe,BeMiPoPh
79,S,*,1,79,S,*,1,S,T,BeMiPoPhHpPe,BeMiPoPhHu
82,S,*,1,82,S,*,1,S,S,BeMiPoPhHpPe,BeMiPoPhHu
90,S,*,1,90,S,*,0,N,H,BeMiPoHpPe,
134,S,*,1,136,S,*,0,S,T,BeMiPoHp,
150,S,*,1,153,S,*,0,S,T,BeMiPoPhHp,
153,S,*,1,156,S,*,1,S,N,BeMiPoPhHpPe,BeMiPoPhHu
179,S,*,1,181,A,*,0,S,P,BeMiPoPhHpPe,
180,S,*,1,182,L,*,0,C,S,BeMiPoPhHpPe,
187,T,*,1,189,T,*,0,T,I,MiHp,
190,S,*,1,192,S,*,0,L,L,Mi,
192,T,*,1,194,T,*,0,L,T,Po,
198,S,*,1,200,S,*,0,C,S,BeMiPoPhHpPe,
212,S,*,1,214,S,*,0,S,S,Po,
219,T,*,1,221,A,*,0,A,A,Po,
228,S,*,1,225,.,NA,0,S,T,Po,
229,T,*,1,225,.,NA,0,T,N,BeMiPo,
296,S,*,1,290,S,*,0,S,S,BeMiPoPhHp,
298,S,*,1,292,S,*,0,S,S,BeMiPoPhHp,
311,T,*,1,305,T,*,1,T,T,BeMiPoPhHpPe,BeMiPoPhHu
312,S,*,1,306,S,*,1,S,S,BeMiPoPhHpPe,BeMiPoPhHu
313,S,*,1,307,S,*,1,S,S,BeMiPoPhHpPe,BeMiPoPhHu
319,T,*,1,313,L,.,0,M,M,BeMiPoHpPe,
327,S,.,1,321,P,.,0,S,P,Be,
381,S,.,1,375,S,.,0,S,S,Ph,
387,S,.,1,381,S,.,0,S,S,Ph,
485,S,.,1,479,L,.,0,S,L,Be,
492,Y,.,1,486,Y,.,0,Y,Y,Be,
657,S,*,1,651,S,*,1,S,S,BeMiPoPhHpPe,BeMiPoPhHu
663,S,*,1,657,S,*,1,S,S,BeMiPoPhHpPe,BeMiPoPhHu
692,G,*,0,686,S,*,1,G,E,,BeMiPoPhPeHu
693,T,*,1,687,A,*,0,T,K,BeMiPoHpPe,
694,S,*,1,688,S,*,1,S,A,BeMiPoPhHpPe,BeMiPoPhPeHu
695,P,*,0,689,S,*,1,P,P,,BeMiPoPhPeHu
735,S,*,1,729,S,*,0,S,S,BeMiPoPhHp,
783,T,*,1,777,T,*,0,T,T,BeMiPoHp,
805,T,*,1,799,I,*,0,T,A,BeMiPoPhHp,
823,S,*,1,817,P,*,0,S,S,BeMiPoPhHpPe,
829,S,*,0,823,S,*,1,S,S,,Po

Proteins: ENSP00000203001,ENSMUSP00000044687,ENSCAFP00000008954,ENSMODP00000004632
hsa,hsa.aa,hsa.diso,hsa.p,mus,mus.aa,mus.diso,mus.p,caf.aa,mod.aa,hsa.p.db,mus.p.db
87,T,*,1,88,T,*,0,T,T,Po,
92,T,*,1,93,T,*,0,T,I,Po,
103,S,*,1,104,S,*,0,S,S,Po,
107,T,*,1,108,T,*,1,T,T,BeMiPoHpPe,MiPe
154,Y,.,1,155,Y,.,0,Y,Y,Po,
164,S,.,1,165,S,.,0,S,S,MiPhHp,
165,T,.,1,166,T,.,0,T,T,BeMiPoPhHp,
172,Y,.,1,173,Y,.,0,Y,Y,BeMiPoPhHp,
173,Y,.,1,174,Y,.,0,Y,Y,BeMiPoPhHp,
185,Y,.,1,186,Y,.,0,Y,Y,BePo,
187,T,.,1,188,T,.,0,T,T,BePo,
193,T,.,1,194,T,.,0,T,T,BePo,
226,S,.,1,227,S,.,0,S,S,Po,
231,Y,.,1,232,Y,.,0,Y,Y,Po,
282,S,*,0,283,S,*,1,S,S,,Mi
283,A,*,0,284,T,*,1,A,V,,Mi
325,S,*,1,325,P,*,0,S,S,BeMiPoHp,
342,Y,*,1,342,Y,*,0,Y,Y,MiPo,

Proteins: ENSP00000203407,ENSMUSP00000026743,ENSCAFP00000018204,ENSMODP00000016854
hsa,hsa.aa,hsa.diso,hsa.p,mus,mus.aa,mus.diso,mus.p,caf.aa,mod.aa,hsa.p.db,mus.p.db
101,T,.,1,101,T,.,0,T,T,Po,
107,S,.,1,107,N,.,0,N,R,BeMiPoPhHp,
123,Y,.,1,123,Y,.,0,Y,Y,Po,
131,Y,.,1,131,Y,.,0,Y,Y,Po,
132,Y,.,1,132,L,.,0,Y,Y,Po,
212,S,.,1,212,S,.,1,S,S,Po,BePo
214,A,.,0,214,T,.,1,A,Q,,Po
221,S,.,1,221,N,.,0,S,E,Po,
224,Y,.,1,224,Y,.,0,Y,Y,Po,
381,T,.,1,381,T,.,0,T,T,MiHp,
448,Y,.,1,448,Y,.,0,Y,Y,BeMiPo,
459,Y,.,1,459,Y,.,0,L,V,BeMiPo,
468,Y,.,1,468,Y,.,0,Y,Y,BeMiPo,
473,S,.,0,473,S,.,1,S,S,,BePo

Proteins: ENSP00000203556,ENSMUSP00000045676,ENSCAFP00000020882,ENSMODP00000005767
hsa,hsa.aa,hsa.diso,hsa.p,mus,mus.aa,mus.diso,mus.p,caf.aa,mod.aa,hsa.p.db,mus.p.db
19,S,.,1,19,S,.,0,S,S,MiPoHp,
71,S,*,1,75,S,*,1,S,F,MiHp,BeMiPoPhPeHu
100,Y,.,1,104,Y,.,0,Y,Y,Po,
224,S,*,1,228,R,*,0,S,S,BePo,
231,S,*,1,235,S,*,1,S,I,BeMiPoHp,Mi
234,S,*,1,238,S,*,1,S,F,BeMiPoPhHpPe,Hu
240,P,*,0,244,S,*,1,P,.,,Mi
243,S,*,1,247,S,*,1,S,.,BeMiPoHpPe,BeMiPo
418,T,*,1,417,I,*,0,T,C,MiHp,
421,S,*,1,420,S,*,0,S,S,MiPoHp,
425,S,*,1,424,S,*,0,S,S,Po,
434,S,*,1,433,S,*,1,S,S,MiPoHp,BePoPh
437,S,*,1,436,S,*,1,S,S,BeMiPoHpPe,BeMiPoPhPeHu
439,T,*,0,438,T,*,1,T,T,,PoPh
440,S,*,1,439,S,*,1,S,S,Be,BeMiPoPh
441,S,*,1,440,S,*,1,S,S,BeMiPoHpPe,BeMiPoPhPeHu
459,S,*,1,458,S,*,0,S,.,Po,
460,S,*,1,459,S,*,1,S,.,Po,MiPhHu
480,S,*,1,479,S,*,1,T,C,Po,BeMiPoPh
486,T,*,1,485,T,*,0,T,S,Po,
488,S,*,1,487,S,*,0,S,S,Po,
907,S,*,1,908,S,*,0,S,S,Po,
914,S,*,1,915,G,*,0,G,W,BeMiPoHpPe,
919,S,*,1,920,C,*,0,S,S,BeMiPoHpPe,
923,S,*,1,924,S,*,0,S,S,BeMiPoHpPe,

Proteins: ENSP00000203629,ENSMUSP00000032217,ENSCAFP00000021640,ENSMODP00000022611
hsa,hsa.aa,hsa.diso,hsa.p,mus,mus.aa,mus.diso,mus.p,caf.aa,mod.aa,hsa.p.db,mus.p.db
484,S,*,0,476,S,*,1,S,S,,BePoHu

Proteins: ENSP00000203664,ENSMUSP00000021620,ENSCAFP00000025979,ENSMODP00000002824
hsa,hsa.aa,hsa.diso,hsa.p,mus,mus.aa,mus.diso,mus.p,caf.aa,mod.aa,hsa.p.db,mus.p.db

Proteins: ENSP00000204517,ENSMUSP00000005862,ENSCAFP00000028356,ENSMODP00000020465
hsa,hsa.aa,hsa.diso,hsa.p,mus,mus.aa,mus.diso,mus.p,caf.aa,mod.aa,hsa.p.db,mus.p.db
3,Y,*,1,3,Y,*,0,Y,Y,BePoHp,
8,T,*,1,8,T,*,0,T,A,MiHp,
13,S,*,1,13,S,*,0,S,S,BeMiPoHp,
37,T,*,1,37,T,*,0,T,T,Po,
121,S,*,1,121,S,*,1,S,S,BePo,Po
123,S,*,1,123,S,*,1,S,S,BeMiPoPhHp,Mi
124,S,*,1,124,S,*,1,S,S,BeMiPoPhHpPe,BeMiPoPhPeHu
139,S,*,1,139,S,*,1,S,S,BeMiPoPhHpPe,MiPoPh
282,T,*,1,282,T,*,0,T,T,BePo,

Proteins: ENSP00000204566,ENSMUSP00000034955,ENSCAFP00000025207,ENSMODP00000013085
hsa,hsa.aa,hsa.diso,hsa.p,mus,mus.aa,mus.diso,mus.p,caf.aa,mod.aa,hsa.p.db,mus.p.db
304,S,*,1,304,S,*,1,S,S,BeMiPoPhHp,BeMiPoPh

Proteins: ENSP00000204604,ENSMUSP00000007171,ENSCAFP00000018962,ENSMODP00000028298
hsa,hsa.aa,hsa.diso,hsa.p,mus,mus.aa,mus.diso,mus.p,caf.aa,mod.aa,hsa.p.db,mus.p.db
942,T,*,1,935,T,*,0,T,.,MiHp,

Proteins: ENSP00000204615,ENSMUSP00000111097,ENSCAFP00000018893,ENSMODP00000003136
hsa,hsa.aa,hsa.diso,hsa.p,mus,mus.aa,mus.diso,mus.p,caf.aa,mod.aa,hsa.p.db,mus.p.db
58,T,.,1,58,I,.,0,S,I,Po,
68,S,.,1,68,S,.,0,E,S,Po,
79,T,.,1,79,S,.,0,G,T,Po,
184,S,*,0,184,S,*,1,T,G,,Po
205,T,*,1,205,T,*,0,T,S,Po,
210,S,*,0,210,T,*,1,S,S,,Po
216,S,*,1,216,P,*,0,S,T,Po,

Proteins: ENSP00000204679,ENSMUSP00000110807,ENSCAFP00000028962,ENSMODP00000020239
hsa,hsa.aa,hsa.diso,hsa.p,mus,mus.aa,mus.diso,mus.p,caf.aa,mod.aa,hsa.p.db,mus.p.db
15,S,.,1,15,A,.,0,A,.,BeMiPoHp,
133,S,*,1,133,S,*,0,I,N,Po,

Proteins: ENSP00000204961,ENSMUSP00000050716,ENSCAFP00000024607,ENSMODP00000013643
hsa,hsa.aa,hsa.diso,hsa.p,mus,mus.aa,mus.diso,mus.p,caf.aa,mod.aa,hsa.p.db,mus.p.db
79,Y,.,1,79,Y,.,0,Y,Y,BeMiPo,
218,S,*,1,217,S,*,0,S,S,Po,
223,S,*,1,222,G,*,0,S,S,Po,
226,S,*,1,225,G,*,0,G,A,Po,
227,S,*,1,226,S,*,0,S,G,Po,
281,S,*,0,280,S,*,1,S,A,,Ph
283,S,*,0,282,S,*,1,S,S,,Ph
284,T,*,1,283,T,*,0,T,T,MiHp,
287,S,*,1,286,S,*,1,S,S,BeMiPoPhHpPe,BeMiPoPhPe
313,Y,.,1,312,Y,.,1,Y,Y,BeMiPoHp,BeMiPo
317,Y,.,1,316,Y,.,1,Y,Y,BeMiPoHp,BeMiPo
324,Y,.,1,323,Y,.,1,.,Y,Be,Be
329,Y,.,1,328,Y,.,1,.,Y,Be,Be
338,S,.,1,337,S,.,0,.,S,Be,
343,Y,.,1,342,Y,.,1,.,Y,Be,Be
344,Y,.,1,343,Y,.,0,.,Y,Be,

Proteins: ENSP00000205061,ENSMUSP00000131355,ENSCAFP00000032284,ENSMODP00000018277
hsa,hsa.aa,hsa.diso,hsa.p,mus,mus.aa,mus.diso,mus.p,caf.aa,mod.aa,hsa.p.db,mus.p.db
117,S,.,1,113,S,.,0,S,T,Po,
370,Y,.,1,366,Y,.,0,Y,Y,Po,
564,Y,.,1,560,Y,.,0,Y,Y,BePo,
922,T,.,1,918,T,.,0,T,T,Po,
961,S,*,0,957,S,*,1,S,S,,PoHu
1091,S,.,1,1087,S,.,0,S,S,Ph,
1201,S,*,1,1175,.,NA,0,.,.,BePoPhHp,

Proteins: ENSP00000205143,ENSMUSP00000103951,ENSCAFP00000008111,ENSMODP00000031626
hsa,hsa.aa,hsa.diso,hsa.p,mus,mus.aa,mus.diso,mus.p,caf.aa,mod.aa,hsa.p.db,mus.p.db
119,T,.,1,117,T,.,0,T,A,Po,
121,S,.,1,119,S,.,0,S,C,Po,
126,T,.,1,124,T,.,0,T,P,Po,
521,S,.,1,519,G,.,0,.,.,MiHp,
526,S,.,1,524,T,.,0,.,A,MiHp,

Proteins: ENSP00000205214,ENSMUSP00000113792,ENSCAFP00000003219,ENSMODP00000025885
hsa,hsa.aa,hsa.diso,hsa.p,mus,mus.aa,mus.diso,mus.p,caf.aa,mod.aa,hsa.p.db,mus.p.db
194,Y,.,1,193,Y,.,0,Y,Y,BePo,
338,T,.,1,337,T,.,0,T,T,Po,
644,T,*,1,646,T,*,0,T,T,Po,
649,S,*,1,651,S,*,0,S,S,BePo,
870,Y,.,1,869,Y,.,0,Y,Y,Po,

Proteins: ENSP00000205402,ENSMUSP00000106481,ENSCAFP00000005721,ENSMODP00000020394
hsa,hsa.aa,hsa.diso,hsa.p,mus,mus.aa,mus.diso,mus.p,caf.aa,mod.aa,hsa.p.db,mus.p.db
135,T,.,0,135,T,.,1,T,T,,Po
153,Y,.,1,153,F,.,0,Y,F,Po,
230,S,.,1,230,S,.,0,S,S,Po,
276,T,.,1,276,T,.,0,T,T,BeMiPoHp,
285,S,*,0,285,S,*,1,S,P,,PoHu
297,S,.,1,297,S,.,0,S,S,BePo,
341,T,.,1,341,N,.,0,T,T,BeMiHp,

Proteins: ENSP00000205557,ENSMUSP00000002850,ENSCAFP00000026886,ENSMODP00000007196
hsa,hsa.aa,hsa.diso,hsa.p,mus,mus.aa,mus.diso,mus.p,caf.aa,mod.aa,hsa.p.db,mus.p.db
244,S,.,0,250,S,*,1,S,S,,MiPe
278,S,*,1,276,S,*,0,R,N,MiPoHp,
372,Y,.,1,370,Y,.,0,Y,Y,Po,
652,T,.,1,650,T,.,0,T,V,Po,
681,S,.,1,679,L,.,0,S,T,Mi,
902,S,*,1,897,S,*,1,S,L,MiHp,MiPe
1252,T,*,1,1247,T,*,0,A,S,Po,
1310,S,.,1,1305,W,.,0,G,I,MiPo,

Proteins: ENSP00000205636,ENSMUSP00000035007,ENSCAFP00000008046,ENSMODP00000018985
hsa,hsa.aa,hsa.diso,hsa.p,mus,mus.aa,mus.diso,mus.p,caf.aa,mod.aa,hsa.p.db,mus.p.db
7,Y,*,0,7,Y,*,1,Y,Y,,Mi
8,S,*,1,8,S,*,0,G,R,BeMiPoHp,
171,T,*,1,171,N,*,0,A,.,Po,

Proteins: ENSP00000205890,ENSMUSP00000071777,ENSCAFP00000027065,ENSMODP00000037912
hsa,hsa.aa,hsa.diso,hsa.p,mus,mus.aa,mus.diso,mus.p,caf.aa,mod.aa,hsa.p.db,mus.p.db
126,S,*,1,123,S,*,0,S,V,Po,
128,S,*,1,125,S,*,0,S,S,Po,
131,S,.,1,128,S,.,0,S,S,Po,
132,T,.,1,129,T,.,0,T,T,Po,
138,T,.,1,135,T,.,0,T,T,Po,
165,S,*,1,162,S,*,0,S,S,Po,
176,S,.,0,173,S,.,1,S,S,,Po
658,S,*,1,649,S,*,0,S,S,Po,
748,S,*,0,739,S,*,1,S,S,,Po
750,R,*,0,741,S,*,1,R,A,,Po
761,S,*,1,754,S,*,0,.,S,BeMiPoHp,
941,S,*,1,935,S,*,0,S,S,Po,
949,S,*,1,943,S,*,0,S,S,Po,
954,S,*,1,948,S,*,0,S,S,Po,
1045,T,*,1,1026,P,*,0,T,S,Po,
1322,T,.,1,1306,T,.,0,T,T,BeMiPoHp,
1325,T,.,1,1309,T,.,0,T,T,BeMiPoHp,
1331,Y,.,1,1315,C,.,0,Y,Y,Po,
1877,Y,.,1,1861,Y,.,0,Y,Y,Po,
2482,S,*,1,2462,S,*,0,G,P,Po,
2699,Y,.,1,2680,Y,.,0,Y,Y,Po,
2997,S,*,1,2978,S,*,0,S,S,Po,
3011,T,.,1,2992,T,.,0,S,T,Po,

Proteins: ENSP00000205948,ENSMUSP00000000049,ENSCAFP00000016597,ENSMODP00000005139
hsa,hsa.aa,hsa.diso,hsa.p,mus,mus.aa,mus.diso,mus.p,caf.aa,mod.aa,hsa.p.db,mus.p.db
272,T,*,1,272,T,.,0,T,T,Po,

Proteins: ENSP00000206020,ENSMUSP00000018431,ENSCAFP00000023180,ENSMODP00000006457
hsa,hsa.aa,hsa.diso,hsa.p,mus,mus.aa,mus.diso,mus.p,caf.aa,mod.aa,hsa.p.db,mus.p.db
57,S,*,1,57,S,*,0,S,S,BeMiPoPhHp,
103,Y,.,1,103,Y,.,0,Y,Y,MiHp,
114,S,*,1,114,S,*,1,S,S,BeMiPoHpPe,BeMiPoPeHu
121,Y,*,1,121,Y,*,0,Y,Y,MiHp,
158,S,.,1,158,S,.,1,S,S,BeMiPoPhHpPe,PoPhHu
161,S,.,1,161,S,.,0,S,S,BeMiPoHpPe,
188,T,.,1,188,T,.,0,T,T,Po,
189,Y,.,1,189,Y,.,1,Y,Y,BeMiPo,Po
202,S,.,0,202,S,*,1,S,S,,BePoHu
219,S,*,0,219,S,*,1,S,S,,BeMiPoPhHu

Proteins: ENSP00000206380,ENSMUSP00000021296,ENSCAFP00000021226,ENSMODP00000014804
hsa,hsa.aa,hsa.diso,hsa.p,mus,mus.aa,mus.diso,mus.p,caf.aa,mod.aa,hsa.p.db,mus.p.db

Proteins: ENSP00000206423,ENSMUSP00000097097,ENSCAFP00000015487,ENSMODP00000037132
hsa,hsa.aa,hsa.diso,hsa.p,mus,mus.aa,mus.diso,mus.p,caf.aa,mod.aa,hsa.p.db,mus.p.db
305,S,*,1,305,G,*,0,.,K,Po,
308,S,*,1,308,G,*,0,.,S,Po,
347,T,*,1,343,T,*,0,G,T,Po,
351,T,*,1,347,T,*,0,.,T,Po,
352,T,*,1,348,T,*,0,.,M,Po,
359,T,*,1,355,T,*,0,.,R,Po,
360,T,*,1,356,T,*,0,.,T,Po,
409,S,*,1,410,S,*,0,.,W,Po,

Proteins: ENSP00000206513,ENSMUSP00000068927,ENSCAFP00000016806,ENSMODP00000005654
hsa,hsa.aa,hsa.diso,hsa.p,mus,mus.aa,mus.diso,mus.p,caf.aa,mod.aa,hsa.p.db,mus.p.db
74,T,*,1,74,A,*,0,T,T,BeMiPoPe,
107,Y,*,1,107,Y,*,1,Y,Y,BeMiPo,Po
108,S,*,1,108,S,*,0,S,S,Po,
181,S,*,0,181,S,*,1,S,S,,BePoHu
193,L,*,0,193,S,*,1,S,P,,BePoHu
207,Y,*,1,207,Y,*,0,Y,Y,Po,

Proteins: ENSP00000206542,ENSMUSP00000124039,ENSCAFP00000039779,ENSMODP00000008855
hsa,hsa.aa,hsa.diso,hsa.p,mus,mus.aa,mus.diso,mus.p,caf.aa,mod.aa,hsa.p.db,mus.p.db

Proteins: ENSP00000206544,ENSMUSP00000049676,ENSCAFP00000016960,ENSMODP00000005584
hsa,hsa.aa,hsa.diso,hsa.p,mus,mus.aa,mus.diso,mus.p,caf.aa,mod.aa,hsa.p.db,mus.p.db
496,T,.,1,359,T,.,0,T,S,Po,
533,T,*,0,396,T,*,1,T,T,,Po

Proteins: ENSP00000206765,ENSMUSP00000128090,ENSCAFP00000017949,ENSMODP00000003849
hsa,hsa.aa,hsa.diso,hsa.p,mus,mus.aa,mus.diso,mus.p,caf.aa,mod.aa,hsa.p.db,mus.p.db
22,T,*,0,21,T,*,1,T,T,,PoHu
24,S,*,1,23,S,*,0,S,S,BeMiPoPe,
68,S,*,0,71,S,*,1,H,P,,MiPe
82,S,*,1,83,S,*,0,S,S,BeMiPoPe,
85,S,*,1,86,G,*,0,S,G,BeMiPoPe,
92,S,*,1,91,S,*,1,S,S,BeMiPoPe,MiPoPeHu
95,S,*,0,94,S,*,1,S,S,,MiPoPeHu
104,T,.,1,103,T,*,1,T,A,Po,PoPh
134,Y,.,1,133,F,.,0,F,Y,Po,
136,Y,.,1,135,Y,.,0,Y,Y,Po,
267,Y,.,1,266,Y,.,0,Y,Y,Po,
365,Y,.,1,364,Y,.,0,Y,Y,Po,
370,Y,.,1,369,Y,.,0,Y,Y,Po,
525,T,*,1,524,T,*,0,T,T,Be,
559,T,*,1,558,K,*,0,T,T,BeMiPo,
565,S,*,1,564,S,*,0,S,S,BeMiPo,
570,Y,*,1,569,Y,*,0,Y,Y,BeMiPo,
755,S,.,1,754,T,.,0,K,T,BeMiPoHp,
805,L,*,0,803,S,*,1,L,S,,MiPoHu

Proteins: ENSP00000207870,ENSMUSP00000047254,ENSCAFP00000007486,ENSMODP00000011054
hsa,hsa.aa,hsa.diso,hsa.p,mus,mus.aa,mus.diso,mus.p,caf.aa,mod.aa,hsa.p.db,mus.p.db
394,T,.,1,409,A,.,0,A,A,Po,
428,Y,.,1,443,Y,.,0,Y,Y,Po,
513,Y,.,1,528,Y,.,0,Y,Y,Po,
520,Y,.,1,535,Y,.,0,Y,Y,Po,

Proteins: ENSP00000209718,ENSMUSP00000006969,ENSCAFP00000023563,ENSMODP00000016987
hsa,hsa.aa,hsa.diso,hsa.p,mus,mus.aa,mus.diso,mus.p,caf.aa,mod.aa,hsa.p.db,mus.p.db
33,T,*,1,33,S,*,1,S,S,Po,BePo
44,S,*,1,44,S,.,0,S,S,Po,
48,T,*,1,48,T,.,0,S,R,Po,
86,Y,.,1,86,Y,.,0,Y,Y,Po,
119,Y,.,0,119,Y,.,1,Y,Y,,Po
181,T,.,1,181,T,.,0,T,I,Po,
189,T,.,1,189,T,.,0,T,T,Po,
190,T,.,1,190,T,.,0,T,T,Po,
267,S,*,1,267,S,*,0,A,S,Po,
354,Y,.,1,354,H,.,0,Y,Y,BeMiPo,

Proteins: ENSP00000209728,ENSMUSP00000091469,ENSCAFP00000023734,ENSMODP00000016403
hsa,hsa.aa,hsa.diso,hsa.p,mus,mus.aa,mus.diso,mus.p,caf.aa,mod.aa,hsa.p.db,mus.p.db
20,S,*,1,47,S,*,1,S,A,BePo,Po
37,T,*,1,63,R,*,0,T,.,BePo,
43,T,*,1,69,P,.,0,R,S,BeMiPoHp,
45,S,*,1,71,T,.,0,S,T,BeMiPoPhHpPe,
54,S,*,1,82,S,*,1,S,S,BeMiPoPhHpPe,BePoHu
67,T,*,1,95,T,*,1,T,T,BeMiPo,BePoHu
71,P,*,0,99,S,*,1,P,L,,BePoHu
74,S,*,1,102,S,*,1,S,S,BeMiPoHpPe,BePoHu
88,S,*,1,116,S,*,0,S,P,Be,
90,T,*,1,118,T,*,0,S,T,Be,
106,S,*,1,134,A,*,0,S,.,BeMiPoHpPe,
127,S,*,1,156,S,*,0,D,G,BeMiPoHp,
166,T,.,1,195,T,.,0,T,T,MiPoHp,
381,S,.,1,410,S,.,0,S,S,MiPoHp,
384,S,.,1,413,S,.,0,S,S,Po,
419,S,*,1,448,S,*,1,S,S,MiHp,BePoHu
423,P,*,0,452,S,*,1,S,A,,BePoHu
481,T,.,1,510,T,.,0,T,T,Po,

Proteins: ENSP00000209884,ENSMUSP00000107238,ENSCAFP00000021453,ENSMODP00000005084
hsa,hsa.aa,hsa.diso,hsa.p,mus,mus.aa,mus.diso,mus.p,caf.aa,mod.aa,hsa.p.db,mus.p.db
352,S,.,1,347,S,.,0,S,S,Po,
510,Y,.,1,505,Y,.,0,Y,Y,Po,
535,S,.,1,530,S,.,0,S,S,Po,
541,T,.,1,536,T,.,0,T,T,MiPoHp,
542,S,.,1,537,S,.,0,S,S,MiPoHp,
584,Y,.,1,579,Y,.,0,Y,Y,Po,
589,Y,.,1,584,Y,.,0,Y,Y,Po,

Proteins: ENSP00000209929,ENSMUSP00000044405,ENSCAFP00000022059,ENSMODP00000004526
hsa,hsa.aa,hsa.diso,hsa.p,mus,mus.aa,mus.diso,mus.p,caf.aa,mod.aa,hsa.p.db,mus.p.db
13,S,.,1,13,S,.,0,S,S,Po,
17,S,.,1,17,S,.,0,S,S,Po,
170,Y,.,1,170,Y,.,0,Y,Y,Po,

Proteins: ENSP00000210060,ENSMUSP00000077733,ENSCAFP00000025402,ENSMODP00000008426
hsa,hsa.aa,hsa.diso,hsa.p,mus,mus.aa,mus.diso,mus.p,caf.aa,mod.aa,hsa.p.db,mus.p.db
4,S,*,0,4,T,*,1,L,G,,PoPh
78,S,*,1,78,A,*,0,S,G,BeMiPoPhHpPe,
88,T,*,1,88,T,*,0,T,N,BeMiPoHpPe,
90,S,*,1,90,S,*,0,S,S,Po,

Proteins: ENSP00000210187,ENSMUSP00000046089,ENSCAFP00000028667,ENSMODP00000019905
hsa,hsa.aa,hsa.diso,hsa.p,mus,mus.aa,mus.diso,mus.p,caf.aa,mod.aa,hsa.p.db,mus.p.db

Proteins: ENSP00000210444,ENSMUSP00000030018,ENSCAFP00000003592,ENSMODP00000003993
hsa,hsa.aa,hsa.diso,hsa.p,mus,mus.aa,mus.diso,mus.p,caf.aa,mod.aa,hsa.p.db,mus.p.db
71,Y,.,1,71,Y,.,1,Y,Y,MiPoHp,Po
72,T,.,1,72,T,*,0,T,T,Po,
73,S,*,1,73,S,*,0,S,S,Po,
81,Y,.,1,81,Y,.,0,Y,Y,Po,
142,Y,.,1,142,Y,.,0,Y,Y,Po,
169,Y,.,1,169,Y,.,0,Y,Y,BeMiPo,
188,Y,.,1,188,Y,.,0,Y,Y,Po,
275,S,.,1,275,S,.,1,S,S,MiPoHp,BePoHu
305,T,.,1,305,T,.,0,T,T,MiPhHp,

Proteins: ENSP00000211287,ENSMUSP00000004986,ENSCAFP00000001972,ENSMODP00000017094
hsa,hsa.aa,hsa.diso,hsa.p,mus,mus.aa,mus.diso,mus.p,caf.aa,mod.aa,hsa.p.db,mus.p.db
10,Y,*,1,10,Y,*,0,Y,Y,Po,
47,S,.,1,47,T,.,0,S,S,BeMiPoHpPe,
180,T,.,1,180,T,.,1,T,T,MiPoHp,PoHu
182,Y,.,1,182,Y,.,1,Y,Y,BeMiPoHpPe,BePoHu
350,S,*,1,350,S,*,0,S,S,BeMiPoPh,
357,S,*,1,357,S,*,0,S,S,Po,
361,S,*,1,361,S,*,0,S,S,Po,

Proteins: ENSP00000211314,ENSMUSP00000027065,ENSCAFP00000003230,ENSMODP00000023466
hsa,hsa.aa,hsa.diso,hsa.p,mus,mus.aa,mus.diso,mus.p,caf.aa,mod.aa,hsa.p.db,mus.p.db

Proteins: ENSP00000211413,ENSMUSP00000015620,ENSCAFP00000001091,ENSMODP00000018645
hsa,hsa.aa,hsa.diso,hsa.p,mus,mus.aa,mus.diso,mus.p,caf.aa,mod.aa,hsa.p.db,mus.p.db

Proteins: ENSP00000212015,ENSMUSP00000101082,ENSCAFP00000019617,ENSMODP00000021523
hsa,hsa.aa,hsa.diso,hsa.p,mus,mus.aa,mus.diso,mus.p,caf.aa,mod.aa,hsa.p.db,mus.p.db
14,S,*,1,14,S,*,0,S,.,Be,
26,S,*,1,25,S,*,0,S,.,Be,
27,S,*,1,26,Q,*,0,P,.,Be,
47,S,*,1,46,S,*,0,S,.,Be,
159,S,*,1,135,.,NA,0,S,.,Be,
162,S,*,1,135,.,NA,0,S,.,Be,
172,S,*,1,135,.,NA,0,S,.,Be,
173,S,*,1,135,.,NA,0,S,.,Be,
333,S,.,1,286,S,.,0,S,.,Be,
530,T,*,1,483,T,*,0,T,T,Be,
535,S,*,1,488,S,*,0,S,S,Be,
538,S,*,1,491,S,*,0,S,S,Be,
539,S,*,1,492,S,*,0,S,S,Be,
540,S,*,1,493,S,*,0,S,S,Be,
544,T,*,1,497,T,*,0,T,T,Be,
569,S,*,1,523,S,*,0,S,A,Be,
659,S,.,1,610,S,.,0,S,S,Be,
661,S,.,1,612,S,.,0,S,S,Be,
719,T,*,1,670,A,*,0,I,.,Be,
747,S,*,1,698,S,*,0,S,.,Be,

Proteins: ENSP00000215061,ENSMUSP00000002469,ENSCAFP00000036417,ENSMODP00000018806
hsa,hsa.aa,hsa.diso,hsa.p,mus,mus.aa,mus.diso,mus.p,caf.aa,mod.aa,hsa.p.db,mus.p.db
59,T,*,1,44,.,NA,0,.,.,Po,
122,S,*,1,79,P,*,0,S,.,Po,

Proteins: ENSP00000215095,ENSMUSP00000101874,ENSCAFP00000024672,ENSMODP00000002171
hsa,hsa.aa,hsa.diso,hsa.p,mus,mus.aa,mus.diso,mus.p,caf.aa,mod.aa,hsa.p.db,mus.p.db
10,S,*,1,10,S,*,1,Q,.,BeMiPo,BeMiPoPhHu
14,S,*,1,14,S,*,1,S,S,BeMiPoHp,BeMiPoPhPeHu
58,S,*,0,58,S,*,1,S,S,,BeMiPoPhPe
98,S,*,0,98,S,*,1,S,S,,BePoPh
109,S,*,0,109,S,*,1,S,S,,BePoPhHu
158,T,*,0,158,T,*,1,T,T,,Po
160,T,*,0,160,T,*,1,T,T,,BeMiPoPeHu
196,T,.,1,196,T,.,0,T,T,Po,
206,T,.,0,206,T,.,1,T,T,,Mi
224,S,.,0,224,S,.,1,S,S,,Mi
248,S,.,1,248,S,.,0,S,S,Po,

Proteins: ENSP00000215375,ENSMUSP00000101006,ENSCAFP00000028885,ENSMODP00000006551
hsa,hsa.aa,hsa.diso,hsa.p,mus,mus.aa,mus.diso,mus.p,caf.aa,mod.aa,hsa.p.db,mus.p.db
39,S,.,1,39,S,.,0,S,S,Po,
44,S,.,1,44,S,.,0,S,S,Po,

Proteins: ENSP00000215530,ENSMUSP00000020577,ENSCAFP00000029166,ENSMODP00000008009
hsa,hsa.aa,hsa.diso,hsa.p,mus,mus.aa,mus.diso,mus.p,caf.aa,mod.aa,hsa.p.db,mus.p.db
64,T,*,1,55,T,*,0,T,T,Po,

Proteins: ENSP00000215565,ENSMUSP00000037341,ENSCAFP00000023946,ENSMODP00000003153
hsa,hsa.aa,hsa.diso,hsa.p,mus,mus.aa,mus.diso,mus.p,caf.aa,mod.aa,hsa.p.db,mus.p.db
24,T,.,1,24,S,.,0,T,T,Po,
29,Y,.,1,29,L,.,0,Y,Y,Po,
58,Y,.,0,58,Y,.,1,Y,Y,,Po
62,H,.,0,62,Y,.,1,Y,H,,Po
73,S,.,1,73,S,.,1,S,T,Po,BePoHu
89,Y,.,1,89,Y,.,1,Y,L,BeMiPo,Po

Proteins: ENSP00000215570,ENSMUSP00000020440,ENSCAFP00000039274,ENSMODP00000005903
hsa,hsa.aa,hsa.diso,hsa.p,mus,mus.aa,mus.diso,mus.p,caf.aa,mod.aa,hsa.p.db,mus.p.db
7,S,*,1,7,S,*,0,.,S,BePo,

Proteins: ENSP00000215587,ENSMUSP00000004786,ENSCAFP00000028908,ENSMODP00000006794
hsa,hsa.aa,hsa.diso,hsa.p,mus,mus.aa,mus.diso,mus.p,caf.aa,mod.aa,hsa.p.db,mus.p.db
56,T,*,1,56,T,*,0,T,T,MiHp,
59,T,.,1,59,T,.,0,T,T,MiHp,

Proteins: ENSP00000215591,ENSMUSP00000020580,ENSCAFP00000042219,ENSMODP00000008039
hsa,hsa.aa,hsa.diso,hsa.p,mus,mus.aa,mus.diso,mus.p,caf.aa,mod.aa,hsa.p.db,mus.p.db
77,S,.,1,75,G,*,0,C,N,BeMiPoHp,
115,T,*,1,91,.,NA,0,A,A,MiHp,
299,Y,.,1,271,Y,.,0,Y,Y,Po,
315,T,.,1,287,T,.,0,T,L,Po,
386,Y,.,1,358,Y,.,0,Y,Y,Po,
993,T,.,1,964,T,.,0,T,T,Po,
1004,Y,.,1,975,Y,.,0,Y,Y,Po,
1195,P,*,0,1165,S,*,1,V,P,,Po
1195,.,NA,0,1166,S,*,1,P,Q,,Po
1195,.,NA,0,1169,S,*,1,R,F,,Po

Proteins: ENSP00000215631,ENSMUSP00000015456,ENSCAFP00000028654,ENSMODP00000005965
hsa,hsa.aa,hsa.diso,hsa.p,mus,mus.aa,mus.diso,mus.p,caf.aa,mod.aa,hsa.p.db,mus.p.db

Proteins: ENSP00000215637,ENSMUSP00000020554,ENSCAFP00000030522,ENSMODP00000008146
hsa,hsa.aa,hsa.diso,hsa.p,mus,mus.aa,mus.diso,mus.p,caf.aa,mod.aa,hsa.p.db,mus.p.db
65,T,.,1,63,T,*,0,T,T,Po,
66,S,.,1,64,S,*,0,S,S,Po,
72,S,.,1,70,T,*,0,S,S,Po,
308,T,.,1,357,Q,.,0,E,N,Po,

Proteins: ENSP00000215659,ENSMUSP00000086207,ENSCAFP00000000978,ENSMODP00000006912
hsa,hsa.aa,hsa.diso,hsa.p,mus,mus.aa,mus.diso,mus.p,caf.aa,mod.aa,hsa.p.db,mus.p.db
2,S,*,0,2,S,*,1,S,S,,BePo
3,S,*,1,3,S,*,1,S,S,BePoHpPe,BePo
12,Y,*,0,12,Y,*,1,Y,Y,,BeMiPo
27,Y,.,1,27,Y,.,0,Y,Y,BeMiPhHpPe,
180,S,.,1,180,S,.,0,S,S,Po,
183,T,.,1,183,T,.,1,T,T,BeMiPoHpPe,BePoHu
185,Y,.,1,185,Y,.,1,Y,Y,BeMiPoHpPe,BeMiPoHu

Proteins: ENSP00000215727,ENSMUSP00000023450,ENSCAFP00000022517,ENSMODP00000022010
hsa,hsa.aa,hsa.diso,hsa.p,mus,mus.aa,mus.diso,mus.p,caf.aa,mod.aa,hsa.p.db,mus.p.db
37,S,*,1,23,.,NA,0,S,S,MiHp,

Proteins: ENSP00000215730,ENSMUSP00000023449,ENSCAFP00000022415,ENSMODP00000021996
hsa,hsa.aa,hsa.diso,hsa.p,mus,mus.aa,mus.diso,mus.p,caf.aa,mod.aa,hsa.p.db,mus.p.db
44,Y,.,1,44,Y,.,0,Y,Y,Po,
56,T,*,1,56,T,*,0,T,S,Po,
59,S,*,1,59,S,*,1,S,S,Po,Hu
60,T,*,1,60,T,*,0,T,T,Po,
61,S,*,1,61,S,*,0,E,N,Po,
63,S,*,1,63,S,*,0,S,S,MiHp,
65,A,*,0,65,S,*,1,S,S,,BePoHu
68,Y,*,1,68,Y,.,0,Y,Y,BeMiPoHp,
77,S,*,0,77,S,.,1,S,S,,BePoHu
111,S,.,1,111,S,.,0,S,N,BePo,
122,Y,.,1,122,Y,.,0,Y,Y,BeMiPo,
130,T,*,1,130,P,*,0,T,A,Po,
160,Y,*,1,160,Y,*,0,Y,Y,BeMiPo,
163,S,*,1,163,S,*,1,S,S,MiPoHp,BePoHu
185,S,*,1,187,N,*,0,S,S,Po,
189,Y,*,1,191,Y,*,0,Y,Y,BeMiPo,
210,S,*,0,212,S,*,1,S,S,,BeMiPoHu

Proteins: ENSP00000215739,ENSMUSP00000111345,ENSCAFP00000022339,ENSMODP00000030277
hsa,hsa.aa,hsa.diso,hsa.p,mus,mus.aa,mus.diso,mus.p,caf.aa,mod.aa,hsa.p.db,mus.p.db
119,Y,.,1,116,Y,.,0,Y,Y,Po,
141,Y,.,1,138,Y,.,0,Y,Y,Po,
244,S,.,1,241,S,.,0,S,S,Po,
247,S,.,1,244,S,.,0,S,S,Po,
270,T,.,1,267,T,.,0,T,T,Po,
352,Y,.,1,349,S,.,0,S,G,Po,
726,Y,.,1,723,Y,.,0,Y,Y,Po,

Proteins: ENSP00000215743,ENSMUSP00000000924,ENSCAFP00000020807,ENSMODP00000024762
hsa,hsa.aa,hsa.diso,hsa.p,mus,mus.aa,mus.diso,mus.p,caf.aa,mod.aa,hsa.p.db,mus.p.db
162,Y,.,1,166,Y,.,0,Y,Y,BeMiPo,
246,S,.,1,250,S,.,0,S,S,Po,

Proteins: ENSP00000215793,ENSMUSP00000002198,ENSCAFP00000018619,ENSMODP00000011581
hsa,hsa.aa,hsa.diso,hsa.p,mus,mus.aa,mus.diso,mus.p,caf.aa,mod.aa,hsa.p.db,mus.p.db
17,T,*,1,17,T,*,0,T,T,Po,
93,Y,.,1,93,Y,.,0,Y,Y,Po,
110,S,*,1,110,S,*,0,S,S,BePo,
124,T,*,1,124,T,*,0,T,S,BeMiPoHpPe,
245,Y,*,1,245,Y,*,0,Y,Y,BePo,
320,S,*,1,320,S,*,0,S,S,BeMiPoHpPe,
329,S,*,1,329,S,*,1,S,S,BeMiPoPhHpPe,BeMiPoPhPe
359,S,*,1,357,S,*,1,S,S,BeMiPoPhHpPe,BeMiPoPh
383,T,*,1,381,T,*,0,T,T,PoPh,
410,Y,*,1,408,Y,*,0,Y,Y,Po,
413,S,*,1,411,S,*,0,S,S,BeMiPoPhHpPe,
416,T,*,1,414,T,*,0,T,T,Po,
423,S,*,1,421,S,*,0,S,S,Po,
451,S,*,1,449,S,*,1,S,S,BeMiPoPhHpPe,BeMiPoPhHu
456,Y,*,1,454,Y,*,0,Y,Y,BeMiPoHpPe,
474,T,*,1,472,T,*,0,T,T,Po,
690,S,*,1,688,S,*,0,S,S,BeMiPhHp,
759,Y,.,1,757,Y,.,0,Y,Y,BeMiPoHpPe,

Proteins: ENSP00000215812,ENSMUSP00000065084,ENSCAFP00000018793,ENSMODP00000011810
hsa,hsa.aa,hsa.diso,hsa.p,mus,mus.aa,mus.diso,mus.p,caf.aa,mod.aa,hsa.p.db,mus.p.db
36,Y,.,1,36,Y,.,0,N,Y,Po,
202,Y,.,1,202,Y,.,0,.,Y,Po,
260,Y,.,1,261,Y,.,0,Y,Y,Po,
294,Y,.,1,295,Y,.,0,Y,Y,Po,

Proteins: ENSP00000215838,ENSMUSP00000105620,ENSCAFP00000018873,ENSMODP00000029463
hsa,hsa.aa,hsa.diso,hsa.p,mus,mus.aa,mus.diso,mus.p,caf.aa,mod.aa,hsa.p.db,mus.p.db

Proteins: ENSP00000215855,ENSMUSP00000113572,ENSCAFP00000017007,ENSMODP00000013025
hsa,hsa.aa,hsa.diso,hsa.p,mus,mus.aa,mus.diso,mus.p,caf.aa,mod.aa,hsa.p.db,mus.p.db
29,Y,.,1,29,Y,.,0,Y,F,Be,

Proteins: ENSP00000215882,ENSMUSP00000003622,ENSCAFP00000021632,ENSMODP00000012620
hsa,hsa.aa,hsa.diso,hsa.p,mus,mus.aa,mus.diso,mus.p,caf.aa,mod.aa,hsa.p.db,mus.p.db
256,Y,.,1,256,Y,.,0,Y,Y,BeMiPoHp,
276,Y,.,1,276,Y,.,0,Y,Y,BeMiPo,
297,Y,.,1,297,Y,.,0,Y,Y,BeMiPo,

Proteins: ENSP00000215885,ENSMUSP00000068699,ENSCAFP00000019117,ENSMODP00000012004
hsa,hsa.aa,hsa.diso,hsa.p,mus,mus.aa,mus.diso,mus.p,caf.aa,mod.aa,hsa.p.db,mus.p.db
296,S,*,1,292,S,*,0,S,K,Po,
326,T,*,1,317,T,*,0,T,R,BeMiPoHpPe,
327,T,*,1,318,T,*,0,T,A,BeMiPoHpPe,
335,S,*,1,326,S,*,0,S,S,BeMiPoHpPe,

Proteins: ENSP00000215886,ENSMUSP00000036598,ENSCAFP00000002128,ENSMODP00000000647
hsa,hsa.aa,hsa.diso,hsa.p,mus,mus.aa,mus.diso,mus.p,caf.aa,mod.aa,hsa.p.db,mus.p.db

Proteins: ENSP00000215906,ENSMUSP00000031291,ENSCAFP00000017245,ENSMODP00000013353
hsa,hsa.aa,hsa.diso,hsa.p,mus,mus.aa,mus.diso,mus.p,caf.aa,mod.aa,hsa.p.db,mus.p.db
86,Y,*,1,60,H,*,0,Y,Y,Po,
105,Y,*,1,79,S,*,0,F,Y,Po,
107,Y,*,1,81,Y,*,0,Y,Y,Po,

Proteins: ENSP00000215912,ENSMUSP00000036921,ENSCAFP00000019262,ENSMODP00000012089
hsa,hsa.aa,hsa.diso,hsa.p,mus,mus.aa,mus.diso,mus.p,caf.aa,mod.aa,hsa.p.db,mus.p.db
55,G,.,0,55,S,*,1,R,.,,BePoPhHu
171,Y,.,1,172,Y,.,0,Y,Y,BeMiPo,
192,Y,.,1,193,Y,.,0,Y,Y,BeMiPo,
194,Y,.,1,195,Y,.,0,Y,Y,BeMiPo,

Proteins: ENSP00000215917,ENSMUSP00000031289,ENSCAFP00000017264,ENSMODP00000013401
hsa,hsa.aa,hsa.diso,hsa.p,mus,mus.aa,mus.diso,mus.p,caf.aa,mod.aa,hsa.p.db,mus.p.db

Proteins: ENSP00000215939,ENSMUSP00000031286,ENSCAFP00000017343,ENSMODP00000013449
hsa,hsa.aa,hsa.diso,hsa.p,mus,mus.aa,mus.diso,mus.p,caf.aa,mod.aa,hsa.p.db,mus.p.db
10,S,.,1,8,S,*,0,S,V,BeMiPo,
12,T,.,1,10,T,*,0,T,T,BeMiPo,
163,T,.,1,161,T,.,0,T,K,Po,

Proteins: ENSP00000215941,ENSMUSP00000047042,ENSCAFP00000031787,ENSMODP00000023808
hsa,hsa.aa,hsa.diso,hsa.p,mus,mus.aa,mus.diso,mus.p,caf.aa,mod.aa,hsa.p.db,mus.p.db
31,T,*,1,31,A,.,0,T,A,MiHp,
38,S,*,1,38,S,.,0,S,S,MiHp,
44,S,*,1,44,V,.,0,S,A,MiHp,
58,S,*,1,57,V,*,0,S,P,BeMiPoPhHp,
63,S,.,1,62,S,*,0,S,A,BeMiPoPhHp,
67,Y,.,1,66,Y,*,0,Y,L,Po,

Proteins: ENSP00000215980,ENSMUSP00000086560,ENSCAFP00000001421,ENSMODP00000016569
hsa,hsa.aa,hsa.diso,hsa.p,mus,mus.aa,mus.diso,mus.p,caf.aa,mod.aa,hsa.p.db,mus.p.db

Proteins: ENSP00000216024,ENSMUSP00000023065,ENSCAFP00000001990,ENSMODP00000012067
hsa,hsa.aa,hsa.diso,hsa.p,mus,mus.aa,mus.diso,mus.p,caf.aa,mod.aa,hsa.p.db,mus.p.db

Proteins: ENSP00000216027,ENSMUSP00000062811,ENSCAFP00000017552,ENSMODP00000010435
hsa,hsa.aa,hsa.diso,hsa.p,mus,mus.aa,mus.diso,mus.p,caf.aa,mod.aa,hsa.p.db,mus.p.db
82,S,.,1,81,S,.,0,A,S,Po,
87,T,.,1,86,V,.,0,T,V,Po,
94,Y,.,1,93,Y,.,0,Y,Y,Po,

Proteins: ENSP00000216039,ENSMUSP00000023061,ENSCAFP00000001970,ENSMODP00000012032
hsa,hsa.aa,hsa.diso,hsa.p,mus,mus.aa,mus.diso,mus.p,caf.aa,mod.aa,hsa.p.db,mus.p.db
13,S,*,1,13,A,*,0,S,S,BeMiPo,
15,S,*,1,15,S,*,0,S,S,BeMiPo,

Proteins: ENSP00000216044,ENSMUSP00000043575,ENSCAFP00000001967,ENSMODP00000012010
hsa,hsa.aa,hsa.diso,hsa.p,mus,mus.aa,mus.diso,mus.p,caf.aa,mod.aa,hsa.p.db,mus.p.db
6,S,*,1,6,S,*,1,S,S,Po,BeMiPoPhPeHu
8,S,*,1,8,S,*,1,S,S,BeMiPoHp,BeMiPoPhPeHu
12,S,*,1,12,S,*,1,S,S,BeMiPoHpPe,BeMiPoPeHu
17,S,*,1,17,S,*,1,S,C,MiHp,BeMiPoHu
24,S,*,1,24,S,*,1,S,S,BeMiPoHpPe,BeMiPoPhHu
25,S,*,1,25,S,*,1,S,P,BeMiPoPhHpPe,BeMiPoPhPeHu
44,S,*,1,44,S,*,1,S,S,BeMiPoPhHpPe,BeMiPoPhPeHu
47,S,*,1,47,S,*,1,S,S,BeMiPoPhHpPe,BeMiPoPhPeHu
69,S,.,0,69,S,.,1,S,S,,BePoPh
72,S,.,0,72,S,.,1,S,S,,BePoPh
174,S,.,1,174,S,.,0,S,S,Po,
175,T,.,1,175,T,.,0,T,T,Po,
181,T,.,1,181,T,.,0,T,T,Po,
205,S,*,1,205,S,*,0,S,S,BePo,
384,S,.,1,384,S,.,0,S,S,BeMiPe,
439,S,.,1,439,S,.,0,S,S,Mi,
460,T,.,1,460,T,.,0,T,T,Po,
481,S,.,1,481,S,*,0,S,S,Po,
577,T,.,1,577,T,.,0,T,T,BePo,
580,S,.,1,580,S,*,1,S,S,BeMiPoPhHpPe,BeMiPoPhHu
584,S,*,1,584,S,*,0,S,A,BeMiPoHp,
600,T,*,1,600,S,*,0,T,P,Be,
658,S,*,1,658,S,*,0,S,S,Po,

Proteins: ENSP00000216061,ENSMUSP00000086167,ENSCAFP00000000882,ENSMODP00000007138
hsa,hsa.aa,hsa.diso,hsa.p,mus,mus.aa,mus.diso,mus.p,caf.aa,mod.aa,hsa.p.db,mus.p.db
141,T,.,1,141,M,.,0,L,T,Po,
261,T,*,1,261,T,.,0,T,T,Po,
263,S,*,1,263,S,.,0,I,N,Po,
269,T,.,1,269,M,.,0,T,T,Po,
274,T,.,1,274,A,.,0,T,T,Po,
278,T,.,1,278,P,.,0,T,T,Po,
283,T,.,1,283,T,*,0,T,.,Po,
289,S,*,1,289,S,*,1,S,S,BeMiPoPhHpPe,BePoPhHu
694,P,*,0,669,S,*,1,L,P,,BeMiPoPhPeHu
695,A,*,0,670,S,*,1,G,E,,BeMiPoPhPe
697,G,*,0,672,T,*,1,T,T,,BeMiPoPhPe
770,S,*,1,745,S,*,0,S,S,Mi,
771,S,*,1,746,S,*,1,S,S,Po,BePoHu
783,S,*,1,758,G,*,0,G,K,Po,
785,S,*,1,760,S,*,0,D,K,Po,
828,S,*,0,796,S,*,1,.,S,,BePoPh
830,S,*,0,798,S,*,1,.,S,,Ph
853,P,*,0,820,S,*,1,P,.,,BeMi

Proteins: ENSP00000216068,ENSMUSP00000023055,ENSCAFP00000001956,ENSMODP00000011975
hsa,hsa.aa,hsa.diso,hsa.p,mus,mus.aa,mus.diso,mus.p,caf.aa,mod.aa,hsa.p.db,mus.p.db

Proteins: ENSP00000216085,ENSMUSP00000099131,ENSCAFP00000017834,ENSMODP00000010721
hsa,hsa.aa,hsa.diso,hsa.p,mus,mus.aa,mus.diso,mus.p,caf.aa,mod.aa,hsa.p.db,mus.p.db

Proteins: ENSP00000216101,ENSMUSP00000048453,ENSCAFP00000018027,ENSMODP00000010869
hsa,hsa.aa,hsa.diso,hsa.p,mus,mus.aa,mus.diso,mus.p,caf.aa,mod.aa,hsa.p.db,mus.p.db

Proteins: ENSP00000216106,ENSMUSP00000045126,ENSCAFP00000002519,ENSMODP00000036297
hsa,hsa.aa,hsa.diso,hsa.p,mus,mus.aa,mus.diso,mus.p,caf.aa,mod.aa,hsa.p.db,mus.p.db
79,S,*,1,79,S,*,1,S,S,BeMiHp,Hu
83,Y,*,1,83,Y,*,0,Y,S,Po,
84,Y,*,0,84,Y,*,1,Y,C,,Mi
85,Y,*,0,85,Y,*,1,Y,Y,,Mi
101,S,*,1,101,S,*,0,S,P,MiHp,
102,S,*,1,102,S,*,1,S,S,Po,BePoHu
105,S,*,0,105,S,*,1,S,T,,BeMiPoHu
108,T,*,0,108,T,*,1,T,T,,BePoHu
139,S,*,0,139,S,*,1,S,S,,Hu
176,Y,.,1,176,Y,.,0,Y,Y,BeMiPo,
197,S,*,1,197,S,*,1,S,S,BePo,BePoHu
223,S,*,1,223,P,*,0,S,S,Po,
345,S,*,1,345,S,*,0,S,Q,MiPoHp,
352,P,*,0,352,T,*,1,P,P,,Po
387,S,*,1,380,G,*,0,G,V,MiHp,
480,S,*,1,473,S,*,0,S,A,Po,
481,S,*,1,474,S,*,0,C,S,Po,
485,S,*,1,478,S,*,0,P,A,Po,
497,S,*,1,490,S,*,1,S,S,BeMiPo,BeMiPoHu
502,S,*,1,495,S,*,1,S,S,BeMiPoHp,BeMiPoPhHu
512,S,*,1,505,S,*,1,S,S,BeMiPoHp,BeMiPoPhHu

Proteins: ENSP00000216127,ENSMUSP00000118070,ENSCAFP00000039456,ENSMODP00000001349
hsa,hsa.aa,hsa.diso,hsa.p,mus,mus.aa,mus.diso,mus.p,caf.aa,mod.aa,hsa.p.db,mus.p.db
4,T,*,1,4,T,*,0,T,T,Hp,
7,S,*,1,7,S,*,0,S,S,Hp,
13,S,*,1,13,N,*,0,S,S,Hp,
19,S,*,1,19,S,*,0,S,S,Mi,
239,S,*,0,239,S,.,1,S,S,,Po

Proteins: ENSP00000216129,ENSMUSP00000016901,ENSCAFP00000001298,ENSMODP00000008407
hsa,hsa.aa,hsa.diso,hsa.p,mus,mus.aa,mus.diso,mus.p,caf.aa,mod.aa,hsa.p.db,mus.p.db
13,E,*,0,11,S,*,1,V,R,,MiPoPh
15,S,*,1,11,.,NA,0,A,R,BeMiPoPhHpPe,
16,S,*,1,11,.,NA,0,G,W,BeMiPoPhHpPe,
20,T,*,1,15,A,*,0,P,A,BeMiPoHpPe,
308,Y,.,1,303,H,.,0,Y,Y,BePo,
309,T,.,1,304,C,.,0,T,T,BePo,
395,T,.,1,390,T,.,0,T,T,Ph,
437,S,.,0,432,S,.,1,S,N,,Po
473,Y,.,0,468,Y,.,1,Y,Y,,Po
508,Y,.,1,503,Y,.,0,Y,Y,BePo,
517,Y,*,1,512,Y,*,0,Y,Y,Po,

Proteins: ENSP00000216133,ENSMUSP00000105245,ENSCAFP00000001948,ENSMODP00000036781
hsa,hsa.aa,hsa.diso,hsa.p,mus,mus.aa,mus.diso,mus.p,caf.aa,mod.aa,hsa.p.db,mus.p.db

Proteins: ENSP00000216139,ENSMUSP00000023295,ENSCAFP00000000786,ENSMODP00000013561
hsa,hsa.aa,hsa.diso,hsa.p,mus,mus.aa,mus.diso,mus.p,caf.aa,mod.aa,hsa.p.db,mus.p.db
349,S,*,1,356,M,*,0,K,Y,PoPe,

Proteins: ENSP00000216144,ENSMUSP00000009219,ENSCAFP00000018165,ENSMODP00000008298
hsa,hsa.aa,hsa.diso,hsa.p,mus,mus.aa,mus.diso,mus.p,caf.aa,mod.aa,hsa.p.db,mus.p.db
16,Y,.,1,16,Y,.,1,Y,.,Po,BeMiPo
17,T,.,0,17,T,.,1,T,.,,BeMiPo
114,T,.,1,114,T,.,0,T,T,MiHp,
118,T,.,1,118,T,.,0,T,T,MiHp,
129,T,.,1,129,T,.,0,T,T,Po,

Proteins: ENSP00000216180,ENSMUSP00000043826,ENSCAFP00000001273,ENSMODP00000007708
hsa,hsa.aa,hsa.diso,hsa.p,mus,mus.aa,mus.diso,mus.p,caf.aa,mod.aa,hsa.p.db,mus.p.db
21,Y,.,1,21,Y,.,0,Y,Y,Po,
122,S,.,1,122,S,.,0,S,S,Po,
211,S,.,1,211,S,.,0,N,S,BeMiPoHp,
263,K,.,0,263,S,.,1,N,D,,Hu
264,S,.,1,264,L,.,0,L,F,Po,
286,S,*,1,268,A,.,0,P,.,Po,
338,Y,*,1,316,Y,*,0,I,Y,Po,

Proteins: ENSP00000216181,ENSMUSP00000016771,ENSCAFP00000002455,ENSMODP00000036273
hsa,hsa.aa,hsa.diso,hsa.p,mus,mus.aa,mus.diso,mus.p,caf.aa,mod.aa,hsa.p.db,mus.p.db
9,Y,*,1,9,Y,*,1,Y,.,Po,Po
11,Y,*,1,11,Y,*,1,Y,.,BeMiPo,Po
36,S,.,1,36,S,.,0,S,.,BeMiPoHp,
113,Y,.,1,113,Y,.,0,Y,.,Po,
130,Y,.,1,130,Y,.,0,Y,.,Po,
138,Y,.,1,138,Y,.,0,Y,.,Po,
151,Y,.,1,151,Y,.,1,Y,.,BeMiPo,Po
158,Y,.,0,158,Y,.,1,Y,.,,Po
190,Y,.,1,190,Y,.,1,Y,Y,BeMiPo,Po
193,Y,*,1,193,H,.,0,H,Y,Po,
262,S,.,0,262,S,.,1,S,S,,MiPo
278,Y,.,0,278,Y,.,1,Y,Y,,Po
344,S,.,1,344,S,.,0,S,S,Po,
360,T,*,1,360,T,*,0,T,T,Be,
383,T,.,1,383,T,.,0,T,T,MiPoHp,
391,T,.,1,391,T,.,0,T,T,Po,
630,T,*,1,630,T,*,0,T,T,Be,
638,T,*,1,638,T,*,0,T,T,Po,
645,T,*,1,645,T,*,0,T,T,MiHp,
721,Y,.,1,721,Y,.,1,Y,Y,Po,BePoHu
725,T,.,1,725,T,.,1,T,T,BeMiPoHp,BePoHu
728,S,.,1,728,S,.,0,S,S,Po,
754,Y,.,1,754,Y,.,1,Y,Y,BeMiPoHpPe,MiPo
759,S,.,1,759,S,.,0,S,S,Po,
876,S,.,1,876,S,.,0,S,S,Po,
933,H,*,0,933,Y,*,1,H,H,,Po
969,T,*,1,969,T,*,0,T,T,Be,
1015,S,*,0,1015,S,*,1,S,S,,Hu
1114,S,*,0,1114,S,*,1,S,S,,BePoHu
1151,T,*,1,1151,T,*,0,T,T,Po,
1269,T,*,1,1269,T,*,0,T,T,BePo,
1284,N,*,0,1284,S,*,1,N,N,,Po
1329,T,*,1,1329,T,*,0,T,T,BeMiHp,
1376,S,*,1,1376,G,*,0,G,G,BeMiPo,
1382,T,*,1,1382,T,*,0,T,S,BeMiPo,
1408,Y,*,1,1408,Y,*,1,Y,Y,BeMiPoHpPe,Po
1416,T,*,1,1416,T,*,0,T,T,Po,
1460,Y,*,1,1460,Y,*,1,Y,Y,BeMiPo,Po
1480,S,*,1,1480,S,*,0,S,S,Be,
1504,T,*,1,1504,T,*,0,T,T,BeMiHp,
1511,S,*,1,1511,S,*,0,S,S,MiHp,
1512,S,*,1,1512,S,*,0,S,S,MiHp,
1519,S,*,1,1519,S,*,0,S,S,Po,
1628,S,*,1,1628,T,*,0,S,S,BePo,
1713,S,*,1,1713,S,*,1,S,S,MiPhPe,MiPh
1714,S,*,1,1714,S,*,1,S,S,BeMiPoHp,PoPh
1745,T,*,1,1745,T,*,0,T,T,BeMiPoHp,
1799,G,*,0,1799,S,*,1,G,S,,BePoHu
1800,T,*,1,1800,A,*,0,T,T,BeMiPoPe,
1803,S,*,1,1803,S,*,1,S,S,BeMiPoPe,BePoHu
1805,Y,*,0,1805,Y,*,1,Y,Y,,Po
1808,S,*,1,1808,S,*,0,S,S,BeMiPoPe,
1810,T,*,1,1810,A,*,0,T,T,BePo,
1861,Y,*,1,1861,F,*,0,F,Y,BeMiPo,
1906,T,*,1,1906,T,*,0,T,T,Po,
1915,S,*,1,1915,S,*,0,S,S,Po,
1916,S,*,1,1916,S,*,1,S,S,BeMiPoPe,Po
1931,P,*,0,1931,T,*,1,P,P,,Po
1939,A,*,0,1939,T,*,1,A,P,,BeMiPoPhPeHu
1943,S,*,1,1943,S,*,1,S,S,BeMiPoHpPe,BeMiPoPhPeHu

Proteins: ENSP00000216190,ENSMUSP00000098053,ENSCAFP00000002234,ENSMODP00000000978
hsa,hsa.aa,hsa.diso,hsa.p,mus,mus.aa,mus.diso,mus.p,caf.aa,mod.aa,hsa.p.db,mus.p.db
30,Y,.,1,30,Y,.,0,Y,Y,MiPo,
49,T,.,1,49,T,.,0,T,T,Po,
50,Y,.,1,50,Y,.,1,Y,Y,MiPo,BeMiPo
67,S,.,1,67,S,.,0,S,S,MiPoHp,
69,Y,.,1,69,Y,.,0,Y,Y,Po,
91,T,.,1,91,T,.,0,T,T,MiPoPhHp,
121,I,*,0,121,T,.,1,T,T,,BeMiPoPh
160,S,*,0,160,S,*,1,S,S,,BeMi
161,S,*,1,161,S,*,1,S,S,MiPoHp,BeMiPoPhHu
230,T,.,1,230,T,.,0,T,T,MiPhHp,
308,S,*,1,308,S,*,0,S,S,MiHpPe,
318,Y,.,1,318,Y,.,1,Y,Y,MiPoHp,Po
358,Y,.,1,358,Y,.,0,Y,Y,Po,
360,Y,.,1,360,Y,.,0,Y,Y,Po,
446,Y,.,1,446,Y,.,0,Y,Y,Po,
520,Y,.,1,520,Y,.,0,Y,Y,MiHpPe,
521,S,.,1,521,S,.,0,S,S,MiHp,
526,T,*,1,526,T,*,1,T,T,MiPoHp,Po
528,S,*,1,528,S,*,1,S,S,MiPoPhHpPe,BeMiPoPhPeHu
529,S,*,1,529,S,*,1,S,S,MiPoPhHpPe,BeMiPoPhPeHu

Proteins: ENSP00000216211,ENSMUSP00000023070,ENSCAFP00000001210,ENSMODP00000008862
hsa,hsa.aa,hsa.diso,hsa.p,mus,mus.aa,mus.diso,mus.p,caf.aa,mod.aa,hsa.p.db,mus.p.db
115,S,*,1,115,S,*,0,S,N,MiHp,
266,Y,*,1,266,Y,*,0,Y,Y,Po,

Proteins: ENSP00000216223,ENSMUSP00000086820,ENSCAFP00000002178,ENSMODP00000036235
hsa,hsa.aa,hsa.diso,hsa.p,mus,mus.aa,mus.diso,mus.p,caf.aa,mod.aa,hsa.p.db,mus.p.db
105,T,.,1,106,D,.,0,G,V,Po,
282,T,.,1,285,I,.,0,I,T,MiPo,
293,S,.,1,296,S,.,0,K,S,MiPo,
364,Y,*,1,367,Y,*,0,Y,Y,MiPoHpPe,
381,Y,.,1,384,Y,.,0,Y,Y,MiPoHpPe,
384,Y,.,1,387,Y,.,0,Y,Y,MiPoHpPe,
387,Y,*,1,390,C,*,0,C,F,MiPoHpPe,
418,Y,.,1,421,Y,*,0,Y,Y,MiPoHpPe,
458,S,*,1,457,S,*,0,S,.,Po,
536,Y,.,1,524,Y,.,0,Y,Y,MiPoHpPe,

Proteins: ENSP00000216237,ENSMUSP00000023029,ENSCAFP00000001579,ENSMODP00000016374
hsa,hsa.aa,hsa.diso,hsa.p,mus,mus.aa,mus.diso,mus.p,caf.aa,mod.aa,hsa.p.db,mus.p.db
12,S,*,1,12,S,*,0,S,.,Be,
13,S,*,1,13,S,*,0,S,.,Be,
66,T,*,1,66,T,*,0,T,T,Be,
76,T,*,1,76,N,*,0,T,A,Be,
306,T,*,1,306,T,*,0,T,T,Be,
338,S,.,1,338,S,.,0,S,S,Be,
683,S,*,1,681,S,*,0,T,.,Be,
688,S,*,1,686,P,*,0,P,.,Be,
689,S,*,1,687,S,*,0,S,.,Be,

Proteins: ENSP00000216252,ENSMUSP00000023117,ENSCAFP00000001529,ENSMODP00000020665
hsa,hsa.aa,hsa.diso,hsa.p,mus,mus.aa,mus.diso,mus.p,caf.aa,mod.aa,hsa.p.db,mus.p.db
36,Y,.,1,36,Y,.,1,Y,Y,BeMiPo,Po
51,Y,.,1,51,Y,.,0,Y,Y,BeMiPo,
54,Y,.,1,54,Y,.,0,Y,Y,BeMiPo,
70,Y,.,1,70,Y,.,0,Y,Y,Po,
93,S,.,0,93,S,.,1,S,S,,Hu
100,Y,.,1,100,Y,.,1,Y,Y,Po,Po

Proteins: ENSP00000216259,ENSMUSP00000023112,ENSCAFP00000001479,ENSMODP00000020692
hsa,hsa.aa,hsa.diso,hsa.p,mus,mus.aa,mus.diso,mus.p,caf.aa,mod.aa,hsa.p.db,mus.p.db
188,S,.,0,188,S,.,1,S,S,,BePoPhHu
242,S,.,0,242,S,.,1,S,S,,BePoPhHu

Proteins: ENSP00000216264,ENSMUSP00000038203,ENSCAFP00000001057,ENSMODP00000019642
hsa,hsa.aa,hsa.diso,hsa.p,mus,mus.aa,mus.diso,mus.p,caf.aa,mod.aa,hsa.p.db,mus.p.db
340,S,*,1,340,S,*,0,S,S,BeMiPo,
357,S,*,1,357,S,*,0,S,S,Po,
408,S,.,1,408,S,.,0,S,S,BeMiPo,
427,S,.,1,427,S,.,0,S,S,BeMiPo,

Proteins: ENSP00000216268,ENSMUSP00000035437,ENSCAFP00000001020,ENSMODP00000038176
hsa,hsa.aa,hsa.diso,hsa.p,mus,mus.aa,mus.diso,mus.p,caf.aa,mod.aa,hsa.p.db,mus.p.db
118,S,*,1,117,S,*,0,S,S,Po,
297,S,.,1,296,S,.,0,S,S,Po,
388,S,*,1,388,S,*,0,S,S,Po,
389,S,*,1,389,S,*,0,S,S,Po,
459,S,*,1,459,S,*,0,S,S,Po,
466,S,.,1,466,S,.,0,S,S,Po,
609,S,*,1,608,G,*,0,G,S,Po,
619,T,*,1,618,A,*,0,A,T,Po,
623,S,*,1,622,R,*,0,S,S,Po,
624,S,*,1,623,S,*,0,S,T,BeMiPo,
640,S,*,1,639,S,*,0,S,S,Po,
1025,Y,.,1,1024,Y,.,0,Y,Y,Po,
1046,S,*,1,1045,S,*,0,S,S,Po,

Proteins: ENSP00000216271,ENSMUSP00000080832,ENSCAFP00000000979,ENSMODP00000006876
hsa,hsa.aa,hsa.diso,hsa.p,mus,mus.aa,mus.diso,mus.p,caf.aa,mod.aa,hsa.p.db,mus.p.db
368,S,*,1,366,S,*,0,R,G,Po,

Proteins: ENSP00000216286,ENSMUSP00000022340,ENSCAFP00000021649,ENSMODP00000016547
hsa,hsa.aa,hsa.diso,hsa.p,mus,mus.aa,mus.diso,mus.p,caf.aa,mod.aa,hsa.p.db,mus.p.db
115,T,.,1,115,T,.,0,.,T,Po,
116,S,.,1,116,S,*,0,.,S,Po,
345,S,*,0,345,S,*,1,.,S,,BePoHu
346,.,NA,0,348,S,*,1,.,S,,BePoHu
369,T,*,1,397,R,*,0,.,T,Po,
459,S,*,1,482,R,*,0,.,N,Po,
502,T,.,1,525,T,.,0,.,T,Po,
504,Y,.,1,527,Y,.,0,.,Y,Po,
506,T,.,1,529,T,.,0,.,T,Po,
773,T,.,1,796,T,.,0,T,T,Po,
816,S,.,1,839,S,.,0,S,S,Po,
1331,T,.,1,1359,T,.,0,T,T,Po,

Proteins: ENSP00000216294,ENSMUSP00000021532,ENSCAFP00000023106,ENSMODP00000010917
hsa,hsa.aa,hsa.diso,hsa.p,mus,mus.aa,mus.diso,mus.p,caf.aa,mod.aa,hsa.p.db,mus.p.db
80,Y,.,1,99,Y,.,0,Y,Y,Po,
83,Y,.,1,102,Y,.,0,Y,Y,Po,
86,Y,.,1,105,Y,.,0,Y,Y,Po,
88,T,.,1,107,T,.,0,T,T,Po,
206,S,.,1,225,S,.,0,S,S,Po,
277,S,*,0,296,S,*,1,S,S,,BeMiPo
289,S,*,1,308,S,*,0,S,P,BeMiPoHpPe,
290,S,*,1,309,S,*,0,S,L,BeMiPoHpPe,
292,S,*,1,311,S,*,0,S,S,BeMiPoHpPe,
321,S,*,1,340,S,*,0,P,S,Po,

Proteins: ENSP00000216361,ENSMUSP00000128127,ENSCAFP00000018787,ENSMODP00000021913
hsa,hsa.aa,hsa.diso,hsa.p,mus,mus.aa,mus.diso,mus.p,caf.aa,mod.aa,hsa.p.db,mus.p.db
120,S,.,1,122,S,*,0,S,S,Po,
129,S,*,1,131,S,*,0,G,G,Po,
339,T,*,1,341,T,.,0,T,T,Po,
340,T,*,1,342,T,.,0,T,T,Po,
424,Y,.,1,426,Y,.,0,Y,Y,Po,

Proteins: ENSP00000216373,ENSMUSP00000044866,ENSCAFP00000021080,ENSMODP00000014811
hsa,hsa.aa,hsa.diso,hsa.p,mus,mus.aa,mus.diso,mus.p,caf.aa,mod.aa,hsa.p.db,mus.p.db
213,Y,.,0,214,Y,.,1,Y,Y,,Po
346,Y,.,1,347,Y,.,0,Y,Y,Po,
351,Y,.,1,352,Y,.,0,Y,Y,Po,
362,S,*,1,363,S,*,0,S,S,Po,
389,Y,*,1,390,Y,.,0,Y,C,Po,
392,Y,*,1,393,H,.,0,Y,H,Po,
393,S,*,1,394,S,.,0,S,S,Po,
679,Y,.,1,680,Y,.,0,Y,Y,BeMiPo,
791,S,.,1,792,S,.,0,S,S,Po,
794,Y,.,1,795,Y,.,0,Y,Y,Po,
800,S,.,1,801,S,.,0,S,S,Po,
1030,T,*,1,1031,T,*,0,T,T,Po,
1032,S,*,1,1033,S,*,0,S,S,Po,
1047,S,*,1,1048,S,*,0,S,S,Po,
1048,T,*,1,1049,T,*,0,T,T,Po,
1057,T,*,1,1058,T,*,0,M,T,Po,
1168,S,*,1,1169,S,*,0,S,Y,Po,
1202,S,*,0,1203,S,*,1,S,S,,Po
1258,S,*,1,1259,S,*,0,S,S,Po,
1260,S,*,1,1261,S,*,1,N,N,Po,Po
1261,T,*,1,1262,T,*,1,T,T,BeMiPo,Po
1267,S,*,1,1268,S,*,0,S,S,Po,
1275,Y,*,1,1276,H,*,0,Y,.,BeMiPo,
1315,S,.,1,1316,S,.,0,S,C,Po,
1320,Y,.,1,1321,Y,.,1,Y,Y,Po,Po

Proteins: ENSP00000216392,ENSMUSP00000071231,ENSCAFP00000021509,ENSMODP00000016458
hsa,hsa.aa,hsa.diso,hsa.p,mus,mus.aa,mus.diso,mus.p,caf.aa,mod.aa,hsa.p.db,mus.p.db
6,T,*,1,6,T,*,0,T,T,Po,
15,S,*,1,15,S,*,1,S,S,BeMiPoHpPe,BeMiPo
75,Y,.,1,75,Y,.,1,Y,Y,BeMiPoHpPe,Po
76,Y,.,1,76,Y,.,1,Y,Y,BeMiPoHpPe,Po
85,Y,.,1,85,Y,.,0,Y,Y,Po,
186,Y,.,1,186,H,.,0,H,H,BeMiPo,
204,Y,.,1,204,Y,.,0,Y,Y,Po,
405,Y,.,1,405,Y,.,0,Y,Y,Po,
430,S,.,1,430,S,.,1,S,S,Po,BePo
473,S,.,1,473,S,.,0,S,S,Po,
524,S,.,0,524,S,.,1,S,S,,BePo
527,G,.,0,527,S,.,1,G,H,,BeMiPoPe
547,S,.,1,547,S,.,0,S,S,Po,
586,T,.,0,586,T,.,1,T,T,,BeMiPo
588,Y,.,0,588,Y,.,1,Y,Y,,BeMiPo
626,S,.,1,626,S,.,0,S,S,Po,
727,Y,.,1,727,Y,.,0,Y,Y,BeMiPo,
732,Y,.,1,732,Y,.,0,Y,Y,BeMiPo,
733,Y,.,1,733,Y,.,0,Y,Y,BeMiPo,
778,Y,.,1,778,Y,.,0,Y,Y,Po,

Proteins: ENSP00000216410,ENSMUSP00000042860,ENSCAFP00000021838,ENSMODP00000018127
hsa,hsa.aa,hsa.diso,hsa.p,mus,mus.aa,mus.diso,mus.p,caf.aa,mod.aa,hsa.p.db,mus.p.db
6,T,.,1,6,T,.,0,T,T,Ph,
84,Y,.,1,84,Y,.,0,Y,Y,Po,
85,Y,.,1,85,Y,.,0,Y,Y,Po,
177,Y,.,1,177,Y,.,0,Y,Y,Po,

Proteins: ENSP00000216420,ENSMUSP00000070548,ENSCAFP00000039351,ENSMODP00000014593
hsa,hsa.aa,hsa.diso,hsa.p,mus,mus.aa,mus.diso,mus.p,caf.aa,mod.aa,hsa.p.db,mus.p.db

Proteins: ENSP00000216446,ENSMUSP00000021544,ENSCAFP00000024134,ENSMODP00000012425
hsa,hsa.aa,hsa.diso,hsa.p,mus,mus.aa,mus.diso,mus.p,caf.aa,mod.aa,hsa.p.db,mus.p.db
32,T,.,1,32,T,.,0,T,T,Po,
116,S,*,1,116,I,*,0,V,I,Po,
153,S,.,1,153,S,*,0,S,S,Po,
221,Y,*,1,221,Y,*,0,Y,Y,Po,
247,T,.,1,247,T,.,0,T,T,Po,
253,Y,.,0,253,Y,.,1,Y,Y,,Po
280,Y,.,1,280,Y,.,0,Y,Y,Po,
281,Y,.,1,281,Y,.,0,Y,Y,BeMiPo,
326,T,.,1,326,T,.,0,T,T,Po,
332,Y,.,1,332,Y,.,0,Y,Y,Po,
333,Y,.,1,333,Y,.,0,Y,Y,BeMiPoHpPe,

Proteins: ENSP00000216452,ENSMUSP00000072018,ENSCAFP00000034898,ENSMODP00000012475
hsa,hsa.aa,hsa.diso,hsa.p,mus,mus.aa,mus.diso,mus.p,caf.aa,mod.aa,hsa.p.db,mus.p.db
6,S,.,1,6,S,.,0,S,I,BePoPhHp,

Proteins: ENSP00000216455,ENSMUSP00000125548,ENSCAFP00000022549,ENSMODP00000009747
hsa,hsa.aa,hsa.diso,hsa.p,mus,mus.aa,mus.diso,mus.p,caf.aa,mod.aa,hsa.p.db,mus.p.db
8,Y,*,1,8,Y,*,0,Y,Y,BeMiPoHp,
16,S,.,1,16,S,.,0,S,S,BeMiPoPhHp,
97,S,.,1,97,S,.,0,S,S,Po,
105,Y,.,1,105,Y,.,0,Y,Y,Po,
161,Y,.,1,161,Y,.,0,Y,Y,BeMiPoHp,
186,T,.,1,186,T,.,0,T,T,Po,
243,S,*,1,243,S,*,1,S,S,BeMiPoPhHpPe,MiPoPhPe
250,S,*,1,250,S,*,1,S,S,BeMiPoPhHpPe,MiPoPhPeHu

Proteins: ENSP00000216468,ENSMUSP00000043742,ENSCAFP00000025322,ENSMODP00000006695
hsa,hsa.aa,hsa.diso,hsa.p,mus,mus.aa,mus.diso,mus.p,caf.aa,mod.aa,hsa.p.db,mus.p.db
12,S,*,1,12,F,*,0,.,.,Po,
21,S,*,1,21,S,*,1,.,.,Po,BeMiPoPh
34,S,*,1,34,S,*,0,.,.,Po,
63,S,*,0,64,S,*,1,S,S,,Po
85,T,*,1,86,A,*,0,A,D,Po,
113,Y,*,1,114,Y,*,0,Y,Y,Po,
181,S,*,1,182,S,*,0,S,S,Po,
192,T,.,1,193,T,.,0,T,T,Po,
197,T,.,1,198,T,.,0,T,T,Po,
265,S,*,1,266,S,*,0,S,S,Po,
267,S,*,1,268,S,*,0,S,S,Po,
268,S,*,1,269,S,*,0,S,S,Po,
284,S,.,1,285,S,.,0,S,S,Po,
309,Y,.,1,310,Y,.,0,Y,Y,Po,

Proteins: ENSP00000216471,ENSMUSP00000126421,ENSCAFP00000025325,ENSMODP00000006689
hsa,hsa.aa,hsa.diso,hsa.p,mus,mus.aa,mus.diso,mus.p,caf.aa,mod.aa,hsa.p.db,mus.p.db
344,T,*,1,227,S,*,0,.,P,BeMiPoHp,
360,S,*,1,245,D,*,0,F,K,Po,

Proteins: ENSP00000216479,ENSMUSP00000021425,ENSCAFP00000025356,ENSMODP00000006636
hsa,hsa.aa,hsa.diso,hsa.p,mus,mus.aa,mus.diso,mus.p,caf.aa,mod.aa,hsa.p.db,mus.p.db
109,S,.,1,109,S,.,0,S,S,MiHp,
120,S,*,1,120,S,*,0,S,S,MiHp,
122,S,*,1,122,S,*,0,S,S,MiHp,
154,T,.,1,154,T,.,0,T,T,MiHp,
193,S,*,1,193,S,*,0,S,F,BeMiPoHp,
214,T,.,1,214,T,.,0,T,T,BeMiPoHp,
217,T,.,1,217,T,.,0,T,T,BeMiPoHp,
218,S,.,1,218,S,.,0,S,S,BeMiPoHp,
223,Y,.,1,223,Y,.,0,Y,F,BeMiPoHp,
258,S,.,1,258,T,.,0,S,T,MiHp,
333,Y,.,1,333,Y,.,0,Y,Y,Po,

Proteins: ENSP00000216484,ENSMUSP00000021424,ENSCAFP00000025377,ENSMODP00000006518
hsa,hsa.aa,hsa.diso,hsa.p,mus,mus.aa,mus.diso,mus.p,caf.aa,mod.aa,hsa.p.db,mus.p.db
29,Y,*,0,29,Y,*,1,Y,Y,,Ph
156,Y,.,0,154,Y,.,1,Y,Y,,Po
176,Y,.,1,174,Y,.,0,Y,Y,Po,
384,S,.,1,382,S,.,0,S,A,BeMiPhHpPe,
387,Y,.,1,385,Y,.,0,Y,Y,BeMiPhHpPe,
402,S,.,1,400,S,.,0,S,S,Po,
409,T,.,1,407,T,.,0,T,T,Po,
412,S,.,1,410,S,.,0,S,S,Po,
474,Y,.,1,472,Y,.,0,Y,Y,BeMiPo,
555,T,*,1,553,T,.,0,T,T,Po,
557,Y,*,1,555,Y,*,0,Y,Y,Po,

Proteins: ENSP00000216487,ENSMUSP00000060771,ENSCAFP00000040454,ENSMODP00000002584
hsa,hsa.aa,hsa.diso,hsa.p,mus,mus.aa,mus.diso,mus.p,caf.aa,mod.aa,hsa.p.db,mus.p.db
410,.,NA,0,411,S,*,1,.,P,,BePoHu
494,T,*,1,492,A,*,0,T,T,Po,
583,S,*,1,580,S,*,0,S,S,Po,
782,Y,.,1,779,Y,.,0,Y,Y,Po,
793,Y,.,1,790,Y,.,0,Y,Y,Po,
875,S,*,0,872,S,*,1,S,S,,Hu
893,T,*,1,890,T,.,0,.,T,Po,
896,S,*,1,893,S,.,0,.,S,Po,

Proteins: ENSP00000216489,ENSMUSP00000124565,ENSCAFP00000025379,ENSMODP00000006492
hsa,hsa.aa,hsa.diso,hsa.p,mus,mus.aa,mus.diso,mus.p,caf.aa,mod.aa,hsa.p.db,mus.p.db

Proteins: ENSP00000216492,ENSMUSP00000021610,ENSCAFP00000034158,ENSMODP00000032901
hsa,hsa.aa,hsa.diso,hsa.p,mus,mus.aa,mus.diso,mus.p,caf.aa,mod.aa,hsa.p.db,mus.p.db
98,S,*,0,118,S,*,1,S,R,,Hu
112,S,*,1,132,S,*,0,N,H,BeMiPo,
113,S,*,1,133,P,*,0,D,D,BeMiPo,
136,S,*,1,156,S,*,0,S,R,BeMiPoHp,
142,S,*,1,162,D,*,0,D,T,BeMiPoHp,
194,Y,*,1,211,H,*,0,H,H,Hp,
203,S,*,1,220,S,*,0,S,S,BeMiPoHp,
218,S,*,1,225,S,*,0,G,D,BeMiPoHpPe,
270,S,*,1,278,G,*,0,.,S,BeMiPoHp,
272,S,*,0,280,S,*,1,P,P,,Ph
274,A,*,0,282,S,*,1,A,.,,BePoPhHu
300,S,*,1,308,S,*,1,S,S,BeMiPoHp,BePoHu
322,S,*,1,332,G,*,0,N,S,BeMiPoHpPe,
333,S,*,1,350,S,*,0,S,S,BeMiPoHpPe,
381,Y,*,1,393,Y,*,0,H,Y,Po,
397,S,*,0,409,S,*,1,D,H,,BePoPhHu
398,S,*,1,410,S,*,1,A,S,Hp,BePoPhHu
402,S,*,1,414,S,*,1,R,S,BeMiPoHp,BePoPhHu

Proteins: ENSP00000216513,ENSMUSP00000036150,ENSCAFP00000022969,ENSMODP00000010755
hsa,hsa.aa,hsa.diso,hsa.p,mus,mus.aa,mus.diso,mus.p,caf.aa,mod.aa,hsa.p.db,mus.p.db
3,S,*,1,3,S,*,0,S,.,BePo,
7,T,*,1,7,T,*,0,T,.,Be,
12,S,*,1,12,S,*,0,S,.,Be,
147,S,*,1,140,S,*,0,S,S,Po,
268,S,.,0,261,S,.,1,S,S,,Po
286,S,*,1,279,S,*,0,S,S,MiHp,
434,T,*,1,428,T,*,0,T,T,Po,
640,S,.,1,634,S,*,0,S,S,BeMiPoHpPe,

Proteins: ENSP00000216540,ENSMUSP00000093229,ENSCAFP00000024409,ENSMODP00000014214
hsa,hsa.aa,hsa.diso,hsa.p,mus,mus.aa,mus.diso,mus.p,caf.aa,mod.aa,hsa.p.db,mus.p.db
330,I,*,0,330,T,*,1,T,.,,BeMiPoHu
338,T,*,1,338,T,*,0,T,E,Po,
339,Y,*,1,339,H,*,0,H,Y,Po,

Proteins: ENSP00000216602,ENSMUSP00000021714,ENSCAFP00000027024,ENSMODP00000016933
hsa,hsa.aa,hsa.diso,hsa.p,mus,mus.aa,mus.diso,mus.p,caf.aa,mod.aa,hsa.p.db,mus.p.db
3,S,*,1,3,S,*,0,S,G,Po,
19,S,*,1,19,S,*,1,S,S,Po,Po
32,S,*,1,32,S,*,0,S,S,Po,

Proteins: ENSP00000216629,ENSMUSP00000045335,ENSCAFP00000039552,ENSMODP00000015951
hsa,hsa.aa,hsa.diso,hsa.p,mus,mus.aa,mus.diso,mus.p,caf.aa,mod.aa,hsa.p.db,mus.p.db
334,S,*,1,334,.,NA,0,R,.,Po,
339,S,*,1,334,.,NA,0,S,.,MiHp,

Proteins: ENSP00000216639,ENSMUSP00000021539,ENSCAFP00000026262,ENSMODP00000031766
hsa,hsa.aa,hsa.diso,hsa.p,mus,mus.aa,mus.diso,mus.p,caf.aa,mod.aa,hsa.p.db,mus.p.db
153,T,.,1,153,T,.,0,T,T,BeMiPoHp,
158,S,.,1,158,S,.,0,S,S,BeMiPoHp,
194,Y,.,0,194,Y,.,1,Y,Y,,Po
305,T,.,1,305,S,.,0,T,E,MiHpPe,
342,S,*,1,342,S,.,0,S,H,BeMiPoPhHp,
355,T,*,1,355,S,*,1,T,T,BeMiPoHpPe,Po
376,S,*,1,376,S,*,1,S,S,MiPoHp,Hu
378,T,*,1,378,T,*,0,T,R,BeMiPoHp,
380,T,*,1,380,V,*,0,T,I,Po,
387,.,NA,0,411,S,*,1,.,.,,BePoHu
390,T,*,1,434,T,*,0,T,K,MiHpPe,

Proteins: ENSP00000216733,ENSMUSP00000022813,ENSCAFP00000017055,ENSMODP00000005549
hsa,hsa.aa,hsa.diso,hsa.p,mus,mus.aa,mus.diso,mus.p,caf.aa,mod.aa,hsa.p.db,mus.p.db
121,P,*,0,121,S,*,1,P,P,,Po
123,S,*,1,123,S,*,0,S,S,Po,
128,Y,*,1,128,Y,*,1,Y,Y,Po,Po
148,Y,*,1,148,Y,*,0,Y,Y,BeMiPo,
160,S,*,1,160,S,*,0,S,N,Po,
163,Y,*,1,163,Y,*,0,Y,Y,BeMiPo,
188,Y,*,1,188,Y,*,0,Y,Y,Po,
217,Y,*,1,217,Y,*,0,Y,Y,Po,
227,S,*,0,227,S,*,1,S,S,,Hu
253,Y,*,1,253,Y,*,1,Y,Y,Mi,MiPe
298,S,*,1,297,S,*,1,S,S,BeMiPoHp,PoHu
301,S,*,0,300,S,*,1,S,S,,BePoHu
319,S,*,1,318,S,*,0,S,S,Po,
323,S,*,1,322,S,*,0,S,S,Po,
372,Y,*,1,371,Y,*,0,Y,Y,Po,
381,Y,*,1,380,Y,*,0,Y,Y,Po,
383,Y,*,1,382,Y,*,0,Y,Y,Po,

Proteins: ENSP00000216780,ENSMUSP00000038555,ENSCAFP00000017488,ENSMODP00000004399
hsa,hsa.aa,hsa.diso,hsa.p,mus,mus.aa,mus.diso,mus.p,caf.aa,mod.aa,hsa.p.db,mus.p.db
97,T,.,1,124,T,.,0,T,T,Po,
107,S,.,1,134,S,.,0,S,S,BeMiPhHp,
109,T,.,1,136,T,.,0,T,T,Ph,
113,T,.,1,140,T,.,0,T,T,Ph,
270,S,.,1,297,S,.,0,S,S,BeMiPoHp,
297,Y,.,1,324,Y,.,0,Y,Y,Ph,
304,S,.,1,331,S,.,1,S,S,MiPoHp,BeMiPoPhHu
309,T,.,1,336,T,.,0,T,T,BeMiHp,
422,S,.,1,449,S,.,0,S,S,Po,
585,S,.,1,612,S,.,0,S,.,Ph,
593,T,.,1,620,S,.,0,T,.,BeMiPoHp,

Proteins: ENSP00000216797,ENSMUSP00000021413,ENSCAFP00000019772,ENSMODP00000016013
hsa,hsa.aa,hsa.diso,hsa.p,mus,mus.aa,mus.diso,mus.p,caf.aa,mod.aa,hsa.p.db,mus.p.db
32,S,.,1,32,S,.,1,S,S,BeMiPoHpPe,BeMiPoPe
36,S,.,1,36,S,.,1,S,S,BeMiPoHpPe,BeMiPoPe
42,Y,.,1,42,Y,.,0,Y,Y,BeMiPoHpPe,
90,T,.,1,90,T,.,0,T,T,BeMiPoHp,
283,S,*,1,283,S,*,1,S,S,BeMiPoHpPe,Mi
288,S,*,1,288,S,*,1,S,S,BeMiPoHpPe,Mi
291,T,*,1,291,T,*,1,T,T,BeMiPoHpPe,Mi
293,S,*,1,293,S,*,1,S,S,BeMiPoHpPe,BeMiPoPe
299,T,*,1,296,T,*,0,T,T,BeMiPo,
305,Y,.,1,302,Y,*,0,Y,Y,BeMiPoPe,

Proteins: ENSP00000216807,ENSMUSP00000082500,ENSCAFP00000038125,ENSMODP00000015953
hsa,hsa.aa,hsa.diso,hsa.p,mus,mus.aa,mus.diso,mus.p,caf.aa,mod.aa,hsa.p.db,mus.p.db
179,S,*,1,179,S,*,0,S,S,Po,
197,S,*,1,197,S,*,1,S,S,MiPoHp,BeMiPoHu
306,S,.,0,306,S,.,1,S,S,,Po
311,S,.,1,311,S,.,1,S,S,Po,Po
323,S,*,0,323,S,*,1,S,S,,Po

Proteins: ENSP00000216832,ENSMUSP00000021381,ENSCAFP00000020449,ENSMODP00000014945
hsa,hsa.aa,hsa.diso,hsa.p,mus,mus.aa,mus.diso,mus.p,caf.aa,mod.aa,hsa.p.db,mus.p.db
30,T,.,1,30,T,.,0,T,T,BeMiHp,
58,S,*,1,58,S,.,0,S,S,BePo,
66,S,*,1,66,S,*,1,S,S,BeMiPoHpPe,BeMiPoPhPeHu
68,S,*,1,68,S,*,0,S,S,Po,
84,S,*,1,84,S,*,0,S,S,BePoHp,
92,T,*,1,92,T,*,1,T,T,BeMiPo,BeMiPo
96,S,*,1,96,S,*,1,S,S,BeMiPoHpPe,BeMiPoPh
100,S,*,1,100,S,*,1,S,S,BeMiPoHpPe,BeMiPoPhPeHu
114,S,*,1,114,S,*,0,S,S,BeMiPoHpPe,
115,S,*,1,115,S,*,0,S,S,PoHp,
120,S,*,1,120,S,*,0,S,S,Hp,
124,T,*,1,124,T,*,0,T,T,PoHp,
160,S,*,0,160,S,*,1,S,S,,Po
289,S,*,1,289,S,*,1,S,S,Po,Po
347,S,*,1,347,S,*,1,S,S,BeMiPoPhHpPe,MiPoPhHu
375,S,*,1,375,G,*,0,S,K,BeMiPoHp,
381,S,*,1,381,S,*,1,S,S,BeMiPoHpPe,MiPoPhPeHu
413,S,*,1,413,S,*,0,S,S,BeMiPoHpPe,
417,S,*,1,417,S,*,0,S,S,BeMiPoHp,
422,S,*,1,422,S,*,0,S,S,BeMiPoHp,
441,T,*,0,441,S,*,1,S,P,,MiPoPhPe
443,S,*,0,443,S,*,1,S,S,,MiPoPhPeHu
450,S,*,1,450,N,*,0,S,N,BeMiPoPhHp,
451,A,*,0,451,S,*,1,A,V,,MiPoPh
458,S,*,1,458,S,*,0,P,S,Hp,
547,T,*,1,556,T,*,0,I,T,Hp,
550,P,*,0,559,S,*,1,S,T,,Po
552,S,*,1,561,N,*,0,S,S,BeMiPoHp,
558,T,*,1,567,T,*,0,T,T,Po,
560,S,*,1,569,S,*,0,S,S,Po,
581,S,*,1,590,S,*,0,S,S,Po,
583,S,*,1,592,S,*,0,S,S,Po,
589,S,*,1,598,S,*,0,S,S,Po,
590,S,*,1,599,S,*,0,S,S,Po,
591,S,*,1,600,S,*,0,S,S,Po,
594,S,*,1,603,S,*,0,S,S,Mi,
595,S,*,0,604,S,*,1,S,S,,BeMi
596,S,*,0,605,S,*,1,S,S,,BeMi
597,S,*,0,606,S,*,1,S,S,,BeMi
598,S,*,0,607,S,*,1,S,S,,Mi
600,S,*,1,609,S,*,1,S,S,Po,BeMi
601,S,*,1,610,S,*,1,S,S,Po,BeMi
602,S,*,1,611,S,*,1,S,S,Po,BeMi
603,S,*,1,612,S,*,1,S,S,Po,Mi
611,S,*,1,620,S,*,0,S,T,Po,
614,S,*,1,623,S,*,0,S,S,Mi,
618,S,*,1,627,S,*,0,S,S,Po,
622,S,*,1,631,S,*,0,S,S,Mi,
628,S,*,1,637,S,*,0,S,S,Mi,
629,S,*,1,638,S,*,0,S,S,Po,
633,S,*,1,642,S,*,0,S,S,Po,
649,S,*,1,658,S,*,0,S,S,BeMiPoHpPe,
657,T,*,1,666,T,*,0,T,T,MiPoPe,
658,S,*,1,667,S,*,1,S,S,BeMiPoHpPe,MiPoPh
663,S,*,1,672,S,*,0,S,S,BeMiPoHpPe,
666,S,*,1,675,S,*,0,S,K,BeMiPoHpPe,
667,S,*,1,676,S,*,0,S,S,BeMiPoHpPe,
671,S,*,1,680,S,*,0,S,S,BeMiPoHpPe,
672,S,*,1,681,S,*,0,S,S,BeMiPoHpPe,
690,S,*,1,699,S,*,1,S,S,BeMiPoHpPe,MiPoPh
692,S,*,1,701,S,*,1,S,S,BeMiPoHpPe,MiPoPh
694,S,*,1,703,S,*,1,S,S,Po,MiPoPh
695,S,*,1,704,S,*,1,S,S,BeMiPoHpPe,MiPoPh
697,S,*,1,706,S,*,1,S,S,Mi,Mi

Proteins: ENSP00000216862,ENSMUSP00000047954,ENSCAFP00000017435,ENSMODP00000020489
hsa,hsa.aa,hsa.diso,hsa.p,mus,mus.aa,mus.diso,mus.p,caf.aa,mod.aa,hsa.p.db,mus.p.db
20,S,*,1,20,D,.,0,H,G,Po,
35,S,*,1,35,K,.,0,P,P,Po,
220,Y,.,1,220,Y,.,0,Y,Y,BeMiPo,
388,T,.,1,388,T,.,0,T,T,Po,
395,T,.,1,395,T,.,0,T,T,Po,
407,Y,.,1,407,Y,.,0,Y,Y,Po,
504,S,.,1,504,S,.,0,S,N,Po,

Proteins: ENSP00000216911,ENSMUSP00000028997,ENSCAFP00000038502,ENSMODP00000020529
hsa,hsa.aa,hsa.diso,hsa.p,mus,mus.aa,mus.diso,mus.p,caf.aa,mod.aa,hsa.p.db,mus.p.db
4,S,*,1,26,C,*,0,S,S,BeHp,
10,S,*,1,32,S,*,0,A,S,BeMiPoPe,
16,T,*,1,38,T,*,0,A,A,BeMiPoPe,
41,S,*,1,62,S,*,0,S,S,BeMiPoPhHpPe,
51,S,*,1,72,S,*,0,S,S,Hp,
53,S,*,1,73,.,NA,0,S,.,Hp,
66,S,*,1,86,A,*,0,S,S,BeMiHp,
67,S,*,1,87,G,*,0,S,S,BeMiPoPe,
83,S,*,1,99,S,*,0,G,P,BeMiPoPhHpPe,
89,S,*,1,105,S,*,0,S,S,Po,
98,S,*,1,113,N,*,0,S,T,BeMiPoPe,
104,S,*,1,117,A,*,0,S,P,BeMiPoPe,
116,S,*,1,129,S,*,0,T,P,BeMiPoHp,
148,Y,.,1,161,Y,.,0,Y,Y,BeMiPoPe,
197,Y,.,1,210,Y,.,0,Y,Y,BeMiPo,
199,Y,.,1,212,Y,.,0,Y,Y,BeMiPo,
212,Y,.,1,225,Y,.,0,Y,Y,BeMiPo,
226,S,.,1,239,S,.,0,S,S,BeMiPoPe,
266,S,.,1,279,S,.,0,S,S,BeMiPoPe,
278,S,.,1,291,S,.,0,S,S,BeMiPoPe,
284,S,.,1,297,S,.,0,S,S,BeMiPo,
287,T,.,1,300,T,.,1,T,T,BeMiPoHpPe,Po
288,T,.,1,301,T,.,1,T,T,BeMiPoHpPe,Po
292,T,.,1,305,T,.,0,T,T,Po,
342,S,.,1,355,S,.,0,S,S,BeMiPoPe,
369,S,.,1,382,S,.,0,S,Y,BeMiPoHpPe,
391,S,*,1,404,P,*,0,S,P,BeMiPoPe,

Proteins: ENSP00000216951,ENSMUSP00000078630,ENSCAFP00000011378,ENSMODP00000003155
hsa,hsa.aa,hsa.diso,hsa.p,mus,mus.aa,mus.diso,mus.p,caf.aa,mod.aa,hsa.p.db,mus.p.db
147,T,.,1,147,T,.,0,T,T,BeMiPoHp,
151,S,.,1,151,S,.,0,S,S,MiHp,
238,T,.,1,238,R,.,0,R,R,BeMiPoPhHp,
270,Y,.,1,270,Y,.,0,Y,Y,BeMiPo,
415,S,.,1,415,S,.,0,S,I,BeMiPoPhHp,

Proteins: ENSP00000217026,ENSMUSP00000018005,ENSCAFP00000013756,ENSMODP00000001476
hsa,hsa.aa,hsa.diso,hsa.p,mus,mus.aa,mus.diso,mus.p,caf.aa,mod.aa,hsa.p.db,mus.p.db
15,Y,*,1,15,Y,*,0,Y,C,Po,
18,T,*,1,18,V,*,0,T,T,BeMiPo,
20,S,*,1,20,S,*,0,S,S,Po,
28,S,*,1,28,N,*,0,S,N,Po,
168,T,*,0,168,T,.,1,T,T,,BeMiPo
234,T,*,1,233,I,*,0,A,E,Po,
239,E,*,0,238,S,*,1,E,V,,BeMiPo
240,N,*,0,239,S,*,1,S,S,,BeMiPo
241,S,*,1,240,E,*,0,S,E,BeMiPoHp,
266,T,*,1,267,T,*,1,T,.,BeMiPoPhHpPe,BeMiPoPe
282,S,*,1,282,S,*,1,S,S,MiPoHp,BeMiPoPeHu
283,P,*,0,283,S,*,1,S,S,,BeMiPoPeHu
286,T,*,0,286,T,*,1,T,V,,BeMiPo
287,S,*,0,287,S,*,1,S,G,,BeMiPo
362,S,*,1,365,A,*,0,A,A,Po,
393,S,*,1,396,S,*,1,S,S,BeMiPoHpPe,BeMiPoPe
405,T,*,1,408,T,*,1,T,T,BeMiPoHp,BeMiPoPe
421,S,*,1,424,S,*,0,S,S,Po,
440,T,*,1,443,T,*,1,T,T,MiHp,BeMiPoPe
443,S,*,1,446,S,*,0,S,S,Po,
444,T,*,1,447,T,*,1,T,T,MiHpPe,BeMiPoPe
452,S,*,1,455,S,*,1,S,S,BeMiPoHp,BeMiPoPe
454,S,*,1,457,S,*,0,S,S,Po,
465,T,*,1,468,T,*,0,T,N,Po,
470,S,*,1,473,S,*,0,S,S,Po,
472,S,*,1,475,S,*,0,S,S,Po,
476,T,*,1,479,T,*,0,T,T,BeMiPo,
487,T,.,1,490,T,.,1,T,T,MiPoHpPe,BeMiPoPe
494,T,*,1,497,T,*,1,T,T,MiPoHpPe,BeMiPoPe
505,T,*,1,509,L,*,0,T,T,Po,
515,T,*,1,519,T,*,1,T,T,MiHp,BeMiPoPe
518,T,*,1,522,T,*,1,T,T,BeMiPoHp,BeMiPoPe
520,T,*,1,524,T,.,1,T,T,BeMiPoHp,BeMiPoPe
538,T,.,1,542,T,.,0,T,T,Po,
577,S,*,1,581,S,*,1,S,S,MiHpPe,BeMiPoPe
600,S,.,1,604,S,.,0,S,S,MiHp,

Proteins: ENSP00000217043,ENSMUSP00000105043,ENSCAFP00000013810,ENSMODP00000020273
hsa,hsa.aa,hsa.diso,hsa.p,mus,mus.aa,mus.diso,mus.p,caf.aa,mod.aa,hsa.p.db,mus.p.db

Proteins: ENSP00000217073,ENSMUSP00000096701,ENSCAFP00000014080,ENSMODP00000020246
hsa,hsa.aa,hsa.diso,hsa.p,mus,mus.aa,mus.diso,mus.p,caf.aa,mod.aa,hsa.p.db,mus.p.db
32,S,.,1,32,S,.,0,S,S,Po,
71,T,.,1,71,T,.,0,T,T,Be,
87,S,*,1,87,S,*,0,S,S,Po,
96,S,*,1,96,S,*,0,S,S,Po,
297,Y,.,1,297,Y,.,0,Y,Y,Po,
342,S,.,1,342,S,.,1,S,S,MiPoHpPe,Po

Proteins: ENSP00000217131,ENSMUSP00000016400,ENSCAFP00000017955,ENSMODP00000020718
hsa,hsa.aa,hsa.diso,hsa.p,mus,mus.aa,mus.diso,mus.p,caf.aa,mod.aa,hsa.p.db,mus.p.db
195,S,.,1,197,S,.,0,S,T,Be,

Proteins: ENSP00000217133,ENSMUSP00000016399,ENSCAFP00000041450,ENSMODP00000020723
hsa,hsa.aa,hsa.diso,hsa.p,mus,mus.aa,mus.diso,mus.p,caf.aa,mod.aa,hsa.p.db,mus.p.db
55,Y,.,1,55,Y,.,0,H,Y,Po,
159,Y,.,1,159,Y,.,0,F,Y,Po,
166,S,.,1,166,S,.,0,A,S,Be,
208,Y,.,0,208,Y,.,1,Y,Y,,MiPo
278,S,.,1,278,S,.,0,G,S,Po,
435,D,*,0,435,S,*,1,E,H,,BePoHu
439,T,*,1,439,V,*,0,V,.,BeMiPoHp,

Proteins: ENSP00000217169,ENSMUSP00000104503,ENSCAFP00000018803,ENSMODP00000021022
hsa,hsa.aa,hsa.diso,hsa.p,mus,mus.aa,mus.diso,mus.p,caf.aa,mod.aa,hsa.p.db,mus.p.db
86,S,.,1,92,S,.,0,S,V,Po,

Proteins: ENSP00000217173,ENSMUSP00000028761,ENSCAFP00000009616,ENSMODP00000006740
hsa,hsa.aa,hsa.diso,hsa.p,mus,mus.aa,mus.diso,mus.p,caf.aa,mod.aa,hsa.p.db,mus.p.db

Proteins: ENSP00000217188,ENSMUSP00000016498,ENSCAFP00000019074,ENSMODP00000021076
hsa,hsa.aa,hsa.diso,hsa.p,mus,mus.aa,mus.diso,mus.p,caf.aa,mod.aa,hsa.p.db,mus.p.db
363,A,.,0,378,T,.,1,A,T,,Po

Proteins: ENSP00000217260,ENSMUSP00000041578,ENSCAFP00000010193,ENSMODP00000024370
hsa,hsa.aa,hsa.diso,hsa.p,mus,mus.aa,mus.diso,mus.p,caf.aa,mod.aa,hsa.p.db,mus.p.db
112,Y,.,1,112,H,.,0,Y,F,BeMiPoPe,
187,S,*,0,187,S,.,1,S,S,,Po

Proteins: ENSP00000217289,ENSMUSP00000047616,ENSCAFP00000008898,ENSMODP00000004802
hsa,hsa.aa,hsa.diso,hsa.p,mus,mus.aa,mus.diso,mus.p,caf.aa,mod.aa,hsa.p.db,mus.p.db
169,S,*,1,169,S,*,0,C,N,BeMiPoHpPe,
170,S,*,1,170,S,*,0,S,S,BeMiPoHpPe,
172,T,*,1,172,T,*,0,T,T,BeMiHpPe,
174,S,*,1,174,S,*,0,V,S,BeMiPoHpPe,
179,S,*,1,179,S,*,0,S,S,BeMiPoHpPe,
191,Y,.,1,191,Y,.,0,Y,Y,BeMiPo,
392,Y,.,1,392,Y,.,0,Y,Y,BeMiPo,
502,S,*,1,502,P,*,0,S,S,BeMiHpPe,
587,Y,.,1,587,Y,.,0,Y,Y,BeMiPo,

Proteins: ENSP00000217299,ENSMUSP00000049346,ENSCAFP00000010553,ENSMODP00000024298
hsa,hsa.aa,hsa.diso,hsa.p,mus,mus.aa,mus.diso,mus.p,caf.aa,mod.aa,hsa.p.db,mus.p.db
167,S,*,1,167,G,*,0,S,P,MiHp,
201,Y,.,1,201,Y,.,0,Y,Y,Po,
240,S,.,1,240,S,.,0,S,S,Po,
249,S,.,1,249,S,.,0,S,S,Po,
495,T,*,0,496,T,*,1,T,.,,BeMiPoPh
497,T,*,0,498,T,*,1,T,A,,MiPh
554,S,.,0,555,S,.,1,S,S,,Mi
555,S,.,0,556,S,.,1,S,S,,BeMiPo
558,T,.,0,559,T,.,1,T,T,,BeMiPo

Proteins: ENSP00000217305,ENSMUSP00000028883,ENSCAFP00000010070,ENSMODP00000017446
hsa,hsa.aa,hsa.diso,hsa.p,mus,mus.aa,mus.diso,mus.p,caf.aa,mod.aa,hsa.p.db,mus.p.db
101,S,*,1,102,P,.,0,P,G,Po,

Proteins: ENSP00000217320,ENSMUSP00000129278,ENSCAFP00000012693,ENSMODP00000001554
hsa,hsa.aa,hsa.diso,hsa.p,mus,mus.aa,mus.diso,mus.p,caf.aa,mod.aa,hsa.p.db,mus.p.db

Proteins: ENSP00000217381,ENSMUSP00000028991,ENSCAFP00000011007,ENSMODP00000003704
hsa,hsa.aa,hsa.diso,hsa.p,mus,mus.aa,mus.diso,mus.p,caf.aa,mod.aa,hsa.p.db,mus.p.db
21,S,*,1,21,S,*,0,.,A,Po,
89,T,.,1,83,T,.,0,.,R,Po,
101,S,.,1,95,S,.,1,.,S,MiPoHp,BePoHu
175,Y,*,1,169,Y,*,0,Y,Y,Po,
179,S,*,0,173,S,*,1,S,S,,Po
183,T,*,1,177,T,*,0,T,A,Po,
184,S,*,1,178,S,*,0,S,T,Po,
189,S,*,1,183,S,*,1,S,S,BeMiPoPhHpPe,BeMiPoPhPeHu
193,S,*,1,187,S,*,1,S,.,BeMiPoPhHpPe,BeMiPoPhPeHu
200,S,*,1,194,S,*,1,S,S,Po,BePoHu
201,S,*,1,195,S,*,1,S,S,BeMiPoHpPe,BeMiPoHu
205,T,*,1,199,Q,*,0,S,C,Po,
210,S,*,0,204,S,*,1,S,K,,Po
291,S,*,1,285,S,*,0,S,S,Po,
312,T,*,1,306,T,*,0,T,V,Po,
346,T,.,1,340,T,.,0,T,T,BeMiPoPhHp,
411,S,.,1,409,S,.,0,S,S,Po,
412,T,.,1,410,T,.,0,T,T,Po,
415,T,.,1,413,T,.,0,T,T,Po,

Proteins: ENSP00000217402,ENSMUSP00000036206,ENSCAFP00000011106,ENSMODP00000003443
hsa,hsa.aa,hsa.diso,hsa.p,mus,mus.aa,mus.diso,mus.p,caf.aa,mod.aa,hsa.p.db,mus.p.db
103,T,.,1,103,T,.,0,T,T,Po,
184,S,*,1,184,S,.,1,S,N,BeMiPoPhHp,Ph
188,T,*,1,188,T,*,0,T,T,MiPoPhHp,
223,S,*,1,223,S,*,1,S,S,BeMiPoPhHp,BeMiPoPh

Proteins: ENSP00000217407,ENSMUSP00000016168,ENSCAFP00000035668,ENSMODP00000000214
hsa,hsa.aa,hsa.diso,hsa.p,mus,mus.aa,mus.diso,mus.p,caf.aa,mod.aa,hsa.p.db,mus.p.db

Proteins: ENSP00000217420,ENSMUSP00000036299,ENSCAFP00000013195,ENSMODP00000000511
hsa,hsa.aa,hsa.diso,hsa.p,mus,mus.aa,mus.diso,mus.p,caf.aa,mod.aa,hsa.p.db,mus.p.db
14,T,*,0,14,T,*,1,T,T,,Ph
15,S,*,0,15,S,*,1,T,S,,Ph
17,S,*,0,17,S,*,1,S,S,,BePoPh
85,Y,*,0,85,Y,*,1,Y,Y,,Po
96,S,*,0,95,S,*,1,S,S,,BePoPh
98,S,*,1,97,S,*,1,S,S,Po,BePoPhHu
300,Y,.,1,300,Y,.,0,Y,Y,Po,
414,S,.,0,414,S,.,1,S,S,,BePoPh
443,T,.,1,443,T,.,0,T,T,Po,
462,S,.,1,462,S,.,0,S,S,Po,

Proteins: ENSP00000217429,ENSMUSP00000029183,ENSCAFP00000013267,ENSMODP00000000541
hsa,hsa.aa,hsa.diso,hsa.p,mus,mus.aa,mus.diso,mus.p,caf.aa,mod.aa,hsa.p.db,mus.p.db
47,S,*,1,17,S,.,0,.,S,Hp,
176,Y,.,1,143,Y,.,0,.,Y,MiPo,
259,Y,.,1,226,Y,.,0,Y,Y,Po,
265,T,.,1,232,T,.,0,T,T,Po,
321,Y,.,1,288,Y,.,0,Y,Y,MiPoHp,
368,S,*,1,335,S,*,0,S,S,BeMiPoHp,
369,S,*,1,336,S,*,0,S,S,BeMiPo,
370,T,*,1,337,T,*,0,T,T,BeMiPoHp,
393,C,*,0,360,S,*,1,S,P,,BeMiPoPh
395,S,*,1,362,A,*,0,S,T,Po,
396,S,*,0,363,S,*,1,S,S,,BeMiPoPh
397,T,*,0,364,T,*,1,T,T,,BeMiPoPh
399,S,*,1,366,S,*,0,S,S,Po,
403,Y,*,1,370,Y,*,1,.,C,Po,BeMi
488,S,*,1,454,S,*,1,S,S,Be,Po
492,S,*,1,458,S,*,1,S,S,BeMiPoPhHp,Po
523,S,*,1,489,S,*,0,S,S,Po,
543,T,.,1,511,T,.,0,T,N,BeMiPoPhHpPe,

Proteins: ENSP00000217446,ENSMUSP00000076816,ENSCAFP00000011238,ENSMODP00000030928
hsa,hsa.aa,hsa.diso,hsa.p,mus,mus.aa,mus.diso,mus.p,caf.aa,mod.aa,hsa.p.db,mus.p.db

Proteins: ENSP00000217455,ENSMUSP00000099383,ENSCAFP00000038062,ENSMODP00000017104
hsa,hsa.aa,hsa.diso,hsa.p,mus,mus.aa,mus.diso,mus.p,caf.aa,mod.aa,hsa.p.db,mus.p.db
2,S,*,0,2,S,*,1,A,.,,BePoPe
3,S,*,1,3,A,*,0,S,.,BeMiPoPhHp,
96,Y,.,1,97,Y,.,0,Y,Y,Po,

Proteins: ENSP00000217515,ENSMUSP00000025476,ENSCAFP00000000205,ENSMODP00000025592
hsa,hsa.aa,hsa.diso,hsa.p,mus,mus.aa,mus.diso,mus.p,caf.aa,mod.aa,hsa.p.db,mus.p.db
9,S,.,1,9,S,.,0,S,T,Po,
18,S,.,1,18,S,.,0,S,S,MiHp,
46,S,.,1,46,S,.,0,S,A,BeMiPoHp,
48,S,.,1,48,S,.,0,S,S,BeMiPoHp,
113,S,*,1,113,S,*,1,S,N,BeMiPoHp,BeMiPoPh
117,T,*,1,117,A,*,0,T,T,MiPoHp,
141,S,.,1,141,S,.,0,S,S,Po,
262,Y,.,1,262,Y,.,0,Y,Y,BeMiPo,

Proteins: ENSP00000217740,ENSMUSP00000058251,ENSCAFP00000043160,ENSMODP00000013602
hsa,hsa.aa,hsa.diso,hsa.p,mus,mus.aa,mus.diso,mus.p,caf.aa,mod.aa,hsa.p.db,mus.p.db

Proteins: ENSP00000217901,ENSMUSP00000056502,ENSCAFP00000028461,ENSMODP00000010662
hsa,hsa.aa,hsa.diso,hsa.p,mus,mus.aa,mus.diso,mus.p,caf.aa,mod.aa,hsa.p.db,mus.p.db
175,S,.,0,175,S,.,1,S,S,,Po
176,S,.,0,176,S,.,1,S,S,,Po
326,T,.,1,326,T,.,0,T,T,MiHp,
343,S,.,0,343,S,.,1,S,S,,BePo
344,Y,.,1,344,Y,.,0,Y,Y,MiHp,
363,T,*,0,363,T,*,1,T,T,,BeMiPoPe

Proteins: ENSP00000217909,ENSMUSP00000035392,ENSCAFP00000027144,ENSMODP00000012755
hsa,hsa.aa,hsa.diso,hsa.p,mus,mus.aa,mus.diso,mus.p,caf.aa,mod.aa,hsa.p.db,mus.p.db
98,T,.,1,98,M,.,0,T,M,Po,
270,T,.,1,270,T,.,0,T,T,Po,
303,S,.,1,303,S,.,0,S,S,Po,
306,S,.,1,306,T,.,0,S,S,Po,
307,Y,.,1,307,Y,.,0,Y,Y,Po,

Proteins: ENSP00000217958,ENSMUSP00000033805,ENSCAFP00000033192,ENSMODP00000014545
hsa,hsa.aa,hsa.diso,hsa.p,mus,mus.aa,mus.diso,mus.p,caf.aa,mod.aa,hsa.p.db,mus.p.db
112,Y,.,0,112,Y,.,1,Y,Y,,BeMiPo
138,Y,.,1,138,Y,.,1,Y,L,BeMiPo,BeMiPo
199,Y,.,1,199,Y,.,0,Y,F,MiHp,
207,T,.,1,207,T,.,0,T,T,BeMiPoHp,
226,.,NA,0,230,S,*,1,.,.,,Ph

Proteins: ENSP00000217971,ENSMUSP00000073061,ENSCAFP00000027139,ENSMODP00000015415
hsa,hsa.aa,hsa.diso,hsa.p,mus,mus.aa,mus.diso,mus.p,caf.aa,mod.aa,hsa.p.db,mus.p.db
54,S,*,1,54,S,*,0,G,A,BeMiPoHpPe,
57,S,*,1,57,N,*,0,S,A,BeMiPoHpPe,
74,T,.,1,74,T,.,1,T,T,BeMiPoHp,BeMiPoHu
101,T,.,1,101,T,.,0,T,T,Po,
113,Y,.,1,113,Y,.,0,Y,Y,Po,
139,Y,.,1,139,Y,.,0,Y,Y,Po,
143,S,.,1,143,S,.,0,S,S,Po,
146,T,.,0,146,T,.,1,T,N,,Hu
178,T,*,1,178,T,*,1,T,T,BeMiPoHpPe,BeMiPoPh
180,Y,*,1,180,Y,*,1,Y,Y,BeMiPoHpPe,BeMiPoPhPeHu
181,S,*,1,181,S,*,1,S,S,BeMiPoHpPe,BeMiPoPhPeHu
190,S,*,1,190,T,*,1,N,R,MiHp,BePoPhHu

Proteins: ENSP00000218008,ENSMUSP00000016471,ENSCAFP00000027307,ENSMODP00000012900
hsa,hsa.aa,hsa.diso,hsa.p,mus,mus.aa,mus.diso,mus.p,caf.aa,mod.aa,hsa.p.db,mus.p.db

Proteins: ENSP00000218075,ENSMUSP00000060827,ENSCAFP00000017441,ENSMODP00000021578
hsa,hsa.aa,hsa.diso,hsa.p,mus,mus.aa,mus.diso,mus.p,caf.aa,mod.aa,hsa.p.db,mus.p.db
373,S,*,0,373,S,*,1,S,S,,BePoHu

Proteins: ENSP00000218089,ENSMUSP00000063250,ENSCAFP00000027450,ENSMODP00000018707
hsa,hsa.aa,hsa.diso,hsa.p,mus,mus.aa,mus.diso,mus.p,caf.aa,mod.aa,hsa.p.db,mus.p.db
1061,S,*,1,1061,S,*,0,S,S,Mi,

Proteins: ENSP00000218099,ENSMUSP00000033477,ENSCAFP00000028031,ENSMODP00000037410
hsa,hsa.aa,hsa.diso,hsa.p,mus,mus.aa,mus.diso,mus.p,caf.aa,mod.aa,hsa.p.db,mus.p.db
114,S,.,1,114,S,.,0,S,A,MiPe,
204,S,*,1,205,S,*,0,S,S,MiPo,

Proteins: ENSP00000218104,ENSMUSP00000002084,ENSCAFP00000028386,ENSMODP00000010355
hsa,hsa.aa,hsa.diso,hsa.p,mus,mus.aa,mus.diso,mus.p,caf.aa,mod.aa,hsa.p.db,mus.p.db
105,T,.,1,105,T,.,0,T,T,Be,
357,Y,.,1,357,Y,.,0,Y,Y,Po,
358,S,.,1,358,A,.,0,S,S,Po,
360,S,.,1,360,S,.,0,S,S,Po,
416,T,.,1,416,T,.,0,T,T,MiHp,
666,Y,.,1,666,Y,.,0,Y,Y,Be,
733,S,*,1,732,.,NA,0,.,Q,BeMiPoPhHpPe,

Proteins: ENSP00000218316,ENSMUSP00000064608,ENSCAFP00000028239,ENSMODP00000007121
hsa,hsa.aa,hsa.diso,hsa.p,mus,mus.aa,mus.diso,mus.p,caf.aa,mod.aa,hsa.p.db,mus.p.db
361,T,*,0,369,T,*,1,M,.,,Po
415,S,*,1,413,.,NA,0,.,.,Po,
425,S,*,1,413,.,NA,0,S,.,Po,
429,S,*,1,416,S,*,0,S,.,Po,
438,Y,.,1,425,Y,*,0,Y,.,Po,

Proteins: ENSP00000218340,ENSMUSP00000033372,ENSCAFP00000021814,ENSMODP00000000538
hsa,hsa.aa,hsa.diso,hsa.p,mus,mus.aa,mus.diso,mus.p,caf.aa,mod.aa,hsa.p.db,mus.p.db
27,Y,*,1,24,Y,*,0,Y,.,Po,
28,S,*,1,25,S,*,0,S,.,MiPoHpPe,
40,Y,.,1,37,Y,.,0,Y,Y,Po,
43,S,.,1,40,S,.,0,S,N,Po,
198,Y,.,1,195,Y,.,0,H,Y,Po,
245,Y,.,1,242,Y,.,0,Y,Y,Po,

Proteins: ENSP00000218343,ENSMUSP00000111042,ENSCAFP00000021823,ENSMODP00000000531
hsa,hsa.aa,hsa.diso,hsa.p,mus,mus.aa,mus.diso,mus.p,caf.aa,mod.aa,hsa.p.db,mus.p.db
25,S,*,0,26,S,*,1,S,S,,PoHu
27,Y,*,1,28,Y,*,1,Y,Y,MiPo,BePoHu
85,S,.,1,86,N,.,0,S,S,MiPoHpPe,
348,T,.,1,349,T,.,0,T,T,Po,
433,Y,.,1,434,Y,.,0,Y,Y,MiPoHp,
548,S,*,1,549,S,*,0,S,S,MiPhHpPe,
549,T,*,1,550,T,*,0,A,A,MiPoHp,
560,T,*,1,561,T,*,0,P,A,MiHp,
566,S,*,1,567,S,*,0,S,S,MiPoPhHpPe,
570,S,*,0,571,S,*,1,S,S,,MiPh
571,S,*,0,572,S,*,1,S,A,,Mi
578,N,*,0,579,S,*,1,S,S,,BeMiPoPhHu
608,S,*,1,609,S,*,0,S,S,MiPoPhHp,
610,S,*,1,611,S,*,0,S,S,MiPoPhHp,
612,S,*,1,613,S,*,0,P,S,MiPhHp,
715,S,*,1,716,S,*,0,S,S,Po,
774,S,*,1,775,S,*,1,S,S,MiPoHpPe,BePoHu
776,S,*,1,777,S,*,1,S,S,MiPoHpPe,BePoHu
780,S,*,1,781,G,*,0,S,S,MiPoHpPe,
793,S,*,1,794,S,*,0,S,N,Po,

Proteins: ENSP00000218348,ENSMUSP00000033383,ENSCAFP00000022125,ENSMODP00000037051
hsa,hsa.aa,hsa.diso,hsa.p,mus,mus.aa,mus.diso,mus.p,caf.aa,mod.aa,hsa.p.db,mus.p.db
195,Y,.,1,144,Y,.,0,Y,Y,BeMiPoPhHp,
396,Y,.,1,344,Y,.,0,Y,Y,Po,
452,S,*,0,400,S,*,1,S,S,,BePo
523,S,.,0,471,S,.,1,S,L,,Po
531,K,*,0,479,T,*,1,K,K,,Po
547,S,*,0,495,S,.,1,S,S,,Po
584,S,*,1,532,S,*,0,S,.,BePo,
606,S,*,1,554,S,*,0,S,.,Po,
607,Y,*,1,555,Y,*,0,Y,.,Po,
608,Y,*,1,556,Y,*,0,Y,.,Po,
644,T,*,1,592,T,*,0,T,.,BeMiHp,
648,S,*,1,596,S,*,0,S,R,BeMiPoHp,
671,S,*,1,630,T,*,0,G,G,Po,
672,T,*,1,631,V,*,0,A,A,Po,
675,S,*,1,634,G,*,0,S,S,Po,
733,S,*,1,692,S,*,0,F,F,BeMiPo,
889,Y,.,1,848,Y,.,0,Y,Y,Po,
938,S,*,1,896,S,*,0,P,.,BeMiPo,
943,S,*,1,901,S,*,0,S,.,Po,
948,S,*,1,906,S,*,0,S,.,BeMiPoPhHpPe,
952,S,*,1,910,S,*,0,G,.,Po,
953,S,*,1,911,S,*,0,S,.,BeMiPoHp,
956,S,*,1,914,N,*,0,N,.,Po,

Proteins: ENSP00000218758,ENSMUSP00000127128,ENSCAFP00000025519,ENSMODP00000008319
hsa,hsa.aa,hsa.diso,hsa.p,mus,mus.aa,mus.diso,mus.p,caf.aa,mod.aa,hsa.p.db,mus.p.db
278,Y,.,1,280,Y,.,0,Y,Y,Po,
283,Y,.,1,285,Y,.,0,Y,Y,Po,

Proteins: ENSP00000218867,ENSMUSP00000077106,ENSCAFP00000010630,ENSMODP00000010403
hsa,hsa.aa,hsa.diso,hsa.p,mus,mus.aa,mus.diso,mus.p,caf.aa,mod.aa,hsa.p.db,mus.p.db

Proteins: ENSP00000219022,ENSMUSP00000086112,ENSCAFP00000034024,ENSMODP00000018420
hsa,hsa.aa,hsa.diso,hsa.p,mus,mus.aa,mus.diso,mus.p,caf.aa,mod.aa,hsa.p.db,mus.p.db
176,S,*,1,168,N,*,0,S,N,Po,
269,Y,.,1,294,Y,.,0,Y,Y,Po,
302,Y,.,0,327,Y,.,1,Y,Y,,Po
315,Y,.,0,340,Y,.,1,Y,Y,,Po
413,T,.,1,438,T,.,0,T,T,BeMiPo,
414,T,.,1,439,T,.,0,T,S,BeMiPo,
423,T,.,1,448,T,.,0,T,T,BeMiPo,

Proteins: ENSP00000219066,ENSMUSP00000047413,ENSCAFP00000028745,ENSMODP00000020016
hsa,hsa.aa,hsa.diso,hsa.p,mus,mus.aa,mus.diso,mus.p,caf.aa,mod.aa,hsa.p.db,mus.p.db
20,S,*,1,11,S,*,0,S,.,Po,
22,S,*,1,13,S,*,0,S,.,Po,
51,S,*,1,39,S,*,0,N,.,Be,
68,Y,*,1,56,Y,*,0,Y,Y,BeMiPoHpPe,
71,S,*,1,59,A,*,0,P,S,BeMiPoPhHp,
73,S,*,1,61,G,*,0,H,R,BeMiPoHpPe,
135,S,.,1,123,S,.,0,S,S,BeMiPoHp,
147,T,.,1,135,T,.,0,T,T,BePo,
160,T,.,1,148,T,.,0,T,T,BePo,
163,S,.,1,151,S,.,0,S,N,BePo,
171,T,.,1,159,T,.,0,T,T,BePo,

Proteins: ENSP00000219069,ENSMUSP00000023176,ENSCAFP00000028490,ENSMODP00000034689
hsa,hsa.aa,hsa.diso,hsa.p,mus,mus.aa,mus.diso,mus.p,caf.aa,mod.aa,hsa.p.db,mus.p.db
153,S,*,0,155,S,*,1,S,P,,MiPh
163,T,*,0,165,T,*,1,T,T,,Ph
166,S,*,0,168,S,*,1,S,S,,MiPoPh
178,S,*,0,180,S,*,1,S,G,,MiPoPh
183,P,*,0,185,S,*,1,P,P,,Mi
310,C,*,0,312,S,*,1,S,S,,MiPoPh
457,T,.,1,457,T,.,0,T,.,Po,
483,T,.,1,483,T,.,0,T,T,Po,
485,T,.,1,485,T,.,0,T,T,Po,
598,T,.,1,595,T,.,0,T,T,Po,

Proteins: ENSP00000219070,ENSMUSP00000034187,ENSCAFP00000013872,ENSMODP00000016535
hsa,hsa.aa,hsa.diso,hsa.p,mus,mus.aa,mus.diso,mus.p,caf.aa,mod.aa,hsa.p.db,mus.p.db
11,T,.,1,11,A,*,0,F,G,Po,
160,S,.,1,160,S,.,0,S,S,BePo,
246,S,.,1,246,S,.,0,S,S,Po,
250,T,.,1,250,T,.,0,T,A,BePo,
360,Y,.,1,360,Y,.,0,H,H,Po,
362,S,.,1,362,S,.,0,S,S,Po,
364,T,.,1,364,T,.,0,T,T,MiPoHp,
365,S,.,1,365,S,.,0,S,S,BePo,
369,S,.,1,369,N,.,0,S,S,Po,
377,T,.,1,377,T,.,0,T,T,BePo,
378,T,.,1,378,T,.,0,T,T,BePo,

Proteins: ENSP00000219097,ENSMUSP00000034132,ENSCAFP00000005487,ENSMODP00000030108
hsa,hsa.aa,hsa.diso,hsa.p,mus,mus.aa,mus.diso,mus.p,caf.aa,mod.aa,hsa.p.db,mus.p.db
19,D,.,0,19,S,.,1,E,A,,Po
67,Y,.,1,67,Y,.,0,Y,Y,BeMiPo,
78,T,.,1,78,V,.,0,M,T,Po,
79,Y,.,1,79,Y,.,0,Y,Y,Po,
81,S,.,1,81,S,.,0,S,S,Po,
195,T,*,1,195,R,*,0,T,S,BeMiPoPhHpPe,
204,.,NA,0,206,S,*,1,.,.,,BeMiPo
204,.,NA,0,208,T,*,1,.,.,,BeMiPo
229,T,*,1,239,T,*,1,T,K,BeMiPoHpPe,MiPe
232,Y,*,1,242,Y,*,0,Y,Y,BeMiPo,

Proteins: ENSP00000219150,ENSMUSP00000032949,ENSCAFP00000025203,ENSMODP00000019552
hsa,hsa.aa,hsa.diso,hsa.p,mus,mus.aa,mus.diso,mus.p,caf.aa,mod.aa,hsa.p.db,mus.p.db
2,S,*,0,2,S,*,1,S,S,,Be
25,Y,.,1,25,Y,.,0,Y,Y,Be,
237,T,.,1,237,T,.,0,T,T,Be,
356,S,.,1,356,S,.,0,S,S,Be,
418,A,*,0,418,T,*,1,V,T,,Be
422,S,*,0,422,S,*,1,S,S,,Be

Proteins: ENSP00000219197,ENSMUSP00000034076,ENSCAFP00000014722,ENSMODP00000016242
hsa,hsa.aa,hsa.diso,hsa.p,mus,mus.aa,mus.diso,mus.p,caf.aa,mod.aa,hsa.p.db,mus.p.db
47,T,*,1,47,T,*,0,T,T,Po,
49,T,*,1,49,T,*,0,T,T,Po,

Proteins: ENSP00000219207,ENSMUSP00000034227,ENSCAFP00000012904,ENSMODP00000016903
hsa,hsa.aa,hsa.diso,hsa.p,mus,mus.aa,mus.diso,mus.p,caf.aa,mod.aa,hsa.p.db,mus.p.db
6,S,*,0,6,S,*,1,S,S,,BePoPh
9,S,*,0,9,S,*,1,S,S,,BePoPh
14,S,*,1,14,S,*,0,S,T,BeMiPoPhHp,
181,Y,*,1,181,Y,*,1,Y,Y,Po,Po

Proteins: ENSP00000219235,ENSMUSP00000034231,ENSCAFP00000036847,ENSMODP00000016911
hsa,hsa.aa,hsa.diso,hsa.p,mus,mus.aa,mus.diso,mus.p,caf.aa,mod.aa,hsa.p.db,mus.p.db

Proteins: ENSP00000219240,ENSMUSP00000070303,ENSCAFP00000029990,ENSMODP00000003011
hsa,hsa.aa,hsa.diso,hsa.p,mus,mus.aa,mus.diso,mus.p,caf.aa,mod.aa,hsa.p.db,mus.p.db
121,T,*,1,121,T,*,0,T,T,Be,

Proteins: ENSP00000219244,ENSMUSP00000034232,ENSCAFP00000012872,ENSMODP00000038602
hsa,hsa.aa,hsa.diso,hsa.p,mus,mus.aa,mus.diso,mus.p,caf.aa,mod.aa,hsa.p.db,mus.p.db
11,T,.,1,21,A,.,0,T,N,Po,
17,S,.,1,27,F,.,0,S,F,Po,
37,Y,.,1,47,Y,.,0,Y,Y,Po,

Proteins: ENSP00000219252,ENSMUSP00000105147,ENSCAFP00000012825,ENSMODP00000016944
hsa,hsa.aa,hsa.diso,hsa.p,mus,mus.aa,mus.diso,mus.p,caf.aa,mod.aa,hsa.p.db,mus.p.db
122,S,.,1,122,S,.,0,S,S,Be,
124,S,.,1,124,S,.,0,S,T,BeMiPoPhHpPe,
206,S,*,1,206,S,*,0,S,S,Po,
208,Y,*,1,208,Y,*,0,Y,Y,BePo,
220,Y,*,1,220,Y,*,0,Y,Y,Po,
235,S,.,1,235,S,.,0,S,S,Po,
257,S,.,1,257,S,.,0,S,S,Po,

Proteins: ENSP00000219255,ENSMUSP00000090886,ENSCAFP00000040187,ENSMODP00000007058
hsa,hsa.aa,hsa.diso,hsa.p,mus,mus.aa,mus.diso,mus.p,caf.aa,mod.aa,hsa.p.db,mus.p.db
109,S,*,1,109,S,*,0,S,S,Hp,
278,S,*,1,278,S,*,1,S,S,BeMiPoPhHpPe,MiPoPhPe
282,S,*,1,282,S,*,1,S,S,BeMiHpPe,Ph
345,S,*,0,345,S,*,1,S,T,,Po

Proteins: ENSP00000219271,ENSMUSP00000034243,ENSCAFP00000012558,ENSMODP00000017595
hsa,hsa.aa,hsa.diso,hsa.p,mus,mus.aa,mus.diso,mus.p,caf.aa,mod.aa,hsa.p.db,mus.p.db
67,S,*,1,63,S,*,0,S,.,BeMiPoHp,
589,S,*,1,587,S,*,0,G,E,BeMiPoPhHp,
660,Y,.,1,648,Y,.,0,Y,Y,Po,

Proteins: ENSP00000219281,ENSMUSP00000034245,ENSCAFP00000012562,ENSMODP00000017591
hsa,hsa.aa,hsa.diso,hsa.p,mus,mus.aa,mus.diso,mus.p,caf.aa,mod.aa,hsa.p.db,mus.p.db
9,Y,*,0,9,Y,*,1,Y,Y,,Mi
10,S,*,0,10,S,*,1,S,S,,MiPh
11,S,*,0,11,S,*,1,S,S,,MiPoPh
12,S,*,0,12,S,*,1,S,S,,MiPoPh
14,S,*,0,14,S,*,1,S,S,,MiPoPh
36,S,*,1,38,N,*,0,S,C,MiPoHp,

Proteins: ENSP00000219299,ENSMUSP00000049497,ENSCAFP00000012492,ENSMODP00000028125
hsa,hsa.aa,hsa.diso,hsa.p,mus,mus.aa,mus.diso,mus.p,caf.aa,mod.aa,hsa.p.db,mus.p.db
174,Y,*,0,174,Y,*,1,Y,Y,,Po
235,T,*,1,235,T,*,0,T,S,BeMiPoHp,
271,Y,*,1,271,Y,.,0,S,T,BeMiPo,

Proteins: ENSP00000219302,ENSMUSP00000024978,ENSCAFP00000028829,ENSMODP00000020158
hsa,hsa.aa,hsa.diso,hsa.p,mus,mus.aa,mus.diso,mus.p,caf.aa,mod.aa,hsa.p.db,mus.p.db
61,S,.,1,61,S,.,0,S,S,BeMiPoHpPe,
69,Y,.,1,69,Y,.,1,Y,Y,Po,Po

Proteins: ENSP00000219313,ENSMUSP00000041968,ENSCAFP00000041344,ENSMODP00000003194
hsa,hsa.aa,hsa.diso,hsa.p,mus,mus.aa,mus.diso,mus.p,caf.aa,mod.aa,hsa.p.db,mus.p.db
79,Y,.,0,79,Y,.,1,Y,Y,,BeMiPo
186,T,.,1,186,T,.,0,T,T,BeMiPo,
188,S,.,1,188,S,.,0,S,S,Po,
203,S,.,1,203,S,.,0,S,S,Ph,
253,T,.,1,253,T,.,0,T,T,Be,
264,S,.,1,264,S,.,0,S,S,Be,

Proteins: ENSP00000219315,ENSMUSP00000034096,ENSCAFP00000012423,ENSMODP00000017721
hsa,hsa.aa,hsa.diso,hsa.p,mus,mus.aa,mus.diso,mus.p,caf.aa,mod.aa,hsa.p.db,mus.p.db
9,.,NA,0,11,S,*,1,T,.,,Po
9,.,NA,0,14,S,*,1,T,.,,BePoHu
9,.,NA,0,22,S,*,1,A,.,,BeMiPoHu
118,S,.,1,118,S,.,0,S,S,Po,
120,S,.,1,120,S,.,0,S,S,Po,
138,S,.,1,138,S,.,0,S,S,Po,

Proteins: ENSP00000219334,ENSMUSP00000069255,ENSCAFP00000030123,ENSMODP00000006265
hsa,hsa.aa,hsa.diso,hsa.p,mus,mus.aa,mus.diso,mus.p,caf.aa,mod.aa,hsa.p.db,mus.p.db
170,Y,*,0,170,Y,*,1,Y,Y,,BePoPhHu
173,S,*,0,173,S,*,1,S,S,,Po
175,T,*,0,175,T,*,1,T,T,,Po
178,S,*,0,178,S,*,1,S,S,,BePoHu
183,S,*,0,183,S,*,1,S,S,,PoHu
185,S,*,0,185,S,*,1,S,S,,Po
186,S,*,0,186,S,*,1,S,S,,BePoHu
209,S,*,0,208,S,*,1,S,S,,BePoHu
238,S,*,0,236,S,*,1,G,G,,Po
289,S,*,0,287,S,*,1,S,A,,Po
291,S,*,0,289,S,*,1,S,S,,BePoPhHu
294,S,*,0,292,S,*,1,S,S,,BePoPhHu
296,S,*,0,294,S,*,1,S,T,,BePoHu
298,S,*,0,296,S,*,1,S,S,,PoHu
301,S,*,0,299,S,*,1,S,S,,Po
328,S,.,0,326,S,*,1,S,S,,PoHu

Proteins: ENSP00000219343,ENSMUSP00000034378,ENSCAFP00000030133,ENSMODP00000006253
hsa,hsa.aa,hsa.diso,hsa.p,mus,mus.aa,mus.diso,mus.p,caf.aa,mod.aa,hsa.p.db,mus.p.db
8,R,*,0,8,S,*,1,N,S,,BeMiPoPh
10,T,*,1,10,T,*,1,T,I,Po,Ph
13,Y,*,1,13,Y,*,0,Y,Y,BeMiPoHp,
20,S,*,1,20,N,*,0,S,G,Po,
22,S,*,1,22,H,*,0,P,L,Po,
30,S,*,1,30,S,*,1,V,S,Po,BePoPhPeHu
32,P,*,0,32,S,*,1,P,E,,BePoHu
131,S,.,1,131,S,.,0,S,S,Po,
488,T,.,1,488,T,.,0,T,T,Po,

Proteins: ENSP00000219345,ENSMUSP00000034377,ENSCAFP00000030134,ENSMODP00000006325
hsa,hsa.aa,hsa.diso,hsa.p,mus,mus.aa,mus.diso,mus.p,caf.aa,mod.aa,hsa.p.db,mus.p.db

Proteins: ENSP00000219368,ENSMUSP00000043597,ENSCAFP00000029796,ENSMODP00000018289
hsa,hsa.aa,hsa.diso,hsa.p,mus,mus.aa,mus.diso,mus.p,caf.aa,mod.aa,hsa.p.db,mus.p.db

Proteins: ENSP00000219406,ENSMUSP00000035584,ENSCAFP00000022718,ENSMODP00000020790
hsa,hsa.aa,hsa.diso,hsa.p,mus,mus.aa,mus.diso,mus.p,caf.aa,mod.aa,hsa.p.db,mus.p.db
286,T,.,1,289,T,.,0,T,T,Po,
478,Y,.,1,481,Y,*,0,Y,Y,Po,

Proteins: ENSP00000219409,ENSMUSP00000025019,ENSCAFP00000022628,ENSMODP00000020789
hsa,hsa.aa,hsa.diso,hsa.p,mus,mus.aa,mus.diso,mus.p,caf.aa,mod.aa,hsa.p.db,mus.p.db

Proteins: ENSP00000219431,ENSMUSP00000020528,ENSCAFP00000029155,ENSMODP00000020746
hsa,hsa.aa,hsa.diso,hsa.p,mus,mus.aa,mus.diso,mus.p,caf.aa,mod.aa,hsa.p.db,mus.p.db
66,T,*,1,86,S,*,0,A,R,Po,
67,T,*,1,87,T,*,0,T,S,BeMiPo,
71,Y,.,1,91,R,*,0,R,E,Po,
75,Y,.,1,95,Y,.,0,Y,Y,Po,
78,S,.,1,98,S,.,0,S,G,BeMiPoHpPe,
137,S,*,1,157,S,*,0,S,S,Po,
252,S,*,1,272,S,*,0,S,G,BeMiPoHpPe,
278,Y,.,1,299,Y,.,0,Y,Y,Po,

Proteins: ENSP00000219439,ENSMUSP00000044371,ENSCAFP00000029582,ENSMODP00000006094
hsa,hsa.aa,hsa.diso,hsa.p,mus,mus.aa,mus.diso,mus.p,caf.aa,mod.aa,hsa.p.db,mus.p.db
17,S,.,1,17,S,.,0,S,.,Po,
21,Y,.,1,21,Y,.,0,Y,.,Po,
66,Y,.,1,66,Y,.,0,Y,Y,Po,

Proteins: ENSP00000219454,ENSMUSP00000024107,ENSCAFP00000029572,ENSMODP00000005950
hsa,hsa.aa,hsa.diso,hsa.p,mus,mus.aa,mus.diso,mus.p,caf.aa,mod.aa,hsa.p.db,mus.p.db

Proteins: ENSP00000219481,ENSMUSP00000045621,ENSCAFP00000029114,ENSMODP00000020811
hsa,hsa.aa,hsa.diso,hsa.p,mus,mus.aa,mus.diso,mus.p,caf.aa,mod.aa,hsa.p.db,mus.p.db
59,S,.,1,59,G,.,0,S,S,MiPhHp,
61,S,.,1,61,S,.,0,S,N,MiPoPhHp,
67,T,.,1,67,T,.,0,K,D,Po,
138,T,.,1,138,T,.,0,S,T,MiHp,
212,S,.,0,212,S,.,1,S,S,,BeMiPo
226,S,.,1,226,S,.,0,S,N,Po,
228,S,.,1,228,K,.,0,S,D,Ph,
229,T,.,1,229,L,.,0,T,R,Ph,
232,T,.,1,232,F,.,0,L,L,Po,
233,A,.,0,233,S,.,1,D,G,,BePo
234,S,.,1,234,N,.,0,I,S,PoPh,
287,S,.,1,287,S,.,1,A,T,Po,Po

Proteins: ENSP00000219548,ENSMUSP00000040431,ENSCAFP00000036229,ENSMODP00000020905
hsa,hsa.aa,hsa.diso,hsa.p,mus,mus.aa,mus.diso,mus.p,caf.aa,mod.aa,hsa.p.db,mus.p.db
15,A,*,0,15,T,*,1,.,.,,BeMiPoPhHu
19,S,*,1,20,S,*,1,.,S,BeMiPoPhHpPe,BeMiPoPhPeHu
23,S,*,1,24,S,*,1,.,S,BeMiPoPhHpPe,BeMiPoPhHu
25,S,*,1,26,S,*,1,.,S,MiPoPhHp,BeMiPoPh
49,Y,.,1,50,Y,.,0,.,Y,BeMiPo,
149,S,*,0,150,S,*,1,S,S,,BePoHu
207,Y,*,1,208,Y,*,0,Y,Y,Po,
271,T,.,1,272,T,.,0,T,T,BeMiPoPhHp,
273,S,.,1,274,S,.,1,S,S,BeMiPoPhHpPe,BeMiPoPhHu
276,T,.,1,277,T,.,1,T,T,BeMiPoHpPe,BePoPh

Proteins: ENSP00000219551,ENSMUSP00000026831,ENSCAFP00000029033,ENSMODP00000020893
hsa,hsa.aa,hsa.diso,hsa.p,mus,mus.aa,mus.diso,mus.p,caf.aa,mod.aa,hsa.p.db,mus.p.db
166,Y,.,1,101,Y,.,0,Y,Y,Po,
172,Y,.,1,107,Y,.,0,Y,Y,Po,
175,Y,.,1,110,Y,.,0,Y,Y,BeMiPo,

Proteins: ENSP00000219596,ENSMUSP00000097795,ENSCAFP00000033373,ENSMODP00000020549
hsa,hsa.aa,hsa.diso,hsa.p,mus,mus.aa,mus.diso,mus.p,caf.aa,mod.aa,hsa.p.db,mus.p.db
6,S,.,1,6,G,.,0,S,S,Po,
11,S,.,1,11,N,.,0,D,H,Po,
12,T,.,1,12,T,.,0,S,T,Po,
208,S,*,1,205,S,*,0,S,K,BeMiPo,
209,S,*,1,206,S,*,0,S,S,BeMiPo,
242,S,*,1,241,S,*,1,S,.,BeMiPo,PoHu
267,T,*,1,266,R,*,0,R,I,Po,
273,S,*,1,270,.,NA,0,S,T,Po,
732,Y,.,1,779,S,.,0,Y,Y,Po,
741,Y,.,1,786,.,NA,0,Y,Y,Po,

Proteins: ENSP00000219599,ENSMUSP00000033198,ENSCAFP00000026272,ENSMODP00000008997
hsa,hsa.aa,hsa.diso,hsa.p,mus,mus.aa,mus.diso,mus.p,caf.aa,mod.aa,hsa.p.db,mus.p.db
58,Y,.,1,58,F,.,0,F,F,Po,
307,Y,.,1,306,Y,.,0,Y,Y,Po,

Proteins: ENSP00000219611,ENSMUSP00000039528,ENSCAFP00000029102,ENSMODP00000034465
hsa,hsa.aa,hsa.diso,hsa.p,mus,mus.aa,mus.diso,mus.p,caf.aa,mod.aa,hsa.p.db,mus.p.db
13,T,.,1,13,T,.,0,T,T,BeMiPoHp,
173,S,*,0,179,S,*,1,S,S,,BeHu
306,G,*,0,321,S,*,1,P,S,,Po
332,T,*,1,342,T,*,0,K,T,Po,
335,S,*,1,345,S,*,0,S,S,MiPoPhHp,
337,S,*,1,347,S,*,0,S,S,MiPoHp,
338,S,*,1,348,S,*,0,S,S,BeMiPoPhHp,
708,Y,*,1,718,Y,*,0,Y,Y,Po,

Proteins: ENSP00000219638,ENSMUSP00000033158,ENSCAFP00000026061,ENSMODP00000008339
hsa,hsa.aa,hsa.diso,hsa.p,mus,mus.aa,mus.diso,mus.p,caf.aa,mod.aa,hsa.p.db,mus.p.db
342,T,.,1,177,T,.,0,T,T,Hp,
370,S,.,1,205,S,.,0,S,S,BePo,
389,T,*,1,224,T,*,0,T,T,BePo,
532,Y,.,1,367,Y,.,0,Y,Y,Po,

Proteins: ENSP00000219660,ENSMUSP00000033023,ENSCAFP00000025764,ENSMODP00000020379
hsa,hsa.aa,hsa.diso,hsa.p,mus,mus.aa,mus.diso,mus.p,caf.aa,mod.aa,hsa.p.db,mus.p.db

Proteins: ENSP00000219746,ENSMUSP00000105250,ENSCAFP00000014278,ENSMODP00000016415
hsa,hsa.aa,hsa.diso,hsa.p,mus,mus.aa,mus.diso,mus.p,caf.aa,mod.aa,hsa.p.db,mus.p.db
286,S,.,1,285,S,.,0,S,S,Mi,

Proteins: ENSP00000219833,ENSMUSP00000129869,ENSCAFP00000013848,ENSMODP00000001631
hsa,hsa.aa,hsa.diso,hsa.p,mus,mus.aa,mus.diso,mus.p,caf.aa,mod.aa,hsa.p.db,mus.p.db
30,T,*,1,30,T,*,0,A,A,Po,
194,S,.,1,194,S,.,0,S,S,MiHp,

Proteins: ENSP00000219837,ENSMUSP00000068142,ENSCAFP00000026644,ENSMODP00000008052
hsa,hsa.aa,hsa.diso,hsa.p,mus,mus.aa,mus.diso,mus.p,caf.aa,mod.aa,hsa.p.db,mus.p.db
42,S,*,1,103,S,.,0,C,.,Be,
47,T,*,1,108,T,*,0,T,.,Be,
48,S,*,1,109,S,*,0,S,.,Be,
50,S,*,1,111,S,*,0,S,.,Be,
52,S,*,1,113,N,*,0,S,.,Be,
111,S,*,1,170,I,*,0,G,.,Be,
119,S,*,1,178,R,*,0,K,.,Be,
132,S,*,1,194,S,*,0,S,.,Be,
265,S,*,1,202,.,NA,0,P,.,Be,
308,T,*,1,204,S,*,0,P,.,Be,
310,T,*,1,206,T,*,0,T,.,Be,
387,S,*,1,299,S,*,0,S,S,Be,
411,S,*,1,323,M,*,0,A,T,Be,

Proteins: ENSP00000220003,ENSMUSP00000034863,ENSCAFP00000026494,ENSMODP00000011633
hsa,hsa.aa,hsa.diso,hsa.p,mus,mus.aa,mus.diso,mus.p,caf.aa,mod.aa,hsa.p.db,mus.p.db
97,Y,*,1,97,Y,*,0,C,Y,Po,
184,Y,.,1,184,Y,.,1,F,S,BeMiPoHpPe,BeMiPo
263,Y,.,1,263,Y,.,0,Y,Y,BeMiPo,
277,Y,.,1,277,Y,.,0,Y,Y,Po,
304,Y,.,1,304,Y,.,0,Y,Y,MiHp,
364,S,.,1,364,S,.,0,S,S,BeMiPoHp,
416,Y,.,1,416,Y,.,0,Y,Y,Po,

Proteins: ENSP00000220058,ENSMUSP00000074347,ENSCAFP00000025216,ENSMODP00000013055
hsa,hsa.aa,hsa.diso,hsa.p,mus,mus.aa,mus.diso,mus.p,caf.aa,mod.aa,hsa.p.db,mus.p.db
381,T,.,1,376,K,*,0,K,P,Po,

Proteins: ENSP00000220062,ENSMUSP00000082580,ENSCAFP00000025220,ENSMODP00000013041
hsa,hsa.aa,hsa.diso,hsa.p,mus,mus.aa,mus.diso,mus.p,caf.aa,mod.aa,hsa.p.db,mus.p.db

Proteins: ENSP00000220166,ENSMUSP00000034915,ENSCAFP00000031547,ENSMODP00000024260
hsa,hsa.aa,hsa.diso,hsa.p,mus,mus.aa,mus.diso,mus.p,caf.aa,mod.aa,hsa.p.db,mus.p.db
94,Y,*,1,92,F,*,0,Y,Y,Po,
103,S,*,1,101,S,*,0,S,S,Po,

Proteins: ENSP00000220244,ENSMUSP00000063277,ENSCAFP00000020430,ENSMODP00000024204
hsa,hsa.aa,hsa.diso,hsa.p,mus,mus.aa,mus.diso,mus.p,caf.aa,mod.aa,hsa.p.db,mus.p.db
142,Y,.,1,142,Y,.,0,Y,Y,MiPoPhHp,
233,S,.,1,233,S,.,0,S,S,Po,
241,S,.,1,241,S,.,0,S,S,Po,
273,T,.,0,273,T,.,1,T,T,,Po
279,S,*,0,279,S,.,1,S,S,,Po
280,S,*,0,280,S,.,1,S,S,,Po
645,S,.,0,645,S,.,1,S,S,,Po
733,Y,.,1,733,Y,.,0,Y,Y,Po,
758,S,.,1,758,S,.,0,S,S,Po,
761,S,.,1,761,S,.,0,S,S,Po,

Proteins: ENSP00000220325,ENSMUSP00000028755,ENSCAFP00000014519,ENSMODP00000022383
hsa,hsa.aa,hsa.diso,hsa.p,mus,mus.aa,mus.diso,mus.p,caf.aa,mod.aa,hsa.p.db,mus.p.db
15,A,*,0,15,S,*,1,A,P,,BePoHu
249,T,.,1,249,T,.,0,T,T,Po,
312,Y,.,1,312,Y,.,0,Y,Y,Po,
316,Y,.,1,316,Y,.,0,Y,H,Po,
376,S,.,0,376,S,*,1,S,S,,Ph
451,Y,.,1,451,Y,.,0,Y,Y,BeMiPoHpPe,
456,Y,.,1,456,Y,.,1,Y,Y,BeMiPoHpPe,Po
457,T,.,1,457,T,.,1,T,T,MiPoHp,Po
459,S,.,1,459,S,.,1,S,S,BeMiPoPhHpPe,BeMiPoPhHu
482,S,.,1,482,S,.,1,S,S,BeMiPoHpPe,BePo

Proteins: ENSP00000220420,ENSMUSP00000028721,ENSCAFP00000017711,ENSMODP00000022240
hsa,hsa.aa,hsa.diso,hsa.p,mus,mus.aa,mus.diso,mus.p,caf.aa,mod.aa,hsa.p.db,mus.p.db
484,T,*,1,488,V,*,0,M,L,Po,
485,S,*,1,489,P,*,0,P,S,Po,
490,S,*,1,494,S,*,0,S,G,Po,
575,Y,.,1,579,Y,.,0,H,L,BeMiPo,
581,Y,.,1,585,Y,.,0,Y,Y,BeMiPo,
587,Y,.,1,591,Y,.,0,Y,F,BeMiPo,

Proteins: ENSP00000220429,ENSMUSP00000106055,ENSCAFP00000022272,ENSMODP00000002747
hsa,hsa.aa,hsa.diso,hsa.p,mus,mus.aa,mus.diso,mus.p,caf.aa,mod.aa,hsa.p.db,mus.p.db
364,Y,*,1,352,Y,*,0,Y,Y,Po,

Proteins: ENSP00000220478,ENSMUSP00000034699,ENSCAFP00000022810,ENSMODP00000002467
hsa,hsa.aa,hsa.diso,hsa.p,mus,mus.aa,mus.diso,mus.p,caf.aa,mod.aa,hsa.p.db,mus.p.db
37,S,*,1,40,S,*,1,S,S,MiHp,BePoPhHu
67,S,*,0,70,S,*,1,S,R,,Po
82,T,*,0,85,T,*,1,T,G,,Po
208,Y,*,1,211,Y,*,0,Y,N,BeMiPo,
301,T,.,1,304,T,.,0,T,T,Po,
320,S,.,1,323,S,.,0,S,S,Po,
362,S,*,0,365,S,*,1,S,S,,BePoPhHu
398,T,*,0,401,T,*,1,T,N,,BePoPh

Proteins: ENSP00000220507,ENSMUSP00000041411,ENSCAFP00000040118,ENSMODP00000000242
hsa,hsa.aa,hsa.diso,hsa.p,mus,mus.aa,mus.diso,mus.p,caf.aa,mod.aa,hsa.p.db,mus.p.db
25,S,*,1,25,S,*,0,S,S,Po,

Proteins: ENSP00000220509,ENSMUSP00000036915,ENSCAFP00000013817,ENSMODP00000000235
hsa,hsa.aa,hsa.diso,hsa.p,mus,mus.aa,mus.diso,mus.p,caf.aa,mod.aa,hsa.p.db,mus.p.db
30,S,.,1,30,S,.,0,S,S,Po,
479,S,*,1,479,G,.,0,S,G,Po,
528,S,.,1,528,S,*,0,S,S,MiHp,
529,S,.,1,529,S,*,0,S,S,MiHp,
572,Y,.,1,572,Y,.,0,Y,Y,Po,
689,S,.,1,689,S,.,1,S,S,BeMiPoPhHpPe,BePoPh
717,Y,.,1,717,Y,.,0,Y,Y,Po,
844,Y,*,0,844,Y,*,1,Y,Y,,Po
909,A,*,0,909,T,*,1,T,A,,Ph
912,S,*,0,912,S,*,1,S,P,,PoPh

Proteins: ENSP00000220514,ENSMUSP00000115219,ENSCAFP00000014015,ENSMODP00000038582
hsa,hsa.aa,hsa.diso,hsa.p,mus,mus.aa,mus.diso,mus.p,caf.aa,mod.aa,hsa.p.db,mus.p.db
14,T,*,1,14,T,*,0,K,.,BeMiPo,
47,S,*,1,41,F,*,0,S,S,BeMiPoHpPe,
48,S,*,1,42,S,*,0,S,R,BeMiPoHpPe,
52,P,*,0,46,S,*,1,P,.,,Po
53,A,*,0,47,S,*,1,A,P,,Po
221,T,*,1,215,S,*,0,T,.,BeMiPoPhHp,
225,S,*,1,219,F,*,0,P,.,BeMiPoPhHp,
229,.,NA,0,235,T,.,1,.,.,,Po
229,.,NA,0,237,S,.,1,.,.,,Po

Proteins: ENSP00000220562,ENSMUSP00000022550,ENSCAFP00000012166,ENSMODP00000010858
hsa,hsa.aa,hsa.diso,hsa.p,mus,mus.aa,mus.diso,mus.p,caf.aa,mod.aa,hsa.p.db,mus.p.db
71,N,.,0,71,S,.,1,N,N,,Po
90,S,.,0,90,S,.,1,S,S,,Po
154,S,.,0,154,S,.,1,S,S,,PoHu
355,S,*,0,355,S,*,1,S,S,,PoPh
356,S,*,0,356,S,*,1,S,S,,PoPh
362,S,.,0,362,S,.,1,S,S,,PoPhHu
499,S,.,1,499,S,.,0,S,S,Po,
501,S,.,1,501,S,.,0,S,S,Po,

Proteins: ENSP00000220584,ENSMUSP00000055313,ENSCAFP00000011767,ENSMODP00000028835
hsa,hsa.aa,hsa.diso,hsa.p,mus,mus.aa,mus.diso,mus.p,caf.aa,mod.aa,hsa.p.db,mus.p.db
14,Y,.,1,14,Y,.,0,Y,Y,BeMiPo,
127,T,.,1,127,T,.,0,T,T,Po,
129,S,.,1,129,S,.,0,S,E,Po,
346,Y,.,1,346,Y,.,0,Y,Y,Po,

Proteins: ENSP00000220592,ENSMUSP00000042207,ENSCAFP00000001710,ENSMODP00000000899
hsa,hsa.aa,hsa.diso,hsa.p,mus,mus.aa,mus.diso,mus.p,caf.aa,mod.aa,hsa.p.db,mus.p.db
183,T,.,0,184,T,.,1,T,T,,Po
185,S,.,0,186,S,.,1,S,S,,Po
251,T,*,1,252,T,*,0,T,T,MiHp,
253,S,*,1,254,S,*,0,S,S,Po,
303,T,.,1,304,T,.,0,T,T,Po,
307,T,.,1,308,T,.,0,T,T,Po,
385,S,.,1,386,S,.,1,S,S,Po,Po
387,S,.,1,388,S,.,1,S,S,MiPoHp,BeMiPoHu
390,T,.,1,391,T,.,0,T,T,Po,
393,Y,.,1,394,Y,.,0,Y,Y,Po,
749,Y,.,1,750,Y,.,0,Y,Y,Po,
759,T,.,1,760,T,.,0,T,T,Po,
760,S,.,1,761,S,.,0,S,S,Po,
824,S,*,1,825,S,*,0,S,S,MiHp,
830,T,*,0,831,T,*,1,T,T,,BeMi
831,S,*,0,832,S,*,1,S,S,,BeMiPo

Proteins: ENSP00000220597,ENSMUSP00000124529,ENSCAFP00000012389,ENSMODP00000008136
hsa,hsa.aa,hsa.diso,hsa.p,mus,mus.aa,mus.diso,mus.p,caf.aa,mod.aa,hsa.p.db,mus.p.db
61,S,.,1,63,S,.,0,S,S,BeMiPo,
69,S,.,1,71,S,.,0,S,S,Po,
72,S,.,1,74,S,.,0,S,S,Po,
80,S,*,1,82,S,*,0,S,S,Po,
97,S,.,1,99,S,.,0,S,S,Po,
98,T,.,1,100,T,.,0,T,T,Po,
105,Y,.,1,107,Y,.,0,Y,Y,BeMiPo,
150,S,*,1,152,A,*,0,S,N,Po,
163,Y,.,1,165,Y,.,1,Y,Y,BeMiPoHpPe,MiPoPhPe
170,S,.,0,172,S,.,1,S,S,,Hu
171,S,.,1,173,S,.,0,S,S,Po,
181,Y,.,1,183,Y,.,1,Y,Y,BeMiPoHpPe,MiPoPe
227,Y,*,1,224,Y,*,1,Y,Y,BeMiPoPhHpPe,MiPoPhPeHu
229,S,*,1,226,S,.,1,S,S,BeMiPoPe,PoHu
239,S,*,1,236,S,.,1,S,S,BeMiPoPe,PoHu
248,N,*,0,245,T,.,1,D,N,,Po
250,C,*,0,247,S,.,1,C,L,,PoHu
256,A,.,0,253,S,.,1,A,A,,Po
295,S,*,1,292,S,*,1,S,S,BeMiPo,MiPoPhHu
296,S,*,1,293,S,*,1,S,S,Po,PoHu
298,S,*,1,295,S,*,1,S,S,BeMiPo,MiPoPhHu
299,Y,*,1,296,Y,*,0,Y,Y,BeMiPo,
301,S,*,1,298,S,*,1,S,S,Po,Ph
314,S,.,1,311,S,*,0,S,S,Po,
317,Y,*,1,314,Y,*,1,Y,Y,BeMiPoHpPe,MiPo
318,S,*,1,315,S,*,0,S,S,Po,
319,S,*,1,316,S,*,0,S,S,Po,
339,S,*,1,336,S,*,0,S,S,Po,
340,T,*,1,337,A,*,0,A,T,Po,
341,Y,*,1,338,C,*,0,Y,Y,BeMiPoPhHpPe,
342,T,*,1,339,H,*,0,T,S,Po,
351,S,*,0,348,S,*,1,S,S,,Hu
353,S,*,1,350,S,*,1,S,S,BePo,PoHu
354,S,*,1,351,S,*,1,S,S,BePo,PoHu
359,Y,.,1,356,Y,.,1,Y,Y,BeMiPoHpPe,MiPoHu
380,S,*,1,379,S,*,1,G,N,Po,MiPoPhPeHu
387,Y,*,1,386,Y,*,1,Y,Y,BeMiPo,MiPoPe
392,T,*,1,391,T,*,0,T,S,Po,
415,N,.,0,412,S,*,1,N,N,,Mi
417,Y,.,1,414,Y,*,1,Y,Y,BeMiPoHpPe,MiPoPe
419,S,.,1,416,S,.,1,S,S,BeMiPo,PoHu

Proteins: ENSP00000220616,ENSMUSP00000070239,ENSCAFP00000001589,ENSMODP00000034085
hsa,hsa.aa,hsa.diso,hsa.p,mus,mus.aa,mus.diso,mus.p,caf.aa,mod.aa,hsa.p.db,mus.p.db
234,Y,.,1,235,Y,.,0,Y,Y,Po,
376,Y,*,1,377,Y,*,0,F,F,Po,
1005,Y,*,1,1006,Y,*,0,Y,Y,Po,
1165,Y,*,1,1166,Y,*,0,Y,Y,Po,
1529,Y,*,1,1528,Y,*,0,Y,Y,Po,
1652,S,*,1,1651,L,*,0,S,A,MiHp,
1659,S,.,0,1658,S,.,1,S,H,,BeMiPo
2090,L,.,0,2088,S,.,1,L,L,,BePoHu
2095,S,.,0,2093,T,.,1,S,S,,PoHu
2099,S,.,0,2097,S,.,1,S,S,,BePoHu
2100,S,.,0,2098,S,.,1,A,S,,Hu
2184,Y,.,1,2182,Y,.,0,Y,Y,Po,
2258,S,.,0,2257,T,.,1,T,T,,Po
2467,T,.,1,2466,T,.,0,T,T,Po,
2658,Y,.,1,2657,Y,.,0,F,Y,Po,
2670,Y,.,1,2669,Y,.,0,Y,Y,Po,
2721,Y,.,1,2720,Y,.,0,Y,Y,BeMiPo,
2728,S,*,1,2726,D,*,0,A,S,BeMiPoHp,
2737,S,*,1,2735,L,*,0,S,P,Po,
2740,S,*,1,2738,S,*,0,S,A,Po,

Proteins: ENSP00000220659,ENSMUSP00000033877,ENSCAFP00000009282,ENSMODP00000013558
hsa,hsa.aa,hsa.diso,hsa.p,mus,mus.aa,mus.diso,mus.p,caf.aa,mod.aa,hsa.p.db,mus.p.db
193,Y,*,1,193,Y,*,0,Y,F,Po,
218,T,.,1,218,T,.,0,T,T,Po,
260,Y,.,1,260,Y,.,0,C,H,BeMiPo,
306,S,.,1,306,M,.,0,T,I,Po,
353,S,*,1,354,S,*,0,S,S,Po,
365,S,.,1,366,P,.,0,P,P,Po,
385,S,.,1,386,S,.,1,S,S,BeMiPoHp,BePoHu

Proteins: ENSP00000220669,ENSMUSP00000037459,ENSCAFP00000012486,ENSMODP00000007725
hsa,hsa.aa,hsa.diso,hsa.p,mus,mus.aa,mus.diso,mus.p,caf.aa,mod.aa,hsa.p.db,mus.p.db

Proteins: ENSP00000220676,ENSMUSP00000027032,ENSCAFP00000010380,ENSMODP00000011675
hsa,hsa.aa,hsa.diso,hsa.p,mus,mus.aa,mus.diso,mus.p,caf.aa,mod.aa,hsa.p.db,mus.p.db
28,S,*,1,27,N,*,0,S,N,Po,
30,T,*,1,29,T,*,0,M,T,Po,
71,S,.,1,70,S,.,0,S,S,Po,
134,S,*,1,133,S,*,0,S,S,Po,
201,T,.,1,204,T,.,0,T,T,MiHp,
346,T,.,1,347,T,.,0,T,T,Po,
373,T,*,1,375,T,*,0,T,V,Po,
451,T,*,1,447,T,*,0,T,T,Po,
462,S,*,1,458,S,*,0,S,S,BeMiPoHp,
466,S,.,1,462,T,*,0,S,S,BeMiPoHp,
468,T,.,1,464,T,.,0,T,T,BeMiPoHp,
781,S,*,1,764,P,*,0,P,T,BeMiPoPh,
786,S,*,1,769,S,*,0,S,.,BeMiPoHp,
865,T,*,1,848,M,*,0,T,S,Po,
951,S,.,1,934,G,.,0,G,C,Po,
953,S,*,1,936,L,*,0,A,S,Po,
961,S,*,1,944,S,*,0,S,T,Po,
1154,T,.,0,1139,T,.,1,T,T,,Ph
1158,S,.,0,1143,S,.,1,S,S,,Ph
1525,Y,.,1,1496,L,.,0,C,C,BeMiPoHp,
1529,S,.,1,1500,A,.,0,R,.,BeMiHp,

Proteins: ENSP00000220751,ENSMUSP00000038833,ENSCAFP00000013170,ENSMODP00000009583
hsa,hsa.aa,hsa.diso,hsa.p,mus,mus.aa,mus.diso,mus.p,caf.aa,mod.aa,hsa.p.db,mus.p.db
168,S,.,1,168,S,.,0,S,S,BeMiPoPhHp,
174,S,*,1,174,S,*,0,S,S,BeMiPoPh,
176,S,*,1,176,S,*,1,S,S,BeMiPoPhHpPe,BeMiPoPh
178,S,*,1,178,S,*,1,S,S,BeMiPoPhHp,BePoPhHu
181,S,*,1,181,Y,*,0,S,S,Po,
332,S,*,1,331,S,*,0,S,P,Mi,
345,S,*,1,344,S,*,0,S,S,BeMiPoPhHp,
348,S,*,1,347,S,*,0,S,T,BeMiHp,
349,S,*,1,348,S,*,0,S,P,Mi,
355,S,*,1,354,T,*,0,S,.,Mi,
357,S,*,1,356,S,*,0,S,D,BeMiPo,
360,T,*,1,359,P,*,0,A,I,Mi,
363,S,*,1,362,S,*,0,S,S,BeMiPoPhHp,
365,P,*,0,364,S,*,1,S,T,,Hu
381,Y,*,1,380,S,*,0,.,.,BeMiPoPhHp,
393,S,*,1,392,S,*,0,S,S,BeMiPoPh,
412,T,*,0,411,S,*,1,T,T,,BeMiPoHu
413,P,*,0,412,S,*,1,P,.,,PoHu
415,S,*,0,414,S,*,1,A,S,,Po
474,Y,.,1,473,Y,.,0,Y,Y,BeMiPoHp,
482,T,.,1,481,T,.,0,T,T,BeMiHp,
520,Y,.,1,519,Y,.,0,Y,Y,BeMiHp,
527,S,.,1,526,S,.,0,S,S,BeMiPoPhHp,
529,S,.,1,528,A,.,0,S,I,BeMiPoPhHp,
531,S,.,1,530,P,.,0,P,S,BeMiPoPhHpPe,
539,S,*,1,538,S,*,1,N,S,BeMiPoPhHp,Po

Proteins: ENSP00000220763,ENSMUSP00000039046,ENSCAFP00000035235,ENSMODP00000008516
hsa,hsa.aa,hsa.diso,hsa.p,mus,mus.aa,mus.diso,mus.p,caf.aa,mod.aa,hsa.p.db,mus.p.db
56,Y,.,1,54,Y,.,0,Y,C,MiPoHp,
64,Y,.,1,62,Y,.,0,Y,F,Po,
177,Y,.,1,175,Y,.,0,Y,Y,Po,
180,Y,.,1,178,Y,.,0,Y,Y,Po,

Proteins: ENSP00000220764,ENSMUSP00000029877,ENSCAFP00000013241,ENSMODP00000009490
hsa,hsa.aa,hsa.diso,hsa.p,mus,mus.aa,mus.diso,mus.p,caf.aa,mod.aa,hsa.p.db,mus.p.db
29,T,.,1,29,T,.,0,.,T,BeMiPoHp,

Proteins: ENSP00000220772,ENSMUSP00000033952,ENSCAFP00000008577,ENSMODP00000013137
hsa,hsa.aa,hsa.diso,hsa.p,mus,mus.aa,mus.diso,mus.p,caf.aa,mod.aa,hsa.p.db,mus.p.db

Proteins: ENSP00000220812,ENSMUSP00000033936,ENSCAFP00000008237,ENSMODP00000012746
hsa,hsa.aa,hsa.diso,hsa.p,mus,mus.aa,mus.diso,mus.p,caf.aa,mod.aa,hsa.p.db,mus.p.db

Proteins: ENSP00000220822,ENSMUSP00000026879,ENSCAFP00000012037,ENSMODP00000008601
hsa,hsa.aa,hsa.diso,hsa.p,mus,mus.aa,mus.diso,mus.p,caf.aa,mod.aa,hsa.p.db,mus.p.db
11,S,*,1,11,G,*,0,G,D,Po,
130,S,.,0,130,S,.,1,S,S,,BePo
147,T,.,0,147,T,.,1,T,T,,BePo
150,S,.,0,150,S,.,1,S,S,,BePo
157,T,.,0,157,T,.,1,T,T,,BePo
204,Y,.,1,204,Y,.,0,Y,Y,BeMiPo,

Proteins: ENSP00000220849,ENSMUSP00000022960,ENSCAFP00000001005,ENSMODP00000006450
hsa,hsa.aa,hsa.diso,hsa.p,mus,mus.aa,mus.diso,mus.p,caf.aa,mod.aa,hsa.p.db,mus.p.db
76,T,.,1,76,T,.,0,T,T,Be,
161,T,.,1,161,T,.,0,T,T,BeMiPoPhHp,
190,T,.,1,190,T,.,0,T,T,Ph,
399,S,.,1,399,S,.,0,S,S,BeMiPoPhHpPe,
401,Y,.,1,401,Y,.,1,Y,Y,BeMiPo,Po
412,S,.,1,412,S,.,1,S,S,Po,Po
439,T,*,1,439,T,*,0,T,T,Po,
442,S,*,1,442,S,*,0,S,S,BePo,
445,Y,*,1,445,Y,*,1,Y,Y,BeMiPo,BeMiPoPe

Proteins: ENSP00000220913,ENSMUSP00000087197,ENSCAFP00000038250,ENSMODP00000000904
hsa,hsa.aa,hsa.diso,hsa.p,mus,mus.aa,mus.diso,mus.p,caf.aa,mod.aa,hsa.p.db,mus.p.db
124,S,*,1,122,S,*,1,S,.,BeMiPoHpPe,BeMiPoPhPeHu

Proteins: ENSP00000220966,ENSMUSP00000049605,ENSCAFP00000001906,ENSMODP00000014018
hsa,hsa.aa,hsa.diso,hsa.p,mus,mus.aa,mus.diso,mus.p,caf.aa,mod.aa,hsa.p.db,mus.p.db
118,S,.,0,106,S,.,1,S,S,,Po
120,S,.,0,108,S,.,1,S,H,,Po
228,T,.,1,216,T,.,0,T,A,PoHp,
248,T,.,0,236,T,.,1,T,T,,Po

Proteins: ENSP00000221114,ENSMUSP00000033913,ENSCAFP00000009758,ENSMODP00000023722
hsa,hsa.aa,hsa.diso,hsa.p,mus,mus.aa,mus.diso,mus.p,caf.aa,mod.aa,hsa.p.db,mus.p.db

Proteins: ENSP00000221166,ENSMUSP00000022638,ENSCAFP00000013259,ENSMODP00000020899
hsa,hsa.aa,hsa.diso,hsa.p,mus,mus.aa,mus.diso,mus.p,caf.aa,mod.aa,hsa.p.db,mus.p.db
20,T,*,0,20,T,*,1,T,T,,BePo
23,S,*,0,23,S,*,1,S,S,,BeMiPo
28,S,*,1,28,S,*,1,S,G,Po,BeMiPo
30,S,*,1,30,S,*,1,S,S,Po,BeMiPoPhPeHu
32,S,*,0,32,S,*,1,S,S,,Ph
33,S,*,1,33,S,*,0,S,S,Po,
44,S,*,1,44,S,*,1,S,S,Po,BePoPh
46,S,*,0,46,S,*,1,S,S,,BePoPh
99,S,*,0,97,S,*,1,S,A,,BePoPhHu
142,S,*,0,140,S,*,1,S,S,,BePoHu
213,A,.,0,211,S,.,1,A,A,,BePoHu
214,S,.,0,212,S,.,1,S,A,,BePoHu
226,S,.,1,224,S,.,1,S,S,Po,BePoPhHu
320,Y,.,0,318,Y,.,1,Y,Y,,BeMiPo
326,S,.,0,324,S,.,1,S,S,,BeMiPo
328,S,.,0,326,S,.,1,R,S,,BeMiPoPhHu
340,S,*,0,338,S,*,1,S,S,,BePoPh
346,S,*,0,344,S,.,1,S,S,,BeMiPoPh
416,A,*,0,414,S,*,1,A,S,,BePoPhHu
418,S,*,0,416,S,*,1,S,S,,BePoPh
429,P,*,0,428,S,*,1,S,S,,Po
467,S,*,1,466,S,*,0,S,S,Po,
511,S,*,1,502,S,*,1,S,.,MiPoHpPe,BeMiPoPhPe
515,A,*,0,506,S,*,1,A,.,,BeMiPoPhPe
545,S,*,1,537,S,*,1,S,S,MiPoHp,BeMiPoPhPeHu
553,S,*,1,545,S,*,1,S,S,MiPoHp,BeMiPoPhPe
558,S,*,1,550,S,*,1,S,S,BeMiPoHp,BeMiPoHu
559,S,*,1,551,S,*,1,S,K,MiPoHp,BeMiPoHu
571,T,*,0,565,T,*,1,T,P,,BePoHu
615,S,*,1,605,S,*,1,S,S,BeMiPoHpPe,BeMiPoPeHu
620,S,*,1,610,S,*,1,S,S,BeMiPoHpPe,BeMiPoPhPeHu
628,S,*,1,615,.,NA,0,.,.,Be,
633,S,*,1,615,.,NA,0,.,.,Be,
667,S,*,1,615,.,NA,0,.,S,MiPoHpPe,
670,S,*,1,615,.,NA,0,.,P,MiPoHp,
672,S,*,1,615,.,NA,0,.,S,MiPoHpPe,
680,S,*,1,621,A,*,0,A,S,BeMiPoHpPe,
685,S,*,1,626,G,*,0,G,S,BeMiPoHpPe,
709,V,*,0,642,T,*,1,V,V,,BeMiPoPhPe
712,A,*,0,645,S,*,1,S,G,,BeMiPoPhPe
736,S,*,1,669,S,*,1,S,S,MiPoHpPe,BeMiPoPhPe
748,T,*,0,681,T,*,1,T,T,,BePoPh
750,T,*,0,683,S,*,1,T,S,,BePoPh
756,H,*,0,689,S,*,1,S,G,,BePoHu
783,S,*,1,715,S,*,1,S,S,MiPoHpPe,BeMiPoPhPeHu
788,S,*,1,720,S,*,1,G,S,MiPoHpPe,BeMiPoPhHu
791,G,*,0,723,S,*,1,G,G,,BeMiPoPhHu
795,S,*,0,727,S,*,1,S,.,,BePoPh
831,T,*,0,763,T,*,1,T,.,,BeMiPo
837,S,*,1,769,S,*,1,S,.,BeMiPoHp,BeMiPoPhPeHu
847,K,*,0,779,S,*,1,R,K,,BeMiPoPhHu
848,S,*,0,780,S,*,1,G,S,,BeMiPoPh
863,S,*,0,795,S,*,1,S,S,,Mi
870,T,*,0,802,T,*,1,T,T,,BeMiPo
872,Y,*,1,804,Y,*,0,Y,Y,BePo,
874,T,*,1,806,T,*,0,T,T,Be,
913,T,.,0,845,T,.,1,T,T,,Po

Proteins: ENSP00000221167,ENSMUSP00000126080,ENSCAFP00000010164,ENSMODP00000023801
hsa,hsa.aa,hsa.diso,hsa.p,mus,mus.aa,mus.diso,mus.p,caf.aa,mod.aa,hsa.p.db,mus.p.db
216,Y,.,1,216,Y,.,0,Y,Y,Po,
281,S,.,1,281,S,.,0,S,S,Po,
292,T,.,1,292,T,.,0,T,T,Po,
327,S,.,1,327,S,.,0,S,S,MiPo,
331,S,.,1,331,S,.,0,S,S,MiPo,

Proteins: ENSP00000221204,ENSMUSP00000034003,ENSCAFP00000041864,ENSMODP00000023768
hsa,hsa.aa,hsa.diso,hsa.p,mus,mus.aa,mus.diso,mus.p,caf.aa,mod.aa,hsa.p.db,mus.p.db
6,S,.,1,6,S,.,0,S,S,Po,

Proteins: ENSP00000221232,ENSMUSP00000039098,ENSCAFP00000003945,ENSMODP00000005004
hsa,hsa.aa,hsa.diso,hsa.p,mus,mus.aa,mus.diso,mus.p,caf.aa,mod.aa,hsa.p.db,mus.p.db
100,T,*,1,100,T,*,0,T,T,MiHp,
104,S,*,1,104,S,*,0,S,S,BeMiPoHp,
194,S,*,1,194,S,*,0,S,S,BeMiPoHp,
291,S,*,1,291,S,*,0,S,S,Po,
292,T,*,1,292,T,*,1,T,T,BeMiPoHpPe,Po
294,S,*,1,294,S,*,0,S,S,BeMiPoHp,
297,S,*,1,297,S,*,1,S,S,BeMiPo,BeMi
299,S,*,1,299,S,*,1,S,S,BeMiPoPhHpPe,BeMiPoPhHu
436,S,*,0,434,S,*,1,S,N,,Po
506,S,*,1,504,S,*,0,S,S,BePo,
507,S,*,1,505,S,*,0,S,S,BeMiHp,
529,S,*,1,527,S,*,0,S,S,Ph,
530,T,*,1,528,T,*,0,T,T,Ph,
531,A,*,0,529,T,*,1,A,A,,Po
542,S,*,1,540,S,*,0,S,S,Po,

Proteins: ENSP00000221233,ENSMUSP00000078580,ENSCAFP00000039701,ENSMODP00000010750
hsa,hsa.aa,hsa.diso,hsa.p,mus,mus.aa,mus.diso,mus.p,caf.aa,mod.aa,hsa.p.db,mus.p.db
15,N,*,0,15,T,.,1,S,S,,BePoHu
19,S,*,0,19,S,*,1,S,A,,BeMiPoPhHu
20,S,*,1,20,S,*,1,G,S,BeMiPoHpPe,BeMiPoHu
23,G,*,0,23,S,*,1,G,G,,BePoHu
27,S,*,0,27,S,.,1,S,S,,MiPe
53,S,.,1,53,S,.,0,S,S,Mi,

Proteins: ENSP00000221399,ENSMUSP00000103391,ENSCAFP00000005775,ENSMODP00000017133
hsa,hsa.aa,hsa.diso,hsa.p,mus,mus.aa,mus.diso,mus.p,caf.aa,mod.aa,hsa.p.db,mus.p.db
134,N,*,0,152,S,*,1,S,S,,PoHu
135,S,*,0,153,S,*,1,S,S,,PoHu
137,A,*,0,155,S,*,1,P,P,,PoHu
188,H,*,0,211,T,*,1,Y,R,,PoHu
190,S,*,0,213,S,*,1,S,R,,PoHu
226,T,*,1,249,S,*,0,P,E,Po,
230,S,*,1,253,D,*,0,S,E,Po,
231,S,*,1,254,E,*,0,P,S,Po,
305,Y,.,1,341,Y,.,0,Y,Y,Po,
306,Y,.,1,342,Y,.,0,Y,Y,Po,
308,Y,.,1,344,Y,.,0,Y,Y,Po,
330,T,*,1,366,T,*,0,T,T,Po,
331,S,*,1,367,S,*,0,S,S,Po,
399,Y,.,1,435,F,.,0,F,F,BeMiPo,
406,T,.,0,442,T,.,1,N,T,,Po

Proteins: ENSP00000221403,ENSMUSP00000011526,ENSCAFP00000005770,ENSMODP00000017151
hsa,hsa.aa,hsa.diso,hsa.p,mus,mus.aa,mus.diso,mus.p,caf.aa,mod.aa,hsa.p.db,mus.p.db

Proteins: ENSP00000221413,ENSMUSP00000103400,ENSCAFP00000032477,ENSMODP00000017206
hsa,hsa.aa,hsa.diso,hsa.p,mus,mus.aa,mus.diso,mus.p,caf.aa,mod.aa,hsa.p.db,mus.p.db
26,S,.,1,26,S,.,0,S,S,Be,
81,T,.,1,81,T,.,0,T,T,Be,
172,Y,.,1,172,Y,.,0,Y,Y,Be,
215,Y,.,1,215,Y,.,0,Y,Y,Be,
220,S,.,1,220,S,.,0,S,S,Be,
430,Y,.,1,430,Y,.,0,Y,Y,Be,
431,S,.,1,431,S,.,0,S,S,Be,

Proteins: ENSP00000221419,ENSMUSP00000134734,ENSCAFP00000008442,ENSMODP00000016781
hsa,hsa.aa,hsa.diso,hsa.p,mus,mus.aa,mus.diso,mus.p,caf.aa,mod.aa,hsa.p.db,mus.p.db
47,Y,*,1,39,Y,*,1,Y,.,Po,MiPo
48,Y,*,1,40,Y,*,0,Y,.,Po,
52,S,*,1,44,N,*,0,S,S,BeMiPoPhHp,
63,T,*,1,55,T,*,0,T,T,MiPoHp,
92,Y,*,1,81,Y,*,1,Y,Y,Po,Mi
98,T,*,1,87,T,*,0,T,T,MiPoHp,
101,S,*,1,90,S,*,0,S,S,BeMiPoPhHp,
185,S,*,1,174,S,*,1,S,T,BeMiPoPhHp,MiPoPhHu
188,S,*,1,177,S,*,0,S,S,Po,
267,Y,.,1,256,Y,.,0,Y,Y,Po,
282,T,*,1,271,T,*,0,T,T,MiHp,
285,Y,*,1,274,Y,*,0,Y,Y,MiPoHp,
291,S,*,1,280,S,*,0,S,S,BePo,
298,S,*,1,287,S,*,0,S,S,BeMiPoPhHp,
317,.,NA,0,332,S,*,1,.,S,,PoHu
328,Y,*,1,354,Y,*,0,Y,Y,Mi,
333,Y,*,1,359,Y,*,0,Y,Y,Po,
340,Y,*,1,366,Y,*,1,Y,Y,Po,Po
359,Y,*,1,385,Y,*,0,Y,Y,Po,
363,Y,*,1,389,Y,*,0,Y,Y,Po,
375,Y,*,1,401,Y,*,0,Y,Y,Po,
381,S,*,0,407,S,*,1,S,S,,PoHu
437,T,.,1,463,T,.,0,T,T,Ph,
464,S,*,1,490,S,*,0,S,S,Ph,
465,Y,*,1,491,Y,*,0,Y,Y,Ph,
471,S,*,1,497,S,*,0,S,S,Ph,
473,S,*,1,499,S,*,0,S,S,Ph,
478,S,*,1,504,S,*,0,S,S,Ph,
480,S,*,1,506,S,*,0,S,S,Ph,
486,S,*,1,512,S,*,0,S,S,MiHp,
487,T,*,1,513,T,*,0,T,T,Po,
530,S,*,1,556,T,.,0,S,A,Po,
531,S,*,1,557,S,.,0,S,S,Po,
544,S,*,1,570,S,*,0,S,S,BePo,
553,S,.,0,579,S,.,1,S,S,,MiPoHu
565,Y,.,1,591,Y,.,0,Y,Y,Po,
574,Y,.,1,600,Y,.,0,Y,Y,Po,
576,Y,.,1,602,Y,.,0,Y,Y,Po,
589,S,*,1,615,S,*,1,S,S,BeMiPoPhHp,MiPoPhHu

Proteins: ENSP00000221444,ENSMUSP00000103403,ENSCAFP00000005716,ENSMODP00000017226
hsa,hsa.aa,hsa.diso,hsa.p,mus,mus.aa,mus.diso,mus.p,caf.aa,mod.aa,hsa.p.db,mus.p.db
273,S,*,1,306,S,*,0,S,S,Po,

Proteins: ENSP00000221448,ENSMUSP00000074160,ENSCAFP00000005531,ENSMODP00000029701
hsa,hsa.aa,hsa.diso,hsa.p,mus,mus.aa,mus.diso,mus.p,caf.aa,mod.aa,hsa.p.db,mus.p.db
38,Y,.,1,38,Y,.,1,Y,.,Po,BeMiPo
84,T,*,1,84,T,*,0,T,.,BePo,
117,S,.,0,117,S,.,1,S,S,,BeMiPo
126,Y,.,1,126,Y,.,1,Y,Y,BeMiPoHpPe,BeMiPo
137,S,.,1,137,S,.,1,S,S,MiHp,MiPe
140,S,.,1,140,S,.,1,S,S,BeMiPoHp,MiPe
146,Y,.,1,146,Y,.,0,Y,Y,Po,
199,T,*,1,199,T,*,0,T,T,BePo,
217,S,*,1,217,S,*,0,S,S,BeMiPo,
226,S,*,1,226,S,*,1,S,G,BeMiPoPhHpPe,BeMiPoPhPeHu
257,S,*,1,257,S,*,0,S,S,Po,
259,S,*,1,259,S,*,0,S,S,Po,
266,S,*,1,266,S,*,1,S,S,BeMiPoPhHpPe,Po
268,S,*,1,268,S,*,1,S,S,BeMiPoPhHpPe,BeMiPo
277,S,*,1,277,S,*,0,S,S,Po,
281,S,*,1,281,S,*,0,S,S,Po,
292,S,*,0,292,S,*,1,S,S,,Mi
293,S,*,1,293,S,*,1,S,S,Po,Mi
295,S,*,1,295,S,*,1,S,S,Po,Mi
320,S,*,1,332,S,*,1,S,P,BeMiPoPhHpPe,Ph
357,S,*,1,369,S,*,1,S,S,BeMiPoPhHp,MiPo
360,S,*,1,372,S,*,1,S,G,BeMiPoPhHp,Mi
397,G,*,0,408,S,*,1,G,G,,BeMiPoPhPeHu
408,N,*,0,419,S,*,1,N,A,,BeMiPoHu
410,S,*,1,421,G,*,0,S,G,BeMiPoPhHpPe,
414,Y,*,1,425,Y,*,0,Y,Y,BeMiPo,

Proteins: ENSP00000221452,ENSMUSP00000092355,ENSCAFP00000036658,ENSMODP00000026080
hsa,hsa.aa,hsa.diso,hsa.p,mus,mus.aa,mus.diso,mus.p,caf.aa,mod.aa,hsa.p.db,mus.p.db
37,S,*,1,19,S,*,0,S,.,BeMiPoPhHpPe,
103,T,.,0,84,T,.,1,T,.,,BeMiPoPe
116,S,.,1,95,.,NA,0,P,.,BeMiPoPhHp,
390,S,*,0,368,S,*,1,S,S,,BeMiPoPe
573,S,.,1,552,S,.,1,S,P,BeMiPoPhHpPe,BeMiPoPe
579,T,*,1,558,T,*,0,T,T,Po,

Proteins: ENSP00000221455,ENSMUSP00000083205,ENSCAFP00000006856,ENSMODP00000026079
hsa,hsa.aa,hsa.diso,hsa.p,mus,mus.aa,mus.diso,mus.p,caf.aa,mod.aa,hsa.p.db,mus.p.db
98,T,.,1,98,T,.,0,T,T,Mi,
101,S,*,1,101,S,*,0,S,S,MiPoPhHp,
106,S,*,1,106,S,*,0,S,S,MiHp,
195,S,*,1,195,S,*,0,S,S,MiPoPe,
228,Y,.,1,228,Y,.,0,Y,Y,Po,
263,S,*,1,263,S,*,0,S,S,Po,
267,S,*,1,267,S,*,1,S,S,Po,Po
285,S,*,1,285,S,*,1,S,S,MiPoPhHpPe,BeMiPoPh
288,S,*,1,288,S,*,1,S,S,MiPoPhHp,BeMiPo
294,S,*,1,294,S,*,1,S,S,MiPoPhHpPe,BeMiPoPh
305,S,*,1,305,S,*,0,S,S,MiHp,
308,S,*,1,308,S,*,0,S,S,MiHp,
309,S,*,1,309,S,*,0,S,S,MiHp,
317,S,*,1,317,S,*,1,S,S,MiPoHpPe,BeMiPo
319,T,*,1,319,S,*,1,T,T,MiPoHpPe,BeMiPo
327,T,*,1,327,T,*,1,T,T,MiPoHp,Po
330,T,*,1,330,T,*,0,T,T,MiHp,
331,S,*,1,331,S,*,1,S,S,MiPoHp,Po
335,S,*,1,335,S,*,1,S,S,MiPoHpPe,Po
380,S,*,0,380,S,*,1,L,S,,BeMiPo
389,T,*,1,385,T,*,0,.,T,Po,
390,S,*,1,386,S,*,0,.,S,Po,
391,S,*,1,387,S,*,0,.,S,Po,
394,S,*,1,390,S,*,0,.,S,Po,
395,S,*,1,391,S,*,0,.,S,Po,
417,S,*,1,411,S,*,0,.,.,Po,
419,S,*,1,413,S,*,0,.,.,MiPoHp,
421,S,*,1,415,S,*,0,.,.,MiPoHp,
423,S,*,1,417,S,*,0,.,S,MiPoHp,
432,Y,*,1,426,Y,*,0,.,Y,MiHp,
435,S,*,1,429,S,*,0,.,S,MiHp,
453,Y,*,0,447,Y,*,1,.,Y,,Mi
456,S,*,1,450,S,*,1,.,S,MiPo,BeMiPo
497,S,*,1,491,S,*,0,.,S,Po,
499,S,*,0,493,S,*,1,.,.,,BeMiPo
501,S,*,1,495,S,*,1,.,.,MiPoHp,BeMiPo
503,S,*,1,497,S,*,0,.,.,Po,
505,S,*,1,499,S,*,0,.,.,Po,
511,S,*,1,505,S,*,0,.,.,Po,
515,S,*,1,509,S,*,0,P,S,Po,
525,S,*,1,519,S,*,0,F,S,Pe,
527,S,*,1,521,S,*,0,C,S,Pe,
529,S,*,1,523,S,*,0,E,S,Pe,
531,S,*,1,525,S,*,0,L,T,MiPoHpPe,
533,S,*,1,527,S,*,1,L,S,MiPoPe,Mi
535,S,*,1,529,S,*,1,L,S,MiPoHpPe,BeMiPo
547,S,*,1,541,S,*,1,.,S,MiPoPhHpPe,BeMiPoPh
642,S,*,1,636,S,*,0,.,S,Po,
645,S,*,1,639,S,*,1,.,S,MiPo,Po
647,S,*,1,641,S,*,1,F,S,MiPo,Po
649,S,*,1,643,S,*,1,V,S,MiPo,Po
652,Y,*,1,646,Y,*,0,.,Y,MiPo,

Proteins: ENSP00000221462,ENSMUSP00000060233,ENSCAFP00000006822,ENSMODP00000026077
hsa,hsa.aa,hsa.diso,hsa.p,mus,mus.aa,mus.diso,mus.p,caf.aa,mod.aa,hsa.p.db,mus.p.db
50,S,.,0,56,S,.,1,S,.,,BeMiPoPh
418,S,.,1,424,S,.,0,S,S,Po,
544,S,*,1,566,S,*,1,S,T,Po,Hu
550,S,*,0,572,S,*,1,S,A,,Hu
561,S,*,1,583,S,*,0,S,S,Po,

Proteins: ENSP00000221466,ENSMUSP00000003512,ENSCAFP00000005404,ENSMODP00000017073
hsa,hsa.aa,hsa.diso,hsa.p,mus,mus.aa,mus.diso,mus.p,caf.aa,mod.aa,hsa.p.db,mus.p.db
262,S,.,1,262,L,.,0,S,T,Po,
334,S,*,1,334,S,*,0,S,.,Po,

Proteins: ENSP00000221476,ENSMUSP00000003643,ENSCAFP00000006727,ENSMODP00000013663
hsa,hsa.aa,hsa.diso,hsa.p,mus,mus.aa,mus.diso,mus.p,caf.aa,mod.aa,hsa.p.db,mus.p.db
14,Y,*,1,14,Y,*,0,Y,F,Po,
20,Y,.,1,20,Y,.,0,Y,Y,Po,
24,S,.,1,24,S,.,0,T,S,Po,
35,T,.,0,35,T,.,1,T,T,,BePoHu
125,Y,*,1,125,Y,*,0,Y,Y,Be,
136,S,*,1,136,S,*,0,S,S,Po,
140,Y,*,1,140,Y,*,1,Y,Y,Po,Po
141,T,*,1,141,T,*,0,T,T,Po,
164,S,*,0,164,S,*,1,S,S,,BePoHu
173,Y,.,1,173,Y,.,1,Y,Y,BeMiPo,Po
174,Y,.,1,174,Y,.,1,Y,Y,BeMiPo,BePoHu
199,S,.,0,199,S,.,1,S,S,,Be
279,Y,.,1,279,Y,.,0,Y,Y,Po,
322,T,.,0,322,T,.,1,T,T,,Be
372,S,.,0,372,S,.,1,.,S,,BePoHu

Proteins: ENSP00000221480,ENSMUSP00000004686,ENSCAFP00000026923,ENSMODP00000018897
hsa,hsa.aa,hsa.diso,hsa.p,mus,mus.aa,mus.diso,mus.p,caf.aa,mod.aa,hsa.p.db,mus.p.db
74,Y,.,1,74,Y,.,0,Y,Y,Po,
157,S,*,1,157,S,*,0,S,N,Po,
159,T,*,1,159,T,*,0,V,E,Po,

Proteins: ENSP00000221485,ENSMUSP00000082489,ENSCAFP00000005458,ENSMODP00000017634
hsa,hsa.aa,hsa.diso,hsa.p,mus,mus.aa,mus.diso,mus.p,caf.aa,mod.aa,hsa.p.db,mus.p.db
36,S,*,0,36,S,*,1,S,.,,BePoHu
169,Y,.,0,169,Y,.,1,Y,.,,Be
187,Y,.,0,187,Y,.,1,Y,.,,Be
281,S,*,0,281,S,*,1,S,.,,BePoPh
289,T,*,0,289,T,*,1,T,.,,BePoHu
293,T,*,0,293,T,*,1,T,.,,BePoHu

Proteins: ENSP00000221486,ENSMUSP00000105358,ENSCAFP00000025274,ENSMODP00000008671
hsa,hsa.aa,hsa.diso,hsa.p,mus,mus.aa,mus.diso,mus.p,caf.aa,mod.aa,hsa.p.db,mus.p.db
17,S,.,1,17,S,.,0,S,S,BePo,
18,S,.,1,18,S,.,0,S,S,BePo,
68,S,*,1,68,S,*,0,S,S,BeMiPoHp,
86,T,.,1,87,G,.,0,R,R,MiHp,
103,T,.,1,104,T,.,0,T,N,MiHp,
172,Y,.,1,173,F,.,0,Y,F,BeMiPo,
204,T,.,1,205,S,.,0,A,M,BeMiPoHpPe,
206,Y,.,1,207,Y,.,0,Y,Y,BeMiPo,
208,S,.,1,209,S,.,0,S,S,BeMiPo,
210,Y,.,1,211,Y,.,0,Y,Y,BeMiPo,
216,T,.,1,217,T,.,0,T,T,BeMiPoHpPe,
237,S,.,1,238,S,.,0,S,S,Po,
257,S,*,0,258,S,*,1,S,S,,BeMiPoPhHu
270,S,*,1,272,S,*,0,S,S,Po,
271,Y,*,1,273,Y,*,0,Y,F,Po,
277,S,*,1,279,Q,*,0,P,T,Po,
297,T,*,1,299,S,*,1,T,A,Po,Po
298,S,*,1,300,S,*,1,I,D,Po,Po

Proteins: ENSP00000221494,ENSMUSP00000117160,ENSCAFP00000028701,ENSMODP00000005765
hsa,hsa.aa,hsa.diso,hsa.p,mus,mus.aa,mus.diso,mus.p,caf.aa,mod.aa,hsa.p.db,mus.p.db
68,S,.,1,68,S,.,0,S,S,MiPhHp,
176,Y,.,0,176,Y,.,1,Y,Y,,Po
222,S,*,1,222,S,*,0,S,A,PoPh,

Proteins: ENSP00000221515,ENSMUSP00000012849,ENSCAFP00000027040,ENSMODP00000018743
hsa,hsa.aa,hsa.diso,hsa.p,mus,mus.aa,mus.diso,mus.p,caf.aa,mod.aa,hsa.p.db,mus.p.db

Proteins: ENSP00000221543,ENSMUSP00000048260,ENSCAFP00000005175,ENSMODP00000016741
hsa,hsa.aa,hsa.diso,hsa.p,mus,mus.aa,mus.diso,mus.p,caf.aa,mod.aa,hsa.p.db,mus.p.db
20,S,.,1,20,S,.,1,S,S,BeMiPhHp,Po
181,S,*,0,180,S,.,1,S,S,,BePo
226,S,.,1,225,S,.,0,S,G,Po,
308,S,*,1,308,S,*,0,S,S,Po,
314,S,*,1,314,G,*,0,G,A,Po,
347,Y,*,1,347,Y,*,0,Y,Y,BeMiPoHp,
569,T,.,1,569,T,.,0,T,T,Ph,

Proteins: ENSP00000221554,ENSMUSP00000096177,ENSCAFP00000024461,ENSMODP00000014863
hsa,hsa.aa,hsa.diso,hsa.p,mus,mus.aa,mus.diso,mus.p,caf.aa,mod.aa,hsa.p.db,mus.p.db
40,S,.,1,40,S,.,1,S,S,Po,Po
69,Y,.,0,69,Y,.,1,Y,Y,,Po
221,T,*,1,221,S,*,0,T,T,Po,
254,S,*,1,254,S,*,0,S,S,Po,
300,S,*,1,300,S,*,0,S,S,Po,
306,S,*,1,306,S,*,0,S,S,BePo,
313,T,*,1,313,N,*,0,T,A,BePo,
332,S,*,1,332,L,*,0,S,A,Po,
362,S,*,1,356,.,NA,0,S,.,Po,
391,S,*,1,380,S,*,0,S,S,MiHpPe,
393,S,*,1,382,S,*,0,S,S,MiHpPe,
395,S,*,1,384,S,*,0,S,S,MiHpPe,

Proteins: ENSP00000221573,ENSMUSP00000011981,ENSCAFP00000036566,ENSMODP00000006238
hsa,hsa.aa,hsa.diso,hsa.p,mus,mus.aa,mus.diso,mus.p,caf.aa,mod.aa,hsa.p.db,mus.p.db
212,Y,.,1,235,Y,.,0,Y,Y,Po,
214,S,.,1,237,S,*,0,S,S,Po,
292,T,*,1,320,S,*,0,P,G,Po,

Proteins: ENSP00000221671,ENSMUSP00000063244,ENSCAFP00000023053,ENSMODP00000018667
hsa,hsa.aa,hsa.diso,hsa.p,mus,mus.aa,mus.diso,mus.p,caf.aa,mod.aa,hsa.p.db,mus.p.db
136,S,*,1,129,.,NA,0,P,N,Po,
192,K,*,0,184,T,*,1,K,N,,BePoHu
253,S,*,1,240,L,*,0,S,S,Po,
335,S,*,1,314,S,*,0,S,F,Po,
338,G,*,0,317,S,*,1,G,E,,Hu
340,S,*,0,319,T,*,1,S,T,,BePoHu
378,S,*,0,357,S,*,1,S,.,,BePoHu
396,I,*,0,375,S,*,1,A,.,,Po
400,E,*,0,377,S,*,1,R,.,,Hu
403,T,*,0,380,S,*,1,A,.,,Hu
405,Q,*,0,382,T,*,1,.,Y,,BePoHu
501,S,*,1,468,F,*,0,F,S,Po,
504,S,*,1,471,S,*,0,S,C,Po,
512,T,*,1,480,Q,*,0,T,S,Po,

Proteins: ENSP00000221730,ENSMUSP00000085013,ENSCAFP00000040131,ENSMODP00000018168
hsa,hsa.aa,hsa.diso,hsa.p,mus,mus.aa,mus.diso,mus.p,caf.aa,mod.aa,hsa.p.db,mus.p.db
39,Y,.,1,96,Y,.,0,.,Y,Po,

Proteins: ENSP00000221742,ENSMUSP00000005490,ENSCAFP00000023841,ENSMODP00000018100
hsa,hsa.aa,hsa.diso,hsa.p,mus,mus.aa,mus.diso,mus.p,caf.aa,mod.aa,hsa.p.db,mus.p.db
2,S,*,0,2,S,*,1,S,S,,BePoPh
7,S,.,0,7,S,.,1,S,S,,BePoPh
543,Y,*,0,540,Y,*,1,Y,Y,,BePoHu
545,S,*,0,542,S,*,1,S,.,,BePoHu

Proteins: ENSP00000221770,ENSMUSP00000032585,ENSCAFP00000011304,ENSMODP00000015889
hsa,hsa.aa,hsa.diso,hsa.p,mus,mus.aa,mus.diso,mus.p,caf.aa,mod.aa,hsa.p.db,mus.p.db
6,Y,.,1,6,Y,.,0,.,Y,Po,
10,S,*,1,10,S,*,0,.,S,BeMiPoHpPe,
145,S,.,1,146,S,.,0,S,S,MiHp,
150,Y,.,1,151,Y,.,0,Y,Y,MiHp,
161,T,.,1,162,T,.,0,T,M,MiHp,

Proteins: ENSP00000221801,ENSMUSP00000037613,ENSCAFP00000008079,ENSMODP00000031637
hsa,hsa.aa,hsa.diso,hsa.p,mus,mus.aa,mus.diso,mus.p,caf.aa,mod.aa,hsa.p.db,mus.p.db
118,Y,.,0,124,Y,.,1,Y,Y,,Po
124,S,.,1,130,S,.,1,S,T,BeMiPoPhHpPe,BeMiPoPhHu
126,S,*,1,132,S,*,0,S,E,MiPoHp,
165,Y,.,0,171,Y,.,1,Y,Y,,Mi
170,S,.,0,176,S,.,1,S,S,,Mi
172,T,.,0,178,T,.,1,T,T,,Mi
193,S,.,0,199,S,.,1,S,S,,Mi
208,T,.,1,214,T,.,0,T,T,BeMiPoPhHp,
263,S,.,1,269,S,.,0,S,S,Ph,
298,T,*,1,304,T,*,0,T,T,Po,
302,Y,.,1,308,Y,.,0,Y,Y,Po,

Proteins: ENSP00000221847,ENSMUSP00000003274,ENSCAFP00000028203,ENSMODP00000032676
hsa,hsa.aa,hsa.diso,hsa.p,mus,mus.aa,mus.diso,mus.p,caf.aa,mod.aa,hsa.p.db,mus.p.db

Proteins: ENSP00000221855,ENSMUSP00000006254,ENSCAFP00000009856,ENSMODP00000017723
hsa,hsa.aa,hsa.diso,hsa.p,mus,mus.aa,mus.diso,mus.p,caf.aa,mod.aa,hsa.p.db,mus.p.db
31,S,*,1,31,S,*,0,S,G,Po,
65,S,.,1,65,S,.,0,S,M,BeMiPoPe,
91,S,.,1,91,S,.,0,S,S,BeMiPoHp,
98,Y,.,1,98,Y,.,1,Y,F,BeMiPoHpPe,BeMiPo
102,S,*,1,102,S,*,0,S,S,Po,
107,Y,*,1,107,Y,*,0,Y,Y,BeMiPo,
108,T,*,1,108,E,*,0,Q,E,Po,
110,S,*,1,110,S,*,1,S,S,BeMiPoHpPe,BeMiPoPhHu
114,Y,*,1,114,Y,*,0,Y,Y,BeMiPoHpPe,
120,T,*,1,120,T,*,0,S,S,Po,
128,S,*,1,128,S,*,0,S,S,BeMiPoPe,
133,Y,*,1,133,Y,*,0,Y,F,Po,
173,S,.,1,173,S,.,0,P,P,BeMiPoHp,
239,Y,*,1,239,Y,*,1,Y,Y,BeMiPo,Po

Proteins: ENSP00000221856,ENSMUSP00000011733,ENSCAFP00000028175,ENSMODP00000001052
hsa,hsa.aa,hsa.diso,hsa.p,mus,mus.aa,mus.diso,mus.p,caf.aa,mod.aa,hsa.p.db,mus.p.db
202,Y,*,1,202,Y,*,0,Y,Y,Po,
311,T,.,1,311,T,*,0,T,T,BePo,
313,S,*,1,313,S,*,0,S,S,BeMiPoHp,
317,S,*,1,317,S,*,0,S,S,BeMiPoHp,
322,T,*,1,322,T,*,0,V,A,Be,
324,S,*,1,324,S,*,0,S,S,BeMiPoHp,
486,S,*,1,486,S,*,1,S,S,Po,BeMiPoPhHu
488,T,*,0,488,T,*,1,T,T,,BePoHu
489,S,*,0,489,S,*,1,S,S,,Hu
491,S,*,0,491,S,*,1,S,S,,BePoHu
493,T,*,0,493,T,*,1,T,A,,Po
494,S,*,1,494,S,*,1,S,S,Po,BePoHu
496,T,*,0,496,T,*,1,T,T,,BePoHu

Proteins: ENSP00000221859,ENSMUSP00000019882,ENSCAFP00000009872,ENSMODP00000017720
hsa,hsa.aa,hsa.diso,hsa.p,mus,mus.aa,mus.diso,mus.p,caf.aa,mod.aa,hsa.p.db,mus.p.db
37,Y,.,1,37,Y,.,0,Y,Y,Po,
54,Y,.,1,54,Y,.,0,Y,Y,BeMiPo,
59,T,.,1,59,T,.,0,T,T,MiHp,
66,T,.,1,66,T,.,0,T,T,MiHp,
73,S,*,1,73,S,*,0,S,S,BeMiPoHpPe,
81,T,*,1,81,T,*,0,T,T,MiHp,

Proteins: ENSP00000221891,ENSMUSP00000006828,ENSCAFP00000010004,ENSMODP00000031535
hsa,hsa.aa,hsa.diso,hsa.p,mus,mus.aa,mus.diso,mus.p,caf.aa,mod.aa,hsa.p.db,mus.p.db
366,S,*,0,370,S,*,1,S,S,,PoPh
612,A,.,0,615,T,.,1,A,A,,MiPo
639,Y,*,1,642,Y,*,0,Y,Y,MiPo,
644,Y,.,1,647,Y,.,1,Y,Y,Po,Po

Proteins: ENSP00000221899,ENSMUSP00000059533,ENSCAFP00000028335,ENSMODP00000008473
hsa,hsa.aa,hsa.diso,hsa.p,mus,mus.aa,mus.diso,mus.p,caf.aa,mod.aa,hsa.p.db,mus.p.db
0,.,NA,0,16,S,*,1,S,.,,Mi
0,.,NA,0,18,S,*,1,S,.,,Mi
0,.,NA,0,80,S,*,1,S,.,,BeMiPoPh
0,.,NA,0,82,S,*,1,S,.,,BeMiPoPh
3,S,*,1,94,S,*,1,S,.,Be,BePoHu
5,S,*,1,96,S,*,1,S,.,Be,BePoHu
20,S,*,1,111,S,*,0,S,.,Po,
27,S,*,1,118,A,*,0,Q,.,Po,
40,S,*,0,130,S,*,1,S,.,,BeMiPo
42,S,*,0,132,S,*,1,S,.,,BeMiPo
56,S,*,1,146,S,*,0,S,.,BePo,
58,S,*,1,148,S,*,1,S,.,BePo,BeMiPoPhHu
61,A,*,0,151,T,*,1,E,.,,MiPoPeHu
63,A,*,0,153,T,*,1,A,.,,MiPoPe
154,S,*,1,244,S,*,0,S,.,Po,
329,S,*,1,419,S,*,0,S,S,BeMiHp,
336,S,*,1,426,S,*,0,S,S,BeMiHp,
421,S,*,1,510,S,*,0,S,S,BeMiPoHpPe,
452,A,*,0,540,T,*,1,A,E,,Ph
520,S,*,1,602,S,*,0,S,S,Po,
531,S,*,1,613,S,*,0,S,S,Po,
533,S,*,1,615,S,*,0,S,S,Po,

Proteins: ENSP00000221957,ENSMUSP00000019726,ENSCAFP00000027961,ENSMODP00000032620
hsa,hsa.aa,hsa.diso,hsa.p,mus,mus.aa,mus.diso,mus.p,caf.aa,mod.aa,hsa.p.db,mus.p.db
2,S,*,1,2,S,*,0,S,.,BePoHp,
11,S,*,1,11,E,*,0,S,.,BeMiHp,
12,T,*,1,12,A,*,0,T,.,BeMiHp,
31,S,.,1,31,G,.,0,N,S,PoPh,
37,S,.,1,37,S,.,0,S,S,Po,
46,Y,.,1,46,Y,.,0,Y,Y,Po,
48,S,.,1,48,S,.,0,S,S,Ph,
49,T,.,1,49,T,.,0,T,T,Ph,
83,S,.,1,83,S,.,0,S,S,Po,
91,S,.,1,91,T,.,0,S,S,Po,
93,S,.,1,93,S,.,0,S,S,Ph,
95,Y,.,1,95,Y,.,0,Y,Y,BeMiPoPhHp,
126,S,*,1,126,S,*,0,S,S,MiHp,
130,S,*,1,130,S,*,0,S,L,BeMiPoPhHpPe,
137,S,.,1,141,S,.,0,S,L,BeMiHp,
142,T,.,1,146,T,.,0,T,A,Be,
145,T,.,1,149,T,.,0,S,S,Be,
154,T,.,1,158,T,.,0,T,T,Po,
160,S,.,1,164,N,.,0,S,S,BeMiPoHp,
165,T,.,1,169,T,.,0,T,T,Po,
170,T,.,1,174,T,.,0,T,T,BeMiPoHpPe,
175,S,*,1,179,S,.,0,S,T,BeMiPoHpPe,
179,S,*,1,183,S,*,1,S,S,BeMiPoHpPe,Ph
187,S,.,1,191,S,.,0,S,S,MiPhHp,
216,T,*,1,220,T,*,0,T,T,Po,
217,S,*,1,221,P,*,0,S,S,BeMi,
241,S,.,1,245,S,.,1,S,S,BeMiPo,BeMiPoHu
372,T,.,1,376,T,.,0,T,T,Po,
374,S,.,1,378,S,.,0,S,S,Po,
383,S,*,1,387,S,*,0,S,S,MiHp,
385,S,*,1,389,G,*,0,T,S,Mi,
390,S,*,1,394,T,*,0,S,S,Po,

Proteins: ENSP00000221973,ENSMUSP00000004732,ENSCAFP00000004207,ENSMODP00000026044
hsa,hsa.aa,hsa.diso,hsa.p,mus,mus.aa,mus.diso,mus.p,caf.aa,mod.aa,hsa.p.db,mus.p.db
212,S,*,1,170,A,.,0,S,S,Mi,
213,T,*,1,171,T,*,1,A,G,Mi,Mi

Proteins: ENSP00000221980,ENSMUSP00000019616,ENSCAFP00000026371,ENSMODP00000006807
hsa,hsa.aa,hsa.diso,hsa.p,mus,mus.aa,mus.diso,mus.p,caf.aa,mod.aa,hsa.p.db,mus.p.db
182,T,.,1,182,T,.,0,T,T,BeMiPoHpPe,
184,T,.,1,184,R,.,0,T,T,BeMiPoHpPe,
406,Y,.,0,406,Y,.,1,Y,Y,,Po
465,S,.,1,465,A,.,0,A,A,Po,

Proteins: ENSP00000222033,ENSMUSP00000059715,ENSCAFP00000027758,ENSMODP00000001365
hsa,hsa.aa,hsa.diso,hsa.p,mus,mus.aa,mus.diso,mus.p,caf.aa,mod.aa,hsa.p.db,mus.p.db

Proteins: ENSP00000222115,ENSMUSP00000003762,ENSCAFP00000004163,ENSMODP00000026049
hsa,hsa.aa,hsa.diso,hsa.p,mus,mus.aa,mus.diso,mus.p,caf.aa,mod.aa,hsa.p.db,mus.p.db
351,Y,.,1,356,Y,.,0,.,Y,BeMiPo,
355,Y,.,1,360,Y,.,0,Y,Y,BeMiPo,
571,T,.,1,576,S,.,0,S,A,BeMiPoPh,

Proteins: ENSP00000222120,ENSMUSP00000113322,ENSCAFP00000032892,ENSMODP00000008006
hsa,hsa.aa,hsa.diso,hsa.p,mus,mus.aa,mus.diso,mus.p,caf.aa,mod.aa,hsa.p.db,mus.p.db

Proteins: ENSP00000222139,ENSMUSP00000006397,ENSCAFP00000025668,ENSMODP00000008137
hsa,hsa.aa,hsa.diso,hsa.p,mus,mus.aa,mus.diso,mus.p,caf.aa,mod.aa,hsa.p.db,mus.p.db
108,S,.,1,107,S,.,0,S,T,Po,
115,S,.,1,114,S,.,0,S,S,Po,
185,S,.,1,184,S,.,0,S,S,Po,
192,S,.,1,191,G,.,0,G,E,Po,
309,Y,*,1,308,L,*,0,Y,G,BeMiPo,
368,Y,*,1,367,Y,*,1,Y,Y,BeMiPoHpPe,BeMiPoPe
426,Y,*,1,425,Y,*,1,Y,Y,BeMiPoHpPe,BeMiPo
454,Y,*,1,453,Y,*,1,Y,Y,BeMiPoHpPe,BeMiPo
456,Y,*,1,455,Y,*,1,Y,Y,BeMiPoHpPe,BeMiPo
468,Y,*,1,467,Y,*,1,Y,Y,BeMiPoHp,BeMiPo
485,Y,*,1,484,Y,*,1,F,Y,BeMiPoHp,BeMiPo
489,Y,*,1,488,Y,*,1,Y,Y,BeMiPoHpPe,BeMiPo
504,Y,*,1,503,Y,*,1,Y,Y,BeMiPoHpPe,BeMiPoPe

Proteins: ENSP00000222190,ENSMUSP00000078697,ENSCAFP00000025406,ENSMODP00000008385
hsa,hsa.aa,hsa.diso,hsa.p,mus,mus.aa,mus.diso,mus.p,caf.aa,mod.aa,hsa.p.db,mus.p.db

Proteins: ENSP00000222214,ENSMUSP00000003907,ENSCAFP00000025196,ENSMODP00000014387
hsa,hsa.aa,hsa.diso,hsa.p,mus,mus.aa,mus.diso,mus.p,caf.aa,mod.aa,hsa.p.db,mus.p.db
246,S,.,1,246,S,.,0,S,S,BeMiPoHp,
429,T,.,1,429,T,.,0,T,T,MiHp,

Proteins: ENSP00000222219,ENSMUSP00000003910,ENSCAFP00000025210,ENSMODP00000014359
hsa,hsa.aa,hsa.diso,hsa.p,mus,mus.aa,mus.diso,mus.p,caf.aa,mod.aa,hsa.p.db,mus.p.db
20,Y,.,1,23,Y,.,0,Y,Y,Po,
41,S,*,1,44,S,*,0,P,S,Po,
70,S,*,1,72,S,*,0,S,S,BePo,
355,S,*,1,353,.,NA,0,Q,.,Ph,
358,Y,*,1,353,.,NA,0,P,.,Ph,

Proteins: ENSP00000222224,ENSMUSP00000019878,ENSCAFP00000003942,ENSMODP00000004968
hsa,hsa.aa,hsa.diso,hsa.p,mus,mus.aa,mus.diso,mus.p,caf.aa,mod.aa,hsa.p.db,mus.p.db
59,S,*,1,59,S,*,0,S,T,BeMiPoPhHpPe,
96,Y,*,1,96,H,*,0,Y,Y,Po,
131,Y,*,1,131,Y,*,0,Y,Y,Po,
245,S,*,1,242,S,*,0,S,S,BeMiPoHpPe,

Proteins: ENSP00000222249,ENSMUSP00000105708,ENSCAFP00000022246,ENSMODP00000023924
hsa,hsa.aa,hsa.diso,hsa.p,mus,mus.aa,mus.diso,mus.p,caf.aa,mod.aa,hsa.p.db,mus.p.db
426,T,*,1,407,T,*,0,T,T,MiPo,

Proteins: ENSP00000222250,ENSMUSP00000002989,ENSCAFP00000022241,ENSMODP00000014344
hsa,hsa.aa,hsa.diso,hsa.p,mus,mus.aa,mus.diso,mus.p,caf.aa,mod.aa,hsa.p.db,mus.p.db
10,S,.,1,10,V,.,0,V,A,BeMiPo,
25,S,.,1,25,H,.,0,S,S,BeMiPo,
40,S,.,1,40,G,.,0,G,A,BeMiPo,
96,T,*,1,96,I,*,0,T,T,Po,

Proteins: ENSP00000222266,ENSMUSP00000044682,ENSCAFP00000039072,ENSMODP00000017517
hsa,hsa.aa,hsa.diso,hsa.p,mus,mus.aa,mus.diso,mus.p,caf.aa,mod.aa,hsa.p.db,mus.p.db

Proteins: ENSP00000222270,ENSMUSP00000103789,ENSCAFP00000010253,ENSMODP00000017499
hsa,hsa.aa,hsa.diso,hsa.p,mus,mus.aa,mus.diso,mus.p,caf.aa,mod.aa,hsa.p.db,mus.p.db
159,T,*,1,159,T,*,0,T,I,Be,
172,T,*,1,171,V,*,0,T,P,Be,
176,T,*,1,175,A,*,0,T,A,Be,
346,S,*,1,346,D,*,0,S,S,Be,
351,S,*,1,351,G,*,0,G,G,Be,
632,S,*,1,639,S,*,0,P,.,Be,
821,S,*,1,826,S,*,0,S,S,Be,
844,S,*,1,849,S,*,0,S,S,Be,
861,S,*,1,866,S,*,0,S,S,Be,
1032,S,*,1,1037,S,*,0,S,S,Be,
1035,S,*,1,1040,S,*,0,S,S,Be,
1092,S,*,1,1098,S,*,0,S,S,Be,
1095,S,*,1,1101,S,*,0,S,S,Be,
1164,S,*,1,1170,S,*,0,S,S,Be,
1930,S,*,1,1926,S,*,0,S,S,Be,
1935,T,*,1,1931,T,*,0,S,P,Be,
1936,S,*,1,1932,S,*,0,S,T,Be,
2068,T,*,1,2064,T,*,0,T,T,Be,
2070,S,*,1,2066,S,*,0,S,S,Be,
2083,T,*,1,2079,T,*,0,T,A,Be,
2604,Y,.,1,2602,Y,.,0,Y,Y,Be,
2605,S,.,1,2603,S,.,0,S,S,Be,

Proteins: ENSP00000222271,ENSMUSP00000003659,ENSCAFP00000021570,ENSMODP00000004469
hsa,hsa.aa,hsa.diso,hsa.p,mus,mus.aa,mus.diso,mus.p,caf.aa,mod.aa,hsa.p.db,mus.p.db
396,K,.,0,394,S,.,1,K,R,,BePoHu
398,S,.,0,396,S,.,1,S,S,,PoHu

Proteins: ENSP00000222284,ENSMUSP00000006478,ENSCAFP00000010348,ENSMODP00000017396
hsa,hsa.aa,hsa.diso,hsa.p,mus,mus.aa,mus.diso,mus.p,caf.aa,mod.aa,hsa.p.db,mus.p.db

Proteins: ENSP00000222286,ENSMUSP00000074317,ENSCAFP00000010418,ENSMODP00000017393
hsa,hsa.aa,hsa.diso,hsa.p,mus,mus.aa,mus.diso,mus.p,caf.aa,mod.aa,hsa.p.db,mus.p.db
77,T,*,1,107,T,*,0,T,T,Po,
225,T,.,0,255,T,.,1,T,T,,Po
226,T,.,0,256,T,.,1,T,T,,PoHu
309,T,.,0,339,T,.,1,T,V,,MiPo
313,S,.,0,343,S,.,1,S,S,,Po
318,T,.,0,348,T,.,1,T,T,,MiPoPe
392,Y,.,0,422,Y,.,1,Y,Y,,MiPo

Proteins: ENSP00000222305,ENSMUSP00000132256,ENSCAFP00000033130,ENSMODP00000017308
hsa,hsa.aa,hsa.diso,hsa.p,mus,mus.aa,mus.diso,mus.p,caf.aa,mod.aa,hsa.p.db,mus.p.db
222,S,*,1,222,S,*,0,S,S,Po,
230,T,*,1,230,T,*,0,T,T,Po,
293,T,*,1,293,T,*,0,T,T,BeMiPoPhHpPe,

Proteins: ENSP00000222339,ENSMUSP00000136547,ENSCAFP00000032795,ENSMODP00000024141
hsa,hsa.aa,hsa.diso,hsa.p,mus,mus.aa,mus.diso,mus.p,caf.aa,mod.aa,hsa.p.db,mus.p.db
203,S,.,1,113,P,.,0,P,P,MiPoHpPe,
227,S,.,1,137,S,.,0,S,.,MiPoHpPe,
244,T,.,1,154,N,.,0,T,.,MiHpPe,
254,S,.,1,164,S,.,0,S,.,BeMiPoHpPe,
273,Y,.,1,183,Y,.,0,Y,.,Po,
388,S,.,1,301,S,.,1,S,.,BeMiPoPhHpPe,PoHu
391,A,.,0,304,S,.,1,P,.,,Hu
598,S,.,1,511,S,.,0,S,S,Po,
608,T,.,1,521,T,.,0,T,T,Po,
624,S,.,1,537,S,.,0,S,S,Po,
695,Y,.,1,608,Y,.,0,Y,Y,MiPo,
807,S,.,1,721,S,.,0,S,P,BeMiPoPhHpPe,
813,S,.,1,727,G,.,0,S,T,Be,
814,T,.,1,728,T,.,0,T,P,MiPoHpPe,
818,S,.,1,732,A,.,0,A,A,BeMiPoPhHpPe,
879,T,.,1,793,T,.,0,T,T,Po,

Proteins: ENSP00000222345,ENSMUSP00000082965,ENSCAFP00000008961,ENSMODP00000031711
hsa,hsa.aa,hsa.diso,hsa.p,mus,mus.aa,mus.diso,mus.p,caf.aa,mod.aa,hsa.p.db,mus.p.db
34,Y,.,1,34,Y,.,0,Y,Y,Po,
97,S,*,1,91,S,*,1,N,A,Po,Po
100,S,*,1,94,S,*,1,S,S,Po,BePoHu
133,S,*,1,127,S,*,0,S,S,Po,
135,S,*,1,129,S,*,0,P,P,Po,
142,S,*,1,136,S,*,0,S,S,Po,
146,S,.,1,140,S,*,1,S,S,MiPoHp,BePoHu
158,S,.,1,152,S,.,0,S,S,Po,
170,S,*,1,164,S,*,1,S,S,Po,PoHu
171,S,*,1,165,S,*,1,S,S,BeMiPoHpPe,Po
172,S,*,1,166,S,*,1,S,S,BeMiPo,Po
175,T,.,1,169,T,.,1,T,T,Po,BePoHu
204,S,.,0,198,S,.,1,S,S,,Po
207,S,.,0,201,S,.,1,S,S,,Po
368,T,*,1,361,T,*,0,T,.,Po,
383,S,*,1,376,T,*,0,A,.,Po,
391,S,*,1,384,S,*,1,G,.,Po,Po
469,T,.,1,463,T,*,0,T,T,BeMiPo,
487,S,*,1,481,S,*,0,S,S,BeMiPo,
782,S,.,1,776,N,.,0,S,N,Po,
785,T,.,1,779,T,.,0,T,T,Po,
1017,T,.,1,1011,T,*,0,T,T,Po,
1019,T,.,1,1013,S,*,0,T,T,Po,
1135,S,*,1,1129,S,*,0,S,F,BeMiPoPe,
1141,Y,*,1,1135,F,*,0,Y,L,BeMiPo,
1166,S,*,1,1160,S,*,0,S,G,Po,
1169,Y,*,1,1163,Y,*,1,Y,Q,BeMiPo,Po
1239,S,*,1,1233,I,*,0,S,S,Po,
1254,S,*,0,1248,S,*,1,S,S,,PoPh
1265,Y,*,1,1259,Y,*,1,Y,Y,BeMiPo,Po
1276,S,*,0,1270,S,*,1,S,S,,Hu
1281,S,*,1,1275,S,*,0,S,S,Po,
1283,S,*,1,1277,S,*,0,S,S,Po,
1316,Y,*,1,1310,Y,*,0,Y,C,BeMiPo,
1364,S,*,1,1358,S,*,1,S,P,BeMiPoPhHpPe,BePoPhPeHu
1381,Y,*,1,1375,Y,*,1,Y,Q,BeMiPo,Po
1382,S,*,0,1376,S,*,1,S,S,,BePoHu
1383,S,*,1,1377,S,*,1,S,Q,Po,BePoHu
1385,S,*,0,1379,S,*,1,S,V,,BePoHu
1386,S,*,1,1380,C,*,0,S,A,Po,
1387,T,*,1,1381,T,*,1,T,Q,Po,BePoHu
1389,T,*,1,1383,P,*,0,T,Q,Po,
1416,Y,*,1,1410,Y,*,0,Y,A,Po,
1495,S,*,1,1489,S,*,0,S,S,Po,
1542,T,*,0,1536,T,*,1,T,T,,BePoHu
1544,S,*,1,1538,S,*,1,S,S,BeMiPoHpPe,BePoPhPeHu
1547,S,*,0,1541,S,*,1,S,S,,BePoHu
1550,S,*,0,1544,S,*,1,S,S,,BePoHu
1619,S,*,0,1614,S,*,1,S,S,,BePoHu
1622,S,*,0,1617,S,*,1,S,S,,BePoHu
1677,S,*,0,1672,S,*,1,S,S,,BePoHu
1685,S,*,0,1680,S,*,1,S,S,,BePoHu
1689,S,*,0,1684,S,*,1,S,S,,PoHu
1699,T,*,1,1694,T,*,1,T,T,BeMiPo,BePoHu
1703,T,*,1,1698,T,*,1,T,T,BeMiPoHpPe,BePoHu
1705,T,*,1,1700,T,*,0,T,T,BeMiHpPe,

Proteins: ENSP00000222374,ENSMUSP00000066880,ENSCAFP00000037714,ENSMODP00000026057
hsa,hsa.aa,hsa.diso,hsa.p,mus,mus.aa,mus.diso,mus.p,caf.aa,mod.aa,hsa.p.db,mus.p.db
83,S,.,1,83,S,.,0,.,S,Po,
361,S,*,1,361,S,*,1,S,S,BeMiPoHp,BeMiPoPhHu

Proteins: ENSP00000222381,ENSMUSP00000002663,ENSCAFP00000003099,ENSMODP00000004701
hsa,hsa.aa,hsa.diso,hsa.p,mus,mus.aa,mus.diso,mus.p,caf.aa,mod.aa,hsa.p.db,mus.p.db

Proteins: ENSP00000222388,ENSMUSP00000030795,ENSCAFP00000007233,ENSMODP00000005443
hsa,hsa.aa,hsa.diso,hsa.p,mus,mus.aa,mus.diso,mus.p,caf.aa,mod.aa,hsa.p.db,mus.p.db
125,S,.,1,130,S,.,0,S,S,BePo,
145,Y,.,1,150,Y,.,0,Y,Y,Po,
306,Y,.,1,311,Y,.,0,Y,Y,Po,
349,S,.,1,354,S,.,0,.,S,BeMiPoHpPe,
369,S,.,1,374,S,.,0,.,S,Be,
372,T,.,1,377,T,.,0,.,T,Be,
377,S,.,1,382,S,.,0,.,S,Be,
444,T,.,1,449,T,.,0,.,T,Ph,
465,Y,.,1,470,Y,.,0,.,Y,BeMiPo,
482,Y,.,1,487,Y,.,0,.,Y,BeMiPo,
487,Y,.,1,492,Y,.,0,.,Y,BeMiPo,
503,Y,.,1,508,Y,.,0,.,Y,MiHp,
512,S,.,1,517,S,.,0,.,S,MiHp,
518,S,.,1,523,S,.,0,.,S,BeMiPoHp,
617,T,*,1,622,T,*,0,.,T,BePo,

Proteins: ENSP00000222390,ENSMUSP00000030683,ENSCAFP00000009539,ENSMODP00000034891
hsa,hsa.aa,hsa.diso,hsa.p,mus,mus.aa,mus.diso,mus.p,caf.aa,mod.aa,hsa.p.db,mus.p.db
48,T,.,1,49,T,.,0,T,T,Po,

Proteins: ENSP00000222462,ENSMUSP00000031681,ENSCAFP00000005205,ENSMODP00000019318
hsa,hsa.aa,hsa.diso,hsa.p,mus,mus.aa,mus.diso,mus.p,caf.aa,mod.aa,hsa.p.db,mus.p.db
253,Y,.,1,252,Y,.,0,Y,Y,Po,
260,S,*,1,259,S,*,0,S,S,BeMiPoHp,
263,T,*,1,262,T,*,0,M,V,BeMiPoHp,

Proteins: ENSP00000222482,ENSMUSP00000048558,ENSCAFP00000002144,ENSMODP00000018179
hsa,hsa.aa,hsa.diso,hsa.p,mus,mus.aa,mus.diso,mus.p,caf.aa,mod.aa,hsa.p.db,mus.p.db
38,S,.,1,38,R,.,0,S,N,Po,
210,S,.,1,209,S,.,0,S,S,Ph,

Proteins: ENSP00000222511,ENSMUSP00000111101,ENSCAFP00000002763,ENSMODP00000013103
hsa,hsa.aa,hsa.diso,hsa.p,mus,mus.aa,mus.diso,mus.p,caf.aa,mod.aa,hsa.p.db,mus.p.db
12,Y,.,1,12,Y,.,0,Y,Y,BeMiPoPhHp,
27,S,.,1,27,S,.,0,T,A,PoPh,
32,Y,.,1,32,Y,.,0,Y,Y,PoPh,
75,S,*,1,75,S,*,0,S,S,MiHp,
78,S,*,1,78,S,*,0,S,S,MiHp,

Proteins: ENSP00000222567,ENSMUSP00000020877,ENSCAFP00000003662,ENSMODP00000001692
hsa,hsa.aa,hsa.diso,hsa.p,mus,mus.aa,mus.diso,mus.p,caf.aa,mod.aa,hsa.p.db,mus.p.db
6,S,*,1,6,V,*,0,C,.,Be,
60,S,.,1,60,S,.,1,S,A,BeMiPoPhHpPe,BeMiPo
69,T,.,0,69,T,.,1,T,S,,BeMiPo
93,Y,.,1,93,Y,.,0,Y,Y,Ph,
225,K,*,0,226,T,*,1,K,G,,BeMiPo
238,Y,*,1,241,C,*,0,Y,P,Po,
297,S,*,1,299,S,*,0,S,S,MiPoHp,
299,S,*,1,301,S,*,1,S,S,BeMi,Hu
300,S,*,1,302,S,*,1,S,S,BeMiPoHp,BeMiPo
302,Y,*,1,304,Y,*,0,Y,Y,BeMiPoPe,
304,S,*,1,306,S,*,1,S,S,BeMiPoPhHpPe,BeMiPoPh
316,S,*,1,318,S,*,1,S,H,BeMiPoPhHpPe,Po
322,T,*,1,324,E,*,0,T,G,BeMiPoHp,
328,S,*,1,325,S,*,1,S,E,BeMiPoPhHpPe,BeMiPoPh

Proteins: ENSP00000222573,ENSMUSP00000026360,ENSCAFP00000003676,ENSMODP00000001677
hsa,hsa.aa,hsa.diso,hsa.p,mus,mus.aa,mus.diso,mus.p,caf.aa,mod.aa,hsa.p.db,mus.p.db
75,S,*,1,75,S,*,0,S,A,Po,
78,S,*,1,78,S,*,0,L,S,Po,
447,Y,.,1,447,Y,.,0,Y,Y,BeMiPo,
468,S,.,1,468,S,.,0,S,S,Po,

Proteins: ENSP00000222584,ENSMUSP00000026367,ENSCAFP00000003893,ENSMODP00000001654
hsa,hsa.aa,hsa.diso,hsa.p,mus,mus.aa,mus.diso,mus.p,caf.aa,mod.aa,hsa.p.db,mus.p.db
136,S,*,1,134,S,*,0,S,P,BeMiPoHp,
138,T,*,1,136,T,*,0,T,S,BeMiPoHpPe,
140,T,*,0,138,T,*,1,T,P,,BePoHu
672,T,.,1,670,T,.,0,T,T,Po,
691,S,.,1,689,S,.,0,S,S,Be,
700,T,.,1,698,T,.,0,T,T,Po,
702,T,.,1,700,T,.,0,T,T,Po,
767,S,*,1,765,S,*,0,S,S,BeMiPhHp,
770,S,*,1,768,S,*,1,S,S,BePo,BePoHu
774,T,*,1,772,T,*,1,T,T,Po,BePoHu

Proteins: ENSP00000222598,ENSMUSP00000052559,ENSCAFP00000003194,ENSMODP00000020564
hsa,hsa.aa,hsa.diso,hsa.p,mus,mus.aa,mus.diso,mus.p,caf.aa,mod.aa,hsa.p.db,mus.p.db
34,S,*,0,34,S,*,1,S,S,,BeMiPo
217,S,*,0,217,S,*,1,S,S,,BeMiPo

Proteins: ENSP00000222674,ENSMUSP00000031853,ENSCAFP00000004235,ENSMODP00000000730
hsa,hsa.aa,hsa.diso,hsa.p,mus,mus.aa,mus.diso,mus.p,caf.aa,mod.aa,hsa.p.db,mus.p.db
134,T,.,1,128,T,.,0,.,.,Po,
135,T,.,1,129,T,*,0,T,A,Po,
136,T,.,1,130,A,.,0,T,A,Po,

Proteins: ENSP00000222718,ENSMUSP00000014848,ENSCAFP00000004363,ENSMODP00000000596
hsa,hsa.aa,hsa.diso,hsa.p,mus,mus.aa,mus.diso,mus.p,caf.aa,mod.aa,hsa.p.db,mus.p.db
143,S,*,1,139,S,*,0,S,S,Po,

Proteins: ENSP00000222725,ENSMUSP00000031555,ENSCAFP00000024136,ENSMODP00000000143
hsa,hsa.aa,hsa.diso,hsa.p,mus,mus.aa,mus.diso,mus.p,caf.aa,mod.aa,hsa.p.db,mus.p.db
44,S,*,0,44,S,*,1,.,S,,Po
55,P,*,0,55,S,*,1,.,P,,Po
58,G,*,0,57,S,*,1,.,P,,Po

Proteins: ENSP00000222728,ENSMUSP00000058755,ENSCAFP00000004377,ENSMODP00000000561
hsa,hsa.aa,hsa.diso,hsa.p,mus,mus.aa,mus.diso,mus.p,caf.aa,mod.aa,hsa.p.db,mus.p.db

Proteins: ENSP00000222747,ENSMUSP00000031678,ENSCAFP00000005176,ENSMODP00000019338
hsa,hsa.aa,hsa.diso,hsa.p,mus,mus.aa,mus.diso,mus.p,caf.aa,mod.aa,hsa.p.db,mus.p.db
143,Y,.,1,143,Y,*,0,Y,Y,Po,

Proteins: ENSP00000222753,ENSMUSP00000039170,ENSCAFP00000004403,ENSMODP00000000533
hsa,hsa.aa,hsa.diso,hsa.p,mus,mus.aa,mus.diso,mus.p,caf.aa,mod.aa,hsa.p.db,mus.p.db
210,Y,*,1,205,Y,*,0,Y,Y,Po,
329,Y,.,0,324,Y,.,1,Y,Y,,Po
356,S,.,1,351,S,.,0,S,S,Po,
358,T,.,1,353,T,.,0,T,T,Po,
362,S,.,1,357,S,.,0,S,S,Po,

Proteins: ENSP00000222803,ENSMUSP00000046070,ENSCAFP00000004543,ENSMODP00000019115
hsa,hsa.aa,hsa.diso,hsa.p,mus,mus.aa,mus.diso,mus.p,caf.aa,mod.aa,hsa.p.db,mus.p.db

Proteins: ENSP00000222823,ENSMUSP00000055747,ENSCAFP00000004572,ENSMODP00000019080
hsa,hsa.aa,hsa.diso,hsa.p,mus,mus.aa,mus.diso,mus.p,caf.aa,mod.aa,hsa.p.db,mus.p.db
217,S,.,1,217,S,.,0,S,N,Po,
334,T,.,1,334,T,.,0,T,T,Po,
627,S,.,0,627,S,.,1,S,S,,Po
630,G,.,0,630,S,.,1,A,S,,Po
634,S,.,0,634,S,.,1,N,G,,Po

Proteins: ENSP00000222968,ENSMUSP00000031627,ENSCAFP00000022206,ENSMODP00000001601
hsa,hsa.aa,hsa.diso,hsa.p,mus,mus.aa,mus.diso,mus.p,caf.aa,mod.aa,hsa.p.db,mus.p.db
17,Y,*,1,17,Y,*,1,Y,Y,BeMiPoHp,BeMiPo
18,T,*,1,18,T,*,1,T,T,BeMiPo,BeMiPo
19,S,*,1,19,S,*,1,S,S,BeMiPoPhHpPe,BeMiPo
48,A,*,0,48,S,*,1,A,A,,BeMiPoPe
57,S,*,1,57,S,*,1,S,S,BeMiPoPhHpPe,BeMiPoPhPeHu
60,S,*,1,60,S,*,1,S,S,BeMiPoPhHpPe,BeMiPoPhPeHu
63,S,*,1,63,S,*,1,S,S,BeMiPoPhHpPe,BeMiPoPhPeHu
70,Y,*,1,70,Y,*,1,Y,Y,BeMiPoHpPe,Mi
97,T,.,1,97,T,.,0,T,T,Po,
168,T,*,0,168,T,*,1,T,T,,BeMiPoPh
170,S,*,1,170,S,*,1,S,S,BeMi,BeMiPoPh
176,S,*,1,176,S,*,1,S,S,BeMiPoPhHpPe,BeMiPoPhHu
178,S,*,1,178,S,*,1,S,S,BeMiPoPhHp,BePoPh

Proteins: ENSP00000222990,ENSMUSP00000031539,ENSCAFP00000024177,ENSMODP00000012191
hsa,hsa.aa,hsa.diso,hsa.p,mus,mus.aa,mus.diso,mus.p,caf.aa,mod.aa,hsa.p.db,mus.p.db
278,S,.,1,273,L,*,0,S,N,Po,
283,S,.,1,278,S,*,0,S,T,Po,
441,S,.,1,435,S,.,0,N,S,Po,
452,T,*,1,446,T,*,1,T,T,BeMiPoHpPe,PoHu
456,S,*,1,450,S,*,1,S,S,BeMiPoHpPe,BePoHu

Proteins: ENSP00000223026,ENSMUSP00000031691,ENSCAFP00000002572,ENSMODP00000019189
hsa,hsa.aa,hsa.diso,hsa.p,mus,mus.aa,mus.diso,mus.p,caf.aa,mod.aa,hsa.p.db,mus.p.db
43,Y,.,1,43,Y,.,0,Y,Y,Po,
296,Y,.,1,296,Y,.,0,Y,Y,Po,

Proteins: ENSP00000223061,ENSMUSP00000031731,ENSCAFP00000021146,ENSMODP00000005539
hsa,hsa.aa,hsa.diso,hsa.p,mus,mus.aa,mus.diso,mus.p,caf.aa,mod.aa,hsa.p.db,mus.p.db
398,Y,.,1,421,Y,.,0,Y,Y,Be,

Proteins: ENSP00000223073,ENSMUSP00000007993,ENSCAFP00000002431,ENSMODP00000018934
hsa,hsa.aa,hsa.diso,hsa.p,mus,mus.aa,mus.diso,mus.p,caf.aa,mod.aa,hsa.p.db,mus.p.db
95,S,*,1,95,A,*,0,S,P,Po,
97,C,*,0,97,S,*,1,P,E,,BeMiPoPh
122,S,.,1,122,S,.,0,S,S,BeMiPoHpPe,
198,T,*,1,198,A,*,0,T,T,Po,
202,S,*,1,202,S,*,0,S,T,MiHp,
231,E,*,0,231,S,*,1,E,E,,BeMiPoPhHu
250,E,*,0,239,S,*,1,E,N,,BeMiPoHu
259,S,*,0,248,S,.,1,S,L,,PoHu
263,K,*,0,252,S,*,1,K,K,,Po
280,S,*,1,269,S,.,0,S,A,MiHp,
281,S,*,1,270,I,.,0,S,E,MiHp,
288,S,*,1,279,S,*,0,S,S,MiHp,
305,S,*,1,295,S,*,0,S,N,MiHp,
307,T,*,1,297,S,*,0,T,V,MiHp,
329,S,*,1,319,S,*,0,S,S,Po,
343,S,.,0,333,S,.,1,S,S,,BeMiPo
346,S,.,1,336,S,.,1,S,S,BeMiPo,BeMiPo
459,S,*,1,449,S,*,0,S,S,Po,
511,T,.,1,501,T,.,0,T,T,MiHp,
644,S,*,1,634,S,*,0,S,G,Be,
745,S,.,1,736,S,*,0,S,T,Po,

Proteins: ENSP00000223095,ENSMUSP00000039586,ENSCAFP00000020492,ENSMODP00000006045
hsa,hsa.aa,hsa.diso,hsa.p,mus,mus.aa,mus.diso,mus.p,caf.aa,mod.aa,hsa.p.db,mus.p.db
193,Y,.,1,193,Y,.,0,Y,Y,Po,
200,T,.,1,200,T,.,0,T,L,Po,
215,S,.,1,215,S,.,0,S,S,Be,
228,T,.,1,228,S,.,0,T,T,Be,

Proteins: ENSP00000223127,ENSMUSP00000004968,ENSCAFP00000020467,ENSMODP00000006172
hsa,hsa.aa,hsa.diso,hsa.p,mus,mus.aa,mus.diso,mus.p,caf.aa,mod.aa,hsa.p.db,mus.p.db
23,S,*,1,26,S,*,0,S,.,Po,
25,S,*,1,28,S,*,0,S,.,Po,
134,S,.,1,137,S,.,0,S,S,Po,
288,T,.,1,291,T,.,0,T,D,Po,
444,Y,.,1,447,Y,.,0,Y,Y,Ph,
460,Y,.,1,463,Y,.,0,Y,Y,Po,

Proteins: ENSP00000223129,ENSMUSP00000012627,ENSCAFP00000000375,ENSMODP00000021942
hsa,hsa.aa,hsa.diso,hsa.p,mus,mus.aa,mus.diso,mus.p,caf.aa,mod.aa,hsa.p.db,mus.p.db
10,S,.,1,10,A,.,0,S,T,Po,
37,T,.,1,37,T,.,0,T,S,Po,
44,S,.,1,44,S,.,0,S,T,MiPo,
52,T,.,1,52,T,.,0,T,T,MiPo,

Proteins: ENSP00000223145,ENSMUSP00000069444,ENSCAFP00000040776,ENSMODP00000003924
hsa,hsa.aa,hsa.diso,hsa.p,mus,mus.aa,mus.diso,mus.p,caf.aa,mod.aa,hsa.p.db,mus.p.db
26,S,*,1,22,S,*,1,P,.,BeMiHpPe,Po
27,A,*,0,23,T,*,1,E,.,,Po
30,S,*,1,26,S,*,1,P,.,BeMiPoHpPe,BeMiPoPeHu
81,T,*,1,71,T,*,0,T,.,MiHp,
87,A,*,0,79,T,*,1,A,.,,Hu
105,S,*,1,97,S,*,1,S,.,BeMiPoPhHpPe,BePoPhHu
107,S,*,1,99,S,*,1,P,.,BeMiPhHpPe,BeMiPoPhHu
108,S,*,1,100,S,*,1,S,.,BeMiPoPhHpPe,BeMiPoPhPeHu
110,T,*,1,102,T,*,1,T,.,BeMiPoPhHpPe,BeMiPoHu
131,S,*,1,123,S,*,1,S,.,BeMiPoPhHp,Mi
134,S,*,0,126,S,*,1,S,.,,BeMiPoHu
139,S,*,0,131,S,*,1,T,.,,Hu
140,S,*,1,132,S,*,0,S,.,Po,
145,S,*,1,137,S,*,1,S,.,BeMiPoPhHp,BePoHu
148,S,*,1,140,S,*,1,S,.,BeMiPoPhHpPe,BePoHu
158,S,*,1,150,S,*,0,S,.,Po,
170,T,*,1,162,T,*,0,T,.,BeMiPoHpPe,
171,S,*,1,163,S,*,0,S,.,BeMiPoPhHpPe,
172,S,*,1,164,S,*,1,S,.,BeMiPoHpPe,PoHu
175,T,*,1,167,T,*,1,T,.,BeMiPoPhHpPe,PoHu
177,T,*,1,169,T,*,1,T,.,BeMiPoHpPe,PoHu
221,S,*,1,213,S,*,1,S,.,BeMiPoPhHpPe,PoHu
223,S,*,1,215,S,*,1,S,.,BeMiPoPhHpPe,MiPoPhHu
258,S,*,1,249,S,*,1,S,.,BeMiPoPhHp,PoHu
266,T,*,1,257,T,*,0,T,.,MiHp,
268,S,*,1,259,S,*,0,N,.,MiHp,
303,S,*,1,294,S,*,1,S,.,BeMiPoPhHp,PoHu
340,S,*,1,331,S,*,0,S,.,Po,
341,S,*,1,332,S,*,0,S,.,Po,
342,S,*,1,333,S,*,1,S,.,Po,Po
343,T,*,1,334,T,*,1,T,.,Po,PoHu
345,S,*,1,336,S,*,1,S,.,BeMiPoPhHpPe,PoPhHu
348,T,*,0,339,T,*,1,T,.,,Mi
350,T,*,1,341,T,*,1,T,.,BeMiPo,MiPoPhHu
352,S,*,0,343,S,*,1,S,.,,PoHu
394,S,*,1,385,S,*,1,S,.,BeMiHp,PoHu
398,S,*,1,389,S,*,1,S,S,BeMiPoPhHp,PoHu
403,Y,*,0,394,Y,*,1,Y,Y,,PoHu
405,S,*,1,396,S,*,0,S,S,BeMiPhHpPe,
406,S,*,1,397,S,*,1,S,S,BeMiHpPe,PoHu
412,S,*,0,403,S,*,1,S,S,,PoHu
480,S,*,1,471,S,*,0,S,S,BeMiPoPhHp,
483,S,*,1,474,S,*,0,S,S,BeMiHpPe,
487,S,*,1,478,S,*,0,S,P,BeMiHpPe,

Proteins: ENSP00000223167,ENSMUSP00000005611,ENSCAFP00000020305,ENSMODP00000016904
hsa,hsa.aa,hsa.diso,hsa.p,mus,mus.aa,mus.diso,mus.p,caf.aa,mod.aa,hsa.p.db,mus.p.db

Proteins: ENSP00000223208,ENSMUSP00000031810,ENSCAFP00000002109,ENSMODP00000018150
hsa,hsa.aa,hsa.diso,hsa.p,mus,mus.aa,mus.diso,mus.p,caf.aa,mod.aa,hsa.p.db,mus.p.db
12,Y,.,1,12,Y,.,0,Y,F,Po,
96,S,*,0,96,S,*,1,S,T,,BePoPhHu
99,S,*,1,99,S,*,1,S,A,BeMiPo,BeMiPoPhPeHu
109,T,*,0,109,T,*,1,T,I,,BePoHu
114,N,*,0,114,S,*,1,S,S,,BePoHu
121,S,*,0,121,S,*,1,S,S,,BePoHu
312,Y,.,1,312,C,.,0,Y,Y,BeMiPo,
363,S,*,1,363,T,*,0,S,S,MiPoHp,

Proteins: ENSP00000223215,ENSMUSP00000129639,ENSCAFP00000002104,ENSMODP00000018139
hsa,hsa.aa,hsa.diso,hsa.p,mus,mus.aa,mus.diso,mus.p,caf.aa,mod.aa,hsa.p.db,mus.p.db
158,Y,.,0,158,Y,.,1,Y,Y,,Po

Proteins: ENSP00000223271,ENSMUSP00000009425,ENSCAFP00000006789,ENSMODP00000004401
hsa,hsa.aa,hsa.diso,hsa.p,mus,mus.aa,mus.diso,mus.p,caf.aa,mod.aa,hsa.p.db,mus.p.db
121,T,*,1,123,K,*,0,T,P,Po,

Proteins: ENSP00000223366,ENSMUSP00000099984,ENSCAFP00000004364,ENSMODP00000020206
hsa,hsa.aa,hsa.diso,hsa.p,mus,mus.aa,mus.diso,mus.p,caf.aa,mod.aa,hsa.p.db,mus.p.db

Proteins: ENSP00000223368,ENSMUSP00000031692,ENSCAFP00000019299,ENSMODP00000017208
hsa,hsa.aa,hsa.diso,hsa.p,mus,mus.aa,mus.diso,mus.p,caf.aa,mod.aa,hsa.p.db,mus.p.db
12,S,*,1,12,S,*,0,S,.,MiHp,
41,T,.,1,41,T,.,0,T,T,Po,
107,S,*,0,107,S,*,1,S,S,,BePoHu
108,S,*,1,108,S,*,1,S,S,BeMiPoHp,BePoHu
109,T,*,0,109,T,*,1,T,T,,BePoHu
111,S,*,0,111,S,*,1,S,S,,BePoHu
112,S,*,1,112,S,*,1,S,S,BeMiPoHp,BePoHu
114,S,*,1,114,S,*,1,S,S,BeMiPoPhHpPe,BeMiPoPhHu
118,S,*,1,118,S,*,1,S,S,BeMiPoHpPe,BeMiPoPeHu
120,S,*,1,120,S,*,1,S,S,BeMiPoHpPe,BePoHu
122,S,*,1,122,S,*,1,S,S,BeMiPoPhHpPe,BeMiPoPhPeHu
126,T,*,1,126,T,*,1,T,T,MiHp,Po
127,S,*,1,127,S,*,1,S,S,BeMiPoHpPe,BePoHu
131,T,*,1,131,T,*,0,T,T,MiHp,
134,S,*,0,134,S,*,1,S,S,,Hu
148,S,*,0,148,S,*,1,S,S,,BePoPhHu
152,S,*,0,152,S,*,1,S,S,,BePoPhHu

Proteins: ENSP00000223500,ENSMUSP00000030128,ENSCAFP00000002699,ENSMODP00000004938
hsa,hsa.aa,hsa.diso,hsa.p,mus,mus.aa,mus.diso,mus.p,caf.aa,mod.aa,hsa.p.db,mus.p.db
16,S,*,1,16,S,*,0,S,S,Po,
86,S,.,1,86,S,.,0,S,S,BeMiPoPhHp,
94,Y,.,1,94,Y,.,0,Y,Y,BeMiPo,
95,T,.,1,95,T,.,0,T,T,Po,
98,S,.,1,98,S,.,0,S,S,Po,
219,S,*,1,219,S,*,0,S,T,BeMiPoHpPe,

Proteins: ENSP00000223528,ENSMUSP00000114699,ENSCAFP00000004095,ENSMODP00000018300
hsa,hsa.aa,hsa.diso,hsa.p,mus,mus.aa,mus.diso,mus.p,caf.aa,mod.aa,hsa.p.db,mus.p.db
31,Y,.,1,31,Y,.,0,Y,Y,Po,
33,S,.,1,33,S,.,0,S,S,Po,
276,S,.,1,276,R,.,0,N,N,Po,

Proteins: ENSP00000223642,ENSMUSP00000028233,ENSCAFP00000005350,ENSMODP00000024500
hsa,hsa.aa,hsa.diso,hsa.p,mus,mus.aa,mus.diso,mus.p,caf.aa,mod.aa,hsa.p.db,mus.p.db
457,Y,.,0,457,Y,.,1,Y,Y,,Po
466,Y,.,0,466,Y,.,1,Y,Y,,Po
473,H,.,0,473,Y,.,1,Y,L,,Po
501,Y,.,0,501,Y,.,1,Y,Y,,Po
690,Y,.,1,694,Y,.,0,Y,Y,Po,
693,S,.,1,697,S,.,0,A,P,Po,
700,Y,.,1,704,Y,.,0,Y,Y,Po,
729,T,.,1,733,N,.,0,R,K,Po,
736,S,*,1,740,N,*,0,S,F,Po,
971,T,*,1,975,T,.,0,T,T,Po,
1317,Y,*,1,1321,Y,*,0,Y,Y,Po,
1599,T,.,1,1602,T,.,0,T,I,Po,

Proteins: ENSP00000223795,ENSMUSP00000030047,ENSCAFP00000005002,ENSMODP00000030266
hsa,hsa.aa,hsa.diso,hsa.p,mus,mus.aa,mus.diso,mus.p,caf.aa,mod.aa,hsa.p.db,mus.p.db
67,S,*,1,72,S,*,0,S,S,Po,
71,S,*,1,76,T,*,0,P,P,Po,

Proteins: ENSP00000223836,ENSMUSP00000068479,ENSCAFP00000029795,ENSMODP00000029626
hsa,hsa.aa,hsa.diso,hsa.p,mus,mus.aa,mus.diso,mus.p,caf.aa,mod.aa,hsa.p.db,mus.p.db
54,S,.,0,54,S,.,1,S,S,,PoHu
87,T,.,1,87,T,.,0,T,T,Po,
151,T,*,0,151,T,*,1,T,T,,Po
161,T,*,1,161,T,.,0,T,T,BePo,
169,Y,.,1,169,Y,.,0,Y,Y,MiHp,
208,A,.,0,208,S,.,1,A,A,,Po

Proteins: ENSP00000223864,ENSMUSP00000120466,ENSCAFP00000003102,ENSMODP00000019171
hsa,hsa.aa,hsa.diso,hsa.p,mus,mus.aa,mus.diso,mus.p,caf.aa,mod.aa,hsa.p.db,mus.p.db
8,S,.,1,8,S,.,0,S,H,MiHp,
93,Y,.,1,93,Y,.,0,Y,Y,Po,
95,Y,.,1,95,Y,.,0,Y,Y,Po,

Proteins: ENSP00000224073,ENSMUSP00000015236,ENSCAFP00000028901,ENSMODP00000021629
hsa,hsa.aa,hsa.diso,hsa.p,mus,mus.aa,mus.diso,mus.p,caf.aa,mod.aa,hsa.p.db,mus.p.db
4,S,*,1,4,S,*,0,S,S,Hp,
53,S,*,1,53,S,*,0,S,S,BeMiPoPhHp,
74,T,.,1,74,T,.,0,T,T,BeMiPoPhHp,
91,T,*,1,91,T,*,0,T,T,MiHp,
109,Y,.,1,109,Y,.,0,Y,Y,BeMiPo,
111,S,.,1,111,S,.,0,S,C,Po,

Proteins: ENSP00000224167,ENSMUSP00000015234,ENSCAFP00000043090,ENSMODP00000021600
hsa,hsa.aa,hsa.diso,hsa.p,mus,mus.aa,mus.diso,mus.p,caf.aa,mod.aa,hsa.p.db,mus.p.db
181,T,.,1,147,T,.,0,T,T,Po,
183,Y,.,1,149,Y,.,0,Y,Y,MiPo,

Proteins: ENSP00000224181,ENSMUSP00000041855,ENSCAFP00000028886,ENSMODP00000021608
hsa,hsa.aa,hsa.diso,hsa.p,mus,mus.aa,mus.diso,mus.p,caf.aa,mod.aa,hsa.p.db,mus.p.db
103,Y,.,1,103,F,.,0,Y,Y,Po,
132,Y,.,1,132,Y,.,0,Y,Y,Po,
139,Y,.,1,139,Y,.,0,Y,Y,Po,

Proteins: ENSP00000224356,ENSMUSP00000025946,ENSCAFP00000011244,ENSMODP00000007874
hsa,hsa.aa,hsa.diso,hsa.p,mus,mus.aa,mus.diso,mus.p,caf.aa,mod.aa,hsa.p.db,mus.p.db
131,S,.,1,131,S,.,0,S,S,Po,
132,S,.,1,132,S,.,0,S,L,Po,

Proteins: ENSP00000224600,ENSMUSP00000040249,ENSCAFP00000023856,ENSMODP00000002521
hsa,hsa.aa,hsa.diso,hsa.p,mus,mus.aa,mus.diso,mus.p,caf.aa,mod.aa,hsa.p.db,mus.p.db
259,T,.,1,259,T,.,0,T,T,Po,

Proteins: ENSP00000224605,ENSMUSP00000128621,ENSCAFP00000023867,ENSMODP00000002540
hsa,hsa.aa,hsa.diso,hsa.p,mus,mus.aa,mus.diso,mus.p,caf.aa,mod.aa,hsa.p.db,mus.p.db
98,T,*,1,94,T,*,0,T,T,BeMiPoPh,

Proteins: ENSP00000224721,ENSMUSP00000101101,ENSCAFP00000021050,ENSMODP00000000382
hsa,hsa.aa,hsa.diso,hsa.p,mus,mus.aa,mus.diso,mus.p,caf.aa,mod.aa,hsa.p.db,mus.p.db
1229,T,.,1,1226,T,.,0,T,T,Po,
1249,Y,.,1,1246,Y,.,0,Y,Y,Po,
1675,Y,.,1,1672,Y,.,0,Y,Y,Po,
2262,S,.,1,2259,S,.,0,S,S,MiPo,
2274,S,.,1,2271,S,.,0,S,A,MiPo,
2283,T,.,1,2280,T,.,0,T,T,Po,
2293,T,.,1,2290,T,.,0,T,T,Po,
2636,Y,.,1,2633,Y,.,0,Y,Y,Po,
2639,Y,.,1,2636,Y,.,0,Y,Y,Po,
2653,Y,.,1,2650,Y,.,0,Y,Y,Po,
2732,S,.,1,2729,S,.,0,S,S,Po,
2735,Y,.,1,2732,Y,.,0,Y,Y,Po,
2739,T,.,1,2736,T,.,0,T,S,Po,
2744,S,.,1,2741,S,.,0,S,S,Po,
3092,Y,.,1,3089,Y,.,0,Y,Y,Po,
3093,Y,.,1,3090,Y,.,0,Y,Y,Po,
3198,Y,.,1,3195,Y,.,1,Y,Y,MiPoPe,Po

Proteins: ENSP00000224807,ENSMUSP00000059419,ENSCAFP00000014427,ENSMODP00000014942
hsa,hsa.aa,hsa.diso,hsa.p,mus,mus.aa,mus.diso,mus.p,caf.aa,mod.aa,hsa.p.db,mus.p.db
97,S,.,1,93,S,.,0,S,S,Po,
172,T,.,1,168,T,.,0,T,T,Po,

Proteins: ENSP00000224862,ENSMUSP00000026256,ENSCAFP00000042809,ENSMODP00000014117
hsa,hsa.aa,hsa.diso,hsa.p,mus,mus.aa,mus.diso,mus.p,caf.aa,mod.aa,hsa.p.db,mus.p.db

Proteins: ENSP00000224950,ENSMUSP00000040944,ENSCAFP00000015413,ENSMODP00000013775
hsa,hsa.aa,hsa.diso,hsa.p,mus,mus.aa,mus.diso,mus.p,caf.aa,mod.aa,hsa.p.db,mus.p.db
178,Y,.,1,188,Y,.,0,Y,Y,Po,

Proteins: ENSP00000225171,ENSMUSP00000041298,ENSCAFP00000019610,ENSMODP00000021522
hsa,hsa.aa,hsa.diso,hsa.p,mus,mus.aa,mus.diso,mus.p,caf.aa,mod.aa,hsa.p.db,mus.p.db
160,S,*,1,160,S,*,1,S,S,BeMiPoHpPe,BePoHu
166,S,*,0,166,S,*,1,S,S,,BePoHu
182,S,*,0,182,S,.,1,S,S,,BePoHu

Proteins: ENSP00000225174,ENSMUSP00000022419,ENSCAFP00000039652,ENSMODP00000001343
hsa,hsa.aa,hsa.diso,hsa.p,mus,mus.aa,mus.diso,mus.p,caf.aa,mod.aa,hsa.p.db,mus.p.db
90,Y,.,1,89,Y,.,0,.,Y,BeMiPo,
186,S,.,1,185,S,.,0,S,S,BePo,
189,S,*,1,188,S,*,0,S,S,BePo,

Proteins: ENSP00000225235,ENSMUSP00000037884,ENSCAFP00000011922,ENSMODP00000009343
hsa,hsa.aa,hsa.diso,hsa.p,mus,mus.aa,mus.diso,mus.p,caf.aa,mod.aa,hsa.p.db,mus.p.db
284,S,*,0,207,S,*,1,.,C,,BePoPhPe
315,S,*,1,238,S,*,1,S,K,BeMiPoHpPe,MiPoPh
386,N,*,0,309,S,*,1,N,N,,BePo
707,Y,.,1,630,Y,.,0,Y,Y,Po,
747,S,*,1,670,S,*,0,S,S,BeMiPo,
748,T,*,1,671,T,*,0,T,T,BeMiPo,

Proteins: ENSP00000225276,ENSMUSP00000078501,ENSCAFP00000038291,ENSMODP00000011618
hsa,hsa.aa,hsa.diso,hsa.p,mus,mus.aa,mus.diso,mus.p,caf.aa,mod.aa,hsa.p.db,mus.p.db
127,S,.,1,126,R,.,0,S,N,Po,
132,S,.,1,131,P,*,0,S,P,Po,

Proteins: ENSP00000225296,ENSMUSP00000104167,ENSCAFP00000022848,ENSMODP00000020777
hsa,hsa.aa,hsa.diso,hsa.p,mus,mus.aa,mus.diso,mus.p,caf.aa,mod.aa,hsa.p.db,mus.p.db
17,S,*,1,15,.,NA,0,.,P,BePo,
52,Q,*,0,43,T,*,1,.,.,,MiPo
125,T,.,1,116,T,.,0,T,T,BePo,
134,S,.,0,125,S,.,1,S,S,,MiPoPe
380,Y,.,1,371,Y,.,0,Y,Y,BeMiPo,
384,S,.,1,375,S,.,0,S,S,MiHp,
441,S,.,1,432,S,.,0,S,G,BeMiPoHp,
456,T,.,1,447,T,.,0,T,G,Be,
461,S,.,1,452,S,.,0,S,S,Be,
607,S,*,1,598,S,*,0,S,S,Be,
612,S,*,1,603,S,*,0,S,S,Be,
613,S,*,1,604,S,*,0,C,S,Be,

Proteins: ENSP00000225298,ENSMUSP00000068103,ENSCAFP00000025524,ENSMODP00000015715
hsa,hsa.aa,hsa.diso,hsa.p,mus,mus.aa,mus.diso,mus.p,caf.aa,mod.aa,hsa.p.db,mus.p.db
45,S,*,1,37,S,*,0,S,S,Po,
46,S,*,1,38,S,*,0,S,V,Po,
120,D,*,0,114,S,*,1,D,S,,BeMiPoPhPeHu
121,S,*,1,115,S,*,1,S,S,BeMiPoHpPe,BeMiPoPhPeHu
124,S,*,1,118,S,*,1,S,W,BeMiPoHpPe,BeMiPoPhPeHu
204,T,*,1,200,T,*,1,T,I,BeMiPoHpPe,BeMiPoPhHu
205,S,*,1,201,S,*,1,S,Q,BeMiPoHpPe,BeMiPoPhHu
206,S,*,1,202,S,*,1,L,S,BeMiPoHpPe,BeMiPoPhPeHu
210,S,*,1,206,S,*,1,S,S,BeMiPoHpPe,BeMiPoPhPeHu
221,T,.,1,217,T,.,0,T,T,BeMiPoHp,
226,S,.,1,222,S,.,1,S,S,MiHp,Hu
230,S,.,1,226,S,.,0,S,S,MiHp,
290,S,.,1,286,S,.,0,S,S,MiHp,
292,Y,.,1,288,Y,.,1,Y,Y,Po,Po
391,S,.,0,387,S,.,1,S,S,,Ph
548,Y,.,0,544,Y,.,1,Y,Y,,Po
553,Y,.,0,549,Y,.,1,Y,.,,Po

Proteins: ENSP00000225387,ENSMUSP00000077693,ENSCAFP00000027857,ENSMODP00000024119
hsa,hsa.aa,hsa.diso,hsa.p,mus,mus.aa,mus.diso,mus.p,caf.aa,mod.aa,hsa.p.db,mus.p.db
112,S,.,1,112,S,.,0,S,S,Po,
127,T,.,1,127,T,.,0,T,V,BeMiPoHpPe,
160,S,.,1,160,S,.,0,S,S,BeMiPoHpPe,
179,Y,.,1,179,Y,.,0,Y,Y,BeMiPo,
181,Y,.,1,181,Y,.,0,Y,Y,BeMiPo,

Proteins: ENSP00000225388,ENSMUSP00000098365,ENSCAFP00000027859,ENSMODP00000024121
hsa,hsa.aa,hsa.diso,hsa.p,mus,mus.aa,mus.diso,mus.p,caf.aa,mod.aa,hsa.p.db,mus.p.db
87,T,*,1,88,T,*,0,T,.,BeMiPoPhHp,
110,N,*,0,111,S,*,1,S,S,,MiPoPh
112,S,*,1,113,S,*,1,G,G,BeMiPoPhHpPe,MiPoPhPeHu
113,S,*,1,114,S,*,0,S,S,BeMiPoHpPe,
212,S,*,1,213,S,*,1,S,S,BeMiPoPhHpPe,MiPoPhPeHu
214,S,*,1,215,S,*,1,S,S,BeMiPoHpPe,MiPoPhPeHu
216,S,*,1,217,S,*,1,S,S,BeMiPoHpPe,PoHu
218,Y,*,1,219,Y,*,1,Y,Y,BeMiPoHpPe,Po
219,T,*,1,220,T,*,1,T,T,BeMiPoHpPe,Po
220,T,*,1,221,T,*,1,T,T,BeMiPoPhHpPe,PoHu
230,S,*,1,231,S,*,1,S,S,Po,PoHu
282,Y,*,0,282,Y,*,1,Y,Y,,Ph
284,T,*,0,284,T,*,1,T,A,,Ph
289,T,*,1,289,T,*,0,T,V,MiHp,
290,S,*,0,290,S,*,1,N,G,,Ph
311,S,*,1,311,S,*,0,S,S,Po,
312,S,*,1,312,S,*,0,S,S,Po,
369,T,*,1,369,T,*,0,T,A,Po,
376,S,*,1,376,S,*,0,S,S,BeMiPoHpPe,
378,T,*,1,377,.,NA,0,.,L,BeMiPoHpPe,
379,S,*,1,378,S,*,0,S,S,BeMi,
386,S,*,1,385,S,*,0,S,S,Po,
387,T,*,1,386,T,*,0,T,T,MiHp,
390,T,*,1,389,T,*,0,T,T,MiHp,
404,S,*,1,403,S,*,0,S,S,BeMiPoHp,
510,S,*,1,508,S,.,0,S,S,Po,
571,T,*,1,569,T,.,1,T,T,BeMiPoPhHp,Mi
572,S,*,1,570,S,.,1,S,S,BeMiPoPhHpPe,MiPoPhHu
608,S,*,1,605,S,*,0,S,S,BeMiPoHpPe,
619,Y,*,1,616,Y,*,0,Y,Y,BePo,
629,S,*,1,626,S,*,1,S,S,BeMiPoPhHpPe,MiPoPhPeHu
631,T,*,1,628,T,*,1,T,T,BeMiPoHp,MiPo
633,T,*,1,630,T,*,1,T,T,BeMiPoPhHpPe,MiPoPhHu
637,S,*,1,634,S,*,1,S,S,BeMiPoHpPe,Ph
652,S,*,1,649,S,*,1,S,S,BeMiPoPhHpPe,MiPoPhPeHu
655,S,.,1,652,S,.,1,S,S,BePo,MiPoPhHu
692,S,*,1,689,S,*,0,S,G,BeMiPoPhHpPe,

Proteins: ENSP00000225402,ENSMUSP00000018841,ENSCAFP00000036644,ENSMODP00000004006
hsa,hsa.aa,hsa.diso,hsa.p,mus,mus.aa,mus.diso,mus.p,caf.aa,mod.aa,hsa.p.db,mus.p.db
20,S,*,1,20,R,*,0,R,S,Po,
63,S,*,1,62,S,.,0,S,S,Po,
67,T,*,1,66,T,.,0,T,T,BeMiPoPhHp,
89,T,*,1,88,A,*,0,T,P,BePh,
93,S,*,1,92,S,*,0,S,S,MiHp,
94,S,*,1,93,S,*,0,S,S,MiHp,
99,S,*,1,98,S,*,0,S,S,MiHp,
104,S,*,1,103,S,*,0,S,T,MiHp,
109,S,*,1,108,S,*,0,S,.,MiHp,
117,Y,*,1,116,I,*,0,S,S,BeMiPhHpPe,
141,S,*,1,134,.,NA,0,.,G,MiHp,
143,S,*,1,134,.,NA,0,.,E,BeMiPo,
153,S,*,1,134,.,NA,0,.,S,Po,
155,S,*,1,134,.,NA,0,.,S,BeMiPoHpPe,
189,S,*,1,156,L,*,0,S,G,BeMiPo,
203,S,*,1,170,S,*,1,S,.,BeMiPoPhHpPe,BeMiPoPh
218,S,*,1,185,S,*,0,S,S,MiHp,
273,S,.,1,240,S,.,0,S,S,BeMiHp,
288,S,.,1,255,S,.,0,S,S,Po,
305,Y,.,1,272,H,.,0,Y,H,MiHp,
310,T,*,1,277,A,*,0,T,T,BeMiPoHpPe,
314,A,*,0,281,T,*,1,A,E,,BeMiPoPh
316,S,*,1,283,S,*,1,S,S,BeMiPoPhHpPe,BeMiPoPhHu
320,S,*,1,287,S,*,1,S,P,BeMiPoPhHpPe,BeMiPoPhPeHu
321,S,*,1,288,S,*,1,S,S,BeMiPoPhHpPe,BeMiPoPhPeHu
348,Y,.,0,314,Y,.,1,Y,Y,,BePoHu
350,S,.,0,316,S,.,1,S,G,,BePoHu
410,T,.,1,376,T,.,0,T,T,Po,
412,T,.,1,378,T,.,0,T,T,PoPh,
476,T,*,1,442,T,*,0,T,T,MiHp,
477,S,*,1,443,S,*,0,S,S,BeMiPo,
510,S,*,1,476,S,*,0,S,S,BeMiPo,

Proteins: ENSP00000225410,ENSMUSP00000099484,ENSCAFP00000026301,ENSMODP00000034190
hsa,hsa.aa,hsa.diso,hsa.p,mus,mus.aa,mus.diso,mus.p,caf.aa,mod.aa,hsa.p.db,mus.p.db
55,S,*,1,54,A,*,0,S,S,BePo,
59,T,*,1,57,.,NA,0,A,S,Be,
73,S,.,1,69,S,*,0,S,C,BeMiPo,
80,S,.,1,76,S,.,1,S,S,BeMiPoPhHpPe,BeMiPoPhPeHu
88,S,.,1,84,S,.,0,S,S,BeMiPoHpPe,

Proteins: ENSP00000225428,ENSMUSP00000018685,ENSCAFP00000024359,ENSMODP00000015802
hsa,hsa.aa,hsa.diso,hsa.p,mus,mus.aa,mus.diso,mus.p,caf.aa,mod.aa,hsa.p.db,mus.p.db
74,Y,.,1,74,Y,.,0,Y,Y,BeMiPoHp,
217,S,*,1,217,S,*,0,S,S,BeMiPoHp,
218,S,*,1,218,F,*,0,S,P,BeMiPoHpPe,
222,S,*,1,222,S,*,0,S,P,BeMiPoHp,
227,Y,*,1,227,Y,*,0,Y,Y,Po,
260,S,*,1,256,S,*,0,S,S,BeMiPo,
263,S,*,1,259,S,*,0,S,A,BeMiPo,
266,S,*,1,260,S,*,0,S,S,BeMiPo,
281,S,*,1,275,P,*,0,S,I,Mi,
286,S,*,1,280,S,*,0,.,.,Po,
288,S,*,1,282,S,*,0,.,.,Po,
293,S,*,1,287,S,*,1,S,S,BeMiPo,MiPo
295,S,*,1,289,S,*,1,S,S,BeMiPo,MiPo
299,S,*,1,293,S,*,0,S,S,BeMiPo,
311,T,*,1,305,R,*,0,R,R,MiHp,
316,S,*,1,307,S,*,0,S,S,MiHp,
318,S,*,1,309,S,*,0,S,S,Po,
324,Y,*,1,315,Y,*,0,Y,Y,Po,
337,S,*,1,328,S,*,1,S,S,BeMiPoHpPe,BePoHu
381,S,*,1,372,S,*,0,S,S,BeMiPoHp,
398,S,*,1,389,S,*,0,S,S,Po,
399,S,*,1,390,S,*,0,S,S,Po,
409,Y,.,1,400,H,.,0,Y,Y,Po,

Proteins: ENSP00000225474,ENSMUSP00000037762,ENSCAFP00000023945,ENSMODP00000016251
hsa,hsa.aa,hsa.diso,hsa.p,mus,mus.aa,mus.diso,mus.p,caf.aa,mod.aa,hsa.p.db,mus.p.db
6,T,*,1,6,A,*,0,A,Y,Po,

Proteins: ENSP00000225512,ENSMUSP00000000127,ENSCAFP00000019801,ENSMODP00000013832
hsa,hsa.aa,hsa.diso,hsa.p,mus,mus.aa,mus.diso,mus.p,caf.aa,mod.aa,hsa.p.db,mus.p.db

Proteins: ENSP00000225538,ENSMUSP00000021141,ENSCAFP00000028598,ENSMODP00000025655
hsa,hsa.aa,hsa.diso,hsa.p,mus,mus.aa,mus.diso,mus.p,caf.aa,mod.aa,hsa.p.db,mus.p.db
370,Y,*,1,370,Y,*,0,Y,Y,Po,

Proteins: ENSP00000225573,ENSMUSP00000018803,ENSCAFP00000024729,ENSMODP00000015581
hsa,hsa.aa,hsa.diso,hsa.p,mus,mus.aa,mus.diso,mus.p,caf.aa,mod.aa,hsa.p.db,mus.p.db
40,S,*,1,40,S,*,0,S,N,BeMiPoPhHpPe,
41,Y,*,1,41,Y,*,0,Y,Y,Ph,
157,Y,*,1,157,Y,*,1,Y,Y,Po,Po
164,S,*,1,164,S,*,0,S,S,MiPoHp,
165,S,*,0,165,S,*,1,S,S,,MiPeHu
176,S,.,0,176,S,.,1,S,S,,Po
183,Y,.,1,183,Y,.,0,Y,Y,Po,
212,Y,.,1,212,Y,.,0,Y,Y,Po,
241,S,*,1,241,S,*,1,S,A,MiPoHp,BeMiPoPhPeHu

Proteins: ENSP00000225577,ENSMUSP00000119715,ENSCAFP00000026092,ENSMODP00000008384
hsa,hsa.aa,hsa.diso,hsa.p,mus,mus.aa,mus.diso,mus.p,caf.aa,mod.aa,hsa.p.db,mus.p.db
53,S,*,1,53,S,*,1,S,S,BeMiPoPe,Mi
243,S,.,1,243,S,.,1,S,S,Po,Po
248,T,.,1,248,T,.,1,T,T,Po,Po
250,T,.,1,250,T,.,1,T,T,Po,PoHu
252,T,.,1,252,T,.,1,T,T,BeMiPoHpPe,MiPoPe
256,T,.,0,256,T,.,1,T,T,,Po
390,T,.,1,390,T,.,1,T,T,BeMiPoHpPe,MiPe
394,S,.,1,394,S,.,1,S,S,BeMiPoHpPe,MiPoPe
398,S,*,1,398,S,*,1,S,S,MiHp,MiPe
403,S,*,1,403,S,*,1,S,S,BeMiPoPe,MiPe
412,T,.,1,412,T,.,1,T,T,BeMiPoHpPe,MiPoPe
413,Y,.,1,413,Y,.,0,Y,Y,Po,
421,S,.,1,421,S,.,0,S,S,Po,
427,S,*,1,427,S,*,1,S,S,BeMiPoHpPe,Po
434,S,*,1,434,S,*,1,S,S,BeMiPoHpPe,Po
441,S,*,1,441,S,*,1,S,S,BeMiPoPhHpPe,MiPo
444,T,*,1,444,T,*,1,T,T,BeMiPoPhHpPe,MiPoPhHu
447,S,*,1,447,S,*,1,S,S,BeMiPoPhHpPe,MiPoPhHu
452,S,*,1,452,S,*,1,S,S,BeMiPoPhHpPe,PoHu
470,T,*,1,470,T,*,1,T,T,BeMiPoHpPe,MiPe

Proteins: ENSP00000225609,ENSMUSP00000014389,ENSCAFP00000026626,ENSMODP00000014022
hsa,hsa.aa,hsa.diso,hsa.p,mus,mus.aa,mus.diso,mus.p,caf.aa,mod.aa,hsa.p.db,mus.p.db

Proteins: ENSP00000225665,ENSMUSP00000014750,ENSCAFP00000023280,ENSMODP00000006610
hsa,hsa.aa,hsa.diso,hsa.p,mus,mus.aa,mus.diso,mus.p,caf.aa,mod.aa,hsa.p.db,mus.p.db
4,T,*,1,4,T,*,1,T,A,Be,Ph
6,S,*,1,6,S,*,1,S,S,Be,Ph
52,S,.,1,52,S,*,0,S,S,BePo,
63,T,.,1,63,T,.,0,T,T,Po,
64,S,.,1,64,S,.,0,S,S,Po,
69,T,.,1,69,T,.,0,T,T,Po,
70,S,.,1,70,S,.,0,S,S,Po,
102,Y,.,1,102,Y,.,1,Y,Y,Po,BeMiPoPh
103,T,.,1,103,T,.,0,T,T,Po,
161,Y,*,1,161,Y,*,0,Y,Y,Po,
202,Y,.,1,202,Y,.,1,Y,Y,Po,BeMiPoPh
203,S,.,1,203,S,.,0,S,S,Po,

Proteins: ENSP00000225688,ENSMUSP00000051959,ENSCAFP00000027245,ENSMODP00000005871
hsa,hsa.aa,hsa.diso,hsa.p,mus,mus.aa,mus.diso,mus.p,caf.aa,mod.aa,hsa.p.db,mus.p.db
202,S,*,1,202,S,*,0,S,S,Po,

Proteins: ENSP00000225719,ENSMUSP00000021201,ENSCAFP00000028064,ENSMODP00000028728
hsa,hsa.aa,hsa.diso,hsa.p,mus,mus.aa,mus.diso,mus.p,caf.aa,mod.aa,hsa.p.db,mus.p.db
27,S,.,1,33,S,.,0,N,S,Po,
265,Y,.,0,264,Y,.,1,Y,Y,,BePoHu
270,S,.,0,269,S,.,1,S,S,,BePoHu
356,Y,.,1,355,Y,.,0,Y,Y,Po,
520,Y,.,1,519,Y,.,0,Y,Y,Po,
528,S,.,0,527,S,.,1,S,S,,BeHu
587,T,.,1,586,T,.,0,T,T,Po,
611,Y,.,1,610,Y,.,0,Y,Y,Po,
804,T,.,1,803,T,.,0,T,T,Ph,
1050,T,.,1,1047,T,.,0,T,T,BePo,
1051,S,.,1,1048,S,.,0,S,S,BePo,
1056,T,.,1,1053,T,.,0,T,S,BePo,
1344,Y,.,1,1341,Y,.,1,Y,Y,BeMiPoHpPe,Po
1355,S,*,1,1352,S,*,0,S,S,Po,
1358,S,*,1,1355,S,*,1,S,S,BeMiPoHp,BeMiPoHu
1361,S,*,1,1358,S,*,1,S,S,BeMiPoPhHpPe,BeMiPoHu
1368,T,*,1,1365,T,*,1,T,T,BeMiPoPhHpPe,BeMiPoPhPeHu
1370,T,*,1,1367,T,*,1,T,T,BeMiPoPhHpPe,BeMiPoPhPeHu
1374,T,*,1,1371,T,*,1,T,T,Po,Hu
1376,Y,*,1,1373,Y,*,0,Y,Y,BeMiPoHpPe,
1377,S,*,1,1374,S,*,1,S,S,Po,Hu
1378,S,*,1,1375,S,*,0,S,S,Po,

Proteins: ENSP00000225726,ENSMUSP00000002043,ENSCAFP00000018949,ENSMODP00000012446
hsa,hsa.aa,hsa.diso,hsa.p,mus,mus.aa,mus.diso,mus.p,caf.aa,mod.aa,hsa.p.db,mus.p.db
59,I,.,0,59,S,*,1,T,T,,Po
68,T,*,0,68,T,*,1,T,T,,Po

Proteins: ENSP00000225729,ENSMUSP00000018568,ENSCAFP00000027153,ENSMODP00000017543
hsa,hsa.aa,hsa.diso,hsa.p,mus,mus.aa,mus.diso,mus.p,caf.aa,mod.aa,hsa.p.db,mus.p.db
8,S,*,0,8,S,*,1,S,S,,BePoHu
23,T,*,0,23,T,*,1,T,T,,Po
45,S,*,1,45,S,*,0,S,S,BeMiPoHp,
106,Y,.,1,106,Y,.,0,Y,Y,Po,
178,Y,*,1,178,Y,*,0,Y,Y,Po,
192,T,.,0,192,T,.,1,T,T,,BeMiPo
199,S,.,0,199,S,.,1,S,S,,BeMiPoPe
269,S,.,1,269,S,.,0,S,S,Po,
290,T,.,1,290,T,.,0,T,T,Po,
294,T,.,1,294,T,.,0,T,T,Po,
325,S,.,0,325,S,.,1,S,T,,BeMiPo

Proteins: ENSP00000225737,ENSMUSP00000099710,ENSCAFP00000026745,ENSMODP00000013613
hsa,hsa.aa,hsa.diso,hsa.p,mus,mus.aa,mus.diso,mus.p,caf.aa,mod.aa,hsa.p.db,mus.p.db
24,S,.,1,24,S,.,0,S,.,Po,
47,S,*,1,47,S,*,1,S,A,Po,Mi
52,S,*,1,52,S,*,1,S,S,BeMiPoPhHp,BeMiPoPhPe
56,S,*,1,56,S,*,0,S,S,Po,
90,T,*,1,90,T,*,0,T,A,Po,
96,S,*,1,96,S,*,1,S,S,Po,BePo
113,Y,.,1,113,Y,.,0,Y,Y,Po,
187,S,*,1,187,S,*,1,S,S,BeMiPoPhHp,Ph
229,T,*,1,229,T,*,0,T,T,Po,
267,S,*,1,267,S,*,0,S,.,BeMiPo,
269,S,*,1,269,S,*,0,S,S,BeMiPo,
272,T,*,1,272,A,*,0,L,T,BeMiPo,
281,S,*,1,281,S,*,1,S,S,BeMiPoHpPe,BePo

Proteins: ENSP00000225777,ENSMUSP00000026649,ENSCAFP00000007900,ENSMODP00000002255
hsa,hsa.aa,hsa.diso,hsa.p,mus,mus.aa,mus.diso,mus.p,caf.aa,mod.aa,hsa.p.db,mus.p.db
3,S,*,1,3,S,*,0,P,S,Hp,
181,Y,.,1,181,Y,*,0,Y,Y,Po,
194,S,*,1,194,S,*,0,S,S,Po,
203,Y,*,1,203,Y,*,0,Y,Y,BeMiPoHp,
218,Y,*,1,218,Y,*,0,Y,Y,BeMiPo,
224,Y,*,1,224,Y,*,1,Y,Y,BeMiPo,BeMiPo

Proteins: ENSP00000225792,ENSMUSP00000021062,ENSCAFP00000017225,ENSMODP00000004582
hsa,hsa.aa,hsa.diso,hsa.p,mus,mus.aa,mus.diso,mus.p,caf.aa,mod.aa,hsa.p.db,mus.p.db
2,S,*,1,2,S,*,0,S,S,Be,
5,S,*,1,5,S,*,0,S,S,Be,
6,S,*,1,6,S,*,0,S,S,BeMiPoHp,
30,S,*,1,30,S,*,0,S,S,MiHp,
83,T,*,1,83,T,*,0,T,T,Po,
97,Y,.,1,97,Y,.,0,Y,Y,Po,
199,T,.,1,199,T,.,0,T,T,Po,
202,Y,.,1,202,Y,.,1,Y,Y,Be,Be
224,T,.,1,224,T,.,0,T,T,Be,
244,Y,.,1,244,Y,.,0,Y,Y,BeMiPoPe,
297,Y,.,1,297,Y,.,0,Y,Y,BeMiPoHp,
338,S,.,1,338,S,.,0,S,S,Ph,
344,T,.,1,344,T,.,0,T,T,BePo,
438,T,.,0,438,T,.,1,T,T,,Po
442,Y,.,1,442,Y,.,0,Y,Y,Po,
446,T,.,1,446,T,.,0,T,T,Po,
480,S,*,1,480,S,*,1,S,S,BeMiPoPhHpPe,BeMiPoPeHu
498,S,*,1,498,S,*,0,S,S,BeMiPoPhHp,
507,T,*,1,507,T,*,0,T,T,BeMiPoHpPe,
514,Y,*,1,514,Y,*,0,Y,Y,Po,
518,Y,*,1,518,Y,*,0,Y,Y,BeMiPo,
519,S,*,1,519,S,*,1,S,S,MiHp,BePoHu
520,S,*,1,520,N,*,0,S,S,BeMiPoHpPe,
535,Y,*,1,535,Y,*,0,Y,Y,Po,
557,S,*,1,557,S,*,0,S,S,MiHpPe,
593,Y,.,1,593,Y,*,0,Y,Y,BeMiPo,
595,Y,.,1,595,Y,*,0,Y,Y,BeMiPo,

Proteins: ENSP00000225823,ENSMUSP00000021045,ENSCAFP00000027114,ENSMODP00000023920
hsa,hsa.aa,hsa.diso,hsa.p,mus,mus.aa,mus.diso,mus.p,caf.aa,mod.aa,hsa.p.db,mus.p.db
134,T,.,1,134,T,.,0,T,T,Po,
408,Y,.,1,408,Y,.,0,Y,Y,Po,
437,Y,.,0,437,Y,.,1,Y,Y,,Po

Proteins: ENSP00000225873,ENSMUSP00000018877,ENSCAFP00000038313,ENSMODP00000023873
hsa,hsa.aa,hsa.diso,hsa.p,mus,mus.aa,mus.diso,mus.p,caf.aa,mod.aa,hsa.p.db,mus.p.db
275,S,.,1,275,S,.,0,S,S,Po,
277,T,.,1,277,T,.,0,T,T,Po,
281,T,.,1,281,T,.,0,T,T,Po,

Proteins: ENSP00000225893,ENSMUSP00000021016,ENSCAFP00000026810,ENSMODP00000023850
hsa,hsa.aa,hsa.diso,hsa.p,mus,mus.aa,mus.diso,mus.p,caf.aa,mod.aa,hsa.p.db,mus.p.db
49,S,*,0,49,S,*,1,S,S,,BePoHu
52,S,*,0,52,S,*,1,N,S,,BePoHu
75,S,*,1,75,S,*,1,S,S,BeMiPo,BeMiPoPhPeHu
80,S,*,1,80,S,*,1,S,S,BeMiPo,BeMiPoPhPeHu
279,S,*,0,279,S,*,1,S,S,,BePoHu
334,S,*,0,334,S,*,1,S,S,,BePoHu
340,S,*,0,340,S,*,1,S,.,,PoHu

Proteins: ENSP00000225899,ENSMUSP00000103042,ENSCAFP00000023471,ENSMODP00000017996
hsa,hsa.aa,hsa.diso,hsa.p,mus,mus.aa,mus.diso,mus.p,caf.aa,mod.aa,hsa.p.db,mus.p.db
132,S,.,0,137,Y,.,1,C,C,,Po
143,Y,.,0,148,Y,.,1,Y,Y,,Po
146,H,.,0,151,Y,.,1,Y,Y,,Po
339,T,.,1,344,T,.,0,T,T,BeMiPo,

Proteins: ENSP00000225916,ENSMUSP00000099407,ENSCAFP00000023075,ENSMODP00000018493
hsa,hsa.aa,hsa.diso,hsa.p,mus,mus.aa,mus.diso,mus.p,caf.aa,mod.aa,hsa.p.db,mus.p.db
194,T,.,1,189,T,.,0,T,T,Be,
441,T,*,0,434,T,*,1,T,T,,Po
734,Y,*,1,727,Y,*,0,Y,Y,BeMiPoHpPe,
736,T,.,1,729,T,.,0,T,T,Po,
787,Y,.,1,780,Y,.,0,Y,Y,Po,

Proteins: ENSP00000225927,ENSMUSP00000001802,ENSCAFP00000022041,ENSMODP00000018586
hsa,hsa.aa,hsa.diso,hsa.p,mus,mus.aa,mus.diso,mus.p,caf.aa,mod.aa,hsa.p.db,mus.p.db
500,S,.,1,498,S,.,0,S,S,Po,
583,Y,.,1,581,Y,.,0,Y,F,BeMiPoHp,
715,Y,*,1,713,Y,*,0,Y,F,Po,
717,S,*,1,715,S,*,0,S,T,Po,

Proteins: ENSP00000225941,ENSMUSP00000061893,ENSCAFP00000024878,ENSMODP00000032902
hsa,hsa.aa,hsa.diso,hsa.p,mus,mus.aa,mus.diso,mus.p,caf.aa,mod.aa,hsa.p.db,mus.p.db
134,T,.,1,137,T,.,0,T,E,Po,
165,T,*,1,168,T,*,1,T,T,Po,Po
170,S,*,1,173,S,*,0,P,S,Po,
206,S,*,0,209,S,*,1,P,S,,Hu
213,S,*,0,216,S,*,1,T,S,,PoHu
216,S,*,1,219,S,*,1,S,S,Mi,PoHu
258,T,*,1,263,P,*,0,P,P,Po,
320,T,.,0,321,T,.,1,T,T,,Hu
338,T,.,1,339,T,.,0,T,T,Po,
341,Y,.,1,342,Y,.,1,Y,Y,Po,PoHu
342,S,.,1,343,S,.,0,S,S,MiPoHp,
365,S,*,1,366,S,.,0,.,.,Po,

Proteins: ENSP00000225964,ENSMUSP00000001547,ENSCAFP00000025056,ENSMODP00000014976
hsa,hsa.aa,hsa.diso,hsa.p,mus,mus.aa,mus.diso,mus.p,caf.aa,mod.aa,hsa.p.db,mus.p.db
171,S,*,1,161,S,*,0,S,S,MiHp,
172,T,*,1,162,A,*,0,T,G,MiHp,
176,S,*,1,165,S,*,0,S,S,MiHp,
543,S,*,1,532,S,*,0,S,S,BeMiPo,
546,S,*,1,535,S,*,0,S,S,BeMiPo,
766,T,*,1,755,T,*,0,T,T,Ph,
889,S,*,1,878,S,*,0,S,S,Po,
1023,S,*,1,1012,S,*,0,S,S,Po,

Proteins: ENSP00000225969,ENSMUSP00000025278,ENSCAFP00000025072,ENSMODP00000026131
hsa,hsa.aa,hsa.diso,hsa.p,mus,mus.aa,mus.diso,mus.p,caf.aa,mod.aa,hsa.p.db,mus.p.db
15,T,.,1,15,T,.,0,I,.,Po,
16,S,.,1,16,A,.,0,A,.,Po,
32,S,*,1,32,S,*,0,S,S,Po,

Proteins: ENSP00000225972,ENSMUSP00000021239,ENSCAFP00000025084,ENSMODP00000026133
hsa,hsa.aa,hsa.diso,hsa.p,mus,mus.aa,mus.diso,mus.p,caf.aa,mod.aa,hsa.p.db,mus.p.db
2,T,*,0,2,T,*,1,T,A,,BePo
23,S,.,1,23,S,.,1,S,S,BeMiPoPhHpPe,BePoHu
25,S,.,1,25,S,.,1,S,G,BeMiPoHpPe,BePoHu
203,Y,*,1,203,Y,*,0,Y,Y,Po,
284,Y,.,1,284,Y,.,0,Y,Y,Po,

Proteins: ENSP00000225983,ENSMUSP00000102770,ENSCAFP00000021172,ENSMODP00000014720
hsa,hsa.aa,hsa.diso,hsa.p,mus,mus.aa,mus.diso,mus.p,caf.aa,mod.aa,hsa.p.db,mus.p.db

Proteins: ENSP00000226004,ENSMUSP00000003612,ENSCAFP00000041069,ENSMODP00000018991
hsa,hsa.aa,hsa.diso,hsa.p,mus,mus.aa,mus.diso,mus.p,caf.aa,mod.aa,hsa.p.db,mus.p.db
8,S,*,1,8,S,*,0,S,S,Be,
23,Y,*,1,23,Y,*,0,Y,Y,Be,
38,Y,.,1,38,Y,.,0,Y,Y,Be,
138,Y,.,1,138,Y,.,0,Y,Y,Be,

Proteins: ENSP00000226021,ENSMUSP00000021065,ENSCAFP00000016742,ENSMODP00000004973
hsa,hsa.aa,hsa.diso,hsa.p,mus,mus.aa,mus.diso,mus.p,caf.aa,mod.aa,hsa.p.db,mus.p.db
135,Y,.,1,136,Y,.,0,Y,Y,Po,
161,S,.,1,162,S,.,0,S,S,Po,

Proteins: ENSP00000226067,ENSMUSP00000004051,ENSCAFP00000039190,ENSMODP00000018578
hsa,hsa.aa,hsa.diso,hsa.p,mus,mus.aa,mus.diso,mus.p,caf.aa,mod.aa,hsa.p.db,mus.p.db
186,S,*,0,186,S,*,1,S,S,,Po

Proteins: ENSP00000226091,ENSMUSP00000004036,ENSCAFP00000035853,ENSMODP00000009157
hsa,hsa.aa,hsa.diso,hsa.p,mus,mus.aa,mus.diso,mus.p,caf.aa,mod.aa,hsa.p.db,mus.p.db
268,S,*,1,268,S,*,0,S,S,Po,
274,S,*,1,274,S,*,1,S,S,Po,BePoPhHu
311,Y,.,1,311,Y,.,0,Y,Y,BeMiPo,
323,Y,.,1,323,Y,.,1,Y,Y,Po,Po
337,Y,.,1,337,Y,.,0,T,Y,Po,
338,Y,.,1,338,Y,.,0,T,Y,Po,

Proteins: ENSP00000226193,ENSMUSP00000021290,ENSCAFP00000025716,ENSMODP00000001828
hsa,hsa.aa,hsa.diso,hsa.p,mus,mus.aa,mus.diso,mus.p,caf.aa,mod.aa,hsa.p.db,mus.p.db
147,T,.,1,147,T,*,0,T,T,Po,
158,Y,.,1,158,F,.,0,F,F,BeMiPo,

Proteins: ENSP00000226225,ENSMUSP00000017759,ENSCAFP00000027535,ENSMODP00000024010
hsa,hsa.aa,hsa.diso,hsa.p,mus,mus.aa,mus.diso,mus.p,caf.aa,mod.aa,hsa.p.db,mus.p.db
162,Y,.,1,162,Y,.,0,Y,Y,Po,
256,Y,.,1,256,Y,.,0,Y,Y,Po,
278,S,*,1,278,S,*,0,S,C,BeMiPoHpPe,
280,S,*,1,280,S,*,1,S,G,BeMiPoHpPe,Po
285,T,*,1,285,T,*,0,T,A,BeMiPo,

Proteins: ENSP00000226230,ENSMUSP00000099532,ENSCAFP00000027524,ENSMODP00000024005
hsa,hsa.aa,hsa.diso,hsa.p,mus,mus.aa,mus.diso,mus.p,caf.aa,mod.aa,hsa.p.db,mus.p.db

Proteins: ENSP00000226279,ENSMUSP00000030964,ENSCAFP00000042321,ENSMODP00000001201
hsa,hsa.aa,hsa.diso,hsa.p,mus,mus.aa,mus.diso,mus.p,caf.aa,mod.aa,hsa.p.db,mus.p.db

Proteins: ENSP00000226284,ENSMUSP00000031246,ENSCAFP00000014046,ENSMODP00000037098
hsa,hsa.aa,hsa.diso,hsa.p,mus,mus.aa,mus.diso,mus.p,caf.aa,mod.aa,hsa.p.db,mus.p.db
3,T,.,1,3,T,.,0,T,T,Po,
31,S,.,1,31,S,.,0,S,S,BeMiPo,
39,Y,.,1,39,Y,.,0,Y,H,BeMiPo,
207,T,*,1,215,T,*,0,T,.,Po,
225,S,*,1,233,T,*,0,S,T,Po,
228,T,*,1,236,A,*,0,T,A,Po,

Proteins: ENSP00000226299,ENSMUSP00000040222,ENSCAFP00000022254,ENSMODP00000001024
hsa,hsa.aa,hsa.diso,hsa.p,mus,mus.aa,mus.diso,mus.p,caf.aa,mod.aa,hsa.p.db,mus.p.db
26,S,.,1,26,G,.,0,G,G,Po,
29,T,.,1,29,T,.,0,A,A,Po,
33,T,.,1,33,T,.,1,T,T,MiHp,Po
41,Y,.,1,41,Y,.,1,Y,Y,MiHp,Po
54,S,.,0,54,S,.,1,S,S,,PoHu
180,S,.,0,180,S,.,1,G,S,,BeMiPoHu
238,S,.,1,238,S,.,1,S,S,BeMiPoPhHp,BeMiPoHu
285,T,.,1,285,T,.,0,T,T,MiHp,
296,S,.,1,296,S,.,0,A,A,BeMiPoPhHp,
311,T,.,1,311,T,.,0,T,T,Po,
318,S,.,1,318,S,.,0,S,T,MiHp,
456,Y,.,1,456,Y,.,1,Y,Y,BeMiPo,Po

Proteins: ENSP00000226355,ENSMUSP00000108804,ENSCAFP00000031691,ENSMODP00000023933
hsa,hsa.aa,hsa.diso,hsa.p,mus,mus.aa,mus.diso,mus.p,caf.aa,mod.aa,hsa.p.db,mus.p.db
212,Y,*,1,212,Y,*,0,Y,G,Po,
219,Y,*,1,219,Y,*,0,F,S,Po,

Proteins: ENSP00000226359,ENSMUSP00000041006,ENSCAFP00000004494,ENSMODP00000038307
hsa,hsa.aa,hsa.diso,hsa.p,mus,mus.aa,mus.diso,mus.p,caf.aa,mod.aa,hsa.p.db,mus.p.db
234,T,.,1,230,N,.,0,T,S,Ph,
239,T,.,1,235,T,.,0,T,L,Ph,
241,T,.,1,237,I,.,0,T,T,Ph,
248,T,.,1,244,T,.,0,S,P,Po,
368,S,.,1,364,S,.,0,P,P,Po,

Proteins: ENSP00000226382,ENSMUSP00000012664,ENSCAFP00000002612,ENSMODP00000025734
hsa,hsa.aa,hsa.diso,hsa.p,mus,mus.aa,mus.diso,mus.p,caf.aa,mod.aa,hsa.p.db,mus.p.db
78,Y,*,1,78,Y,*,0,Y,Y,Po,
87,T,*,1,87,T,*,0,T,T,Po,
171,S,*,1,171,S,*,0,S,S,Po,
172,S,*,1,172,S,*,0,S,S,Po,
176,S,*,1,176,S,*,0,S,S,Po,

Proteins: ENSP00000226413,ENSMUSP00000031172,ENSCAFP00000004111,ENSMODP00000025941
hsa,hsa.aa,hsa.diso,hsa.p,mus,mus.aa,mus.diso,mus.p,caf.aa,mod.aa,hsa.p.db,mus.p.db

Proteins: ENSP00000226574,ENSMUSP00000029812,ENSCAFP00000015815,ENSMODP00000025861
hsa,hsa.aa,hsa.diso,hsa.p,mus,mus.aa,mus.diso,mus.p,caf.aa,mod.aa,hsa.p.db,mus.p.db
20,S,.,1,18,A,.,0,.,.,Po,
60,Y,.,1,57,Y,.,0,Y,Y,MiPo,
66,S,*,0,63,S,*,1,S,S,,Po
74,S,*,0,71,S,*,1,S,S,,Po
75,S,*,0,72,S,*,1,S,S,,Po
166,Y,.,1,163,Y,.,0,Y,Y,Po,
241,Y,.,1,238,Y,.,1,Y,Y,Po,BeMiPo
325,T,.,1,322,T,.,0,T,T,Po,
329,S,.,1,326,S,.,0,S,S,Po,
338,S,*,1,335,S,*,0,S,S,MiPoHpPe,
410,Y,*,1,407,Y,*,0,Y,Y,Po,
414,T,*,1,411,P,*,0,T,S,Po,
432,K,*,0,429,T,.,1,K,K,,BeMi
435,T,*,0,432,T,.,1,T,T,,BeMiPoPh
450,S,*,0,447,S,*,1,N,S,,BeMiPoPhHu
486,Y,.,1,481,S,.,0,Y,C,MiPo,
760,S,.,0,755,S,.,1,S,V,,BeMiPo
852,S,.,1,847,S,.,0,S,S,BePoHp,
893,S,*,1,888,F,.,0,F,F,Po,
894,S,*,1,897,S,*,1,S,S,MiPoHpPe,Po
900,S,*,1,902,A,*,0,P,E,PoHp,
904,S,*,1,906,C,*,0,S,S,MiPoHpPe,
908,S,*,1,910,S,*,0,S,S,MiPoHpPe,
911,S,*,1,913,S,*,0,S,C,Po,
922,S,*,1,924,S,*,0,.,N,Hp,
924,S,*,1,926,S,*,0,S,S,MiPoHpPe,
928,S,*,1,930,S,*,0,S,S,MiPoHpPe,
932,T,*,1,934,T,*,0,T,T,Hp,
933,S,*,1,935,S,*,1,S,S,MiPoHp,Po
938,S,*,1,940,S,*,1,S,S,MiPo,BeMiPoPhHu
940,T,*,1,942,T,*,1,T,T,MiPoHpPe,BePoHu
942,S,*,1,944,S,*,1,S,S,MiPoHpPe,Mi
944,T,*,1,946,T,.,1,T,T,Hp,BePoHu
947,A,*,0,949,S,.,1,S,G,,Po
951,T,*,1,953,S,.,0,T,T,Po,

Proteins: ENSP00000226578,ENSMUSP00000029814,ENSCAFP00000015861,ENSMODP00000025857
hsa,hsa.aa,hsa.diso,hsa.p,mus,mus.aa,mus.diso,mus.p,caf.aa,mod.aa,hsa.p.db,mus.p.db
161,Y,.,1,161,Y,.,0,Y,Y,Po,
325,T,.,1,325,T,.,0,T,T,Po,
477,Y,.,1,477,Y,.,0,Y,Y,BeMiPo,
481,Y,.,1,481,Y,.,0,Y,Y,BeMiPo,
485,Y,.,1,485,Y,.,0,Y,Y,BeMiPo,
847,T,.,1,847,I,.,0,T,T,Po,

Proteins: ENSP00000226951,ENSMUSP00000132779,ENSCAFP00000022761,ENSMODP00000038322
hsa,hsa.aa,hsa.diso,hsa.p,mus,mus.aa,mus.diso,mus.p,caf.aa,mod.aa,hsa.p.db,mus.p.db
29,S,.,0,29,S,.,1,S,S,,Po
40,Y,.,1,40,C,.,0,Y,H,Po,
65,S,*,1,65,S,*,0,N,D,Po,
69,Y,.,1,69,Y,.,1,Y,Y,Mi,MiPo
96,Y,.,1,96,Y,.,1,Y,Y,Mi,MiPo
116,T,*,1,116,A,*,0,T,N,Po,
117,S,*,1,117,S,*,0,S,N,Po,
338,S,.,1,338,S,.,0,S,S,BeMiPo,
339,T,*,1,339,T,.,0,T,K,BeMiPo,
341,S,*,1,341,S,*,0,S,S,BeMiPo,
352,Y,.,1,352,Y,.,0,Y,H,BeMiPo,
357,Y,.,1,357,Y,.,0,Y,Y,BeMiPo,

Proteins: ENSP00000227135,ENSMUSP00000002013,ENSCAFP00000036230,ENSMODP00000004559
hsa,hsa.aa,hsa.diso,hsa.p,mus,mus.aa,mus.diso,mus.p,caf.aa,mod.aa,hsa.p.db,mus.p.db

Proteins: ENSP00000227155,ENSMUSP00000097287,ENSCAFP00000013900,ENSMODP00000024793
hsa,hsa.aa,hsa.diso,hsa.p,mus,mus.aa,mus.diso,mus.p,caf.aa,mod.aa,hsa.p.db,mus.p.db
261,Y,.,1,260,Y,.,0,Y,Y,BeMiPo,
262,S,.,1,261,S,.,0,S,S,Po,
267,Y,.,1,266,Y,.,0,Y,Y,BeMiPo,

Proteins: ENSP00000227163,ENSMUSP00000002180,ENSCAFP00000012822,ENSMODP00000024837
hsa,hsa.aa,hsa.diso,hsa.p,mus,mus.aa,mus.diso,mus.p,caf.aa,mod.aa,hsa.p.db,mus.p.db
42,S,*,0,41,S,*,1,S,S,,BeMiPo
131,S,*,0,132,S,*,1,S,S,,BeMiPo
132,S,*,0,133,S,*,1,S,S,,BeMiPo
141,S,*,0,142,S,*,1,S,S,,BeMiPoPe
147,S,*,0,148,S,*,1,S,S,,BeMiPoPhPe

Proteins: ENSP00000227348,ENSMUSP00000034519,ENSCAFP00000017201,ENSMODP00000016249
hsa,hsa.aa,hsa.diso,hsa.p,mus,mus.aa,mus.diso,mus.p,caf.aa,mod.aa,hsa.p.db,mus.p.db
286,S,.,1,281,S,.,0,N,H,Po,
292,T,.,1,287,T,.,0,T,T,Po,
295,S,.,1,290,S,.,0,S,S,Po,

Proteins: ENSP00000227507,ENSMUSP00000091495,ENSCAFP00000015750,ENSMODP00000005021
hsa,hsa.aa,hsa.diso,hsa.p,mus,mus.aa,mus.diso,mus.p,caf.aa,mod.aa,hsa.p.db,mus.p.db
90,S,.,1,90,S,.,0,S,.,BeMiPoHpPe,
131,S,.,1,131,S,.,0,S,.,Po,
197,S,.,1,197,S,.,0,S,S,BeMiPoHpPe,
226,Y,.,1,226,C,.,0,Y,Y,BeMiPo,
234,S,.,1,234,S,.,0,S,S,BeMiPoHpPe,
286,T,*,1,286,T,*,1,T,T,BeMiPoHpPe,BeMiPoPe
288,T,*,1,288,T,*,1,T,T,BeMiPo,BeMiPoPe

Proteins: ENSP00000227520,ENSMUSP00000025639,ENSCAFP00000024216,ENSMODP00000033464
hsa,hsa.aa,hsa.diso,hsa.p,mus,mus.aa,mus.diso,mus.p,caf.aa,mod.aa,hsa.p.db,mus.p.db
3,T,*,1,3,T,*,1,A,T,BePoHp,BePo
18,S,*,1,18,S,*,1,G,S,BeMiPoPhHpPe,BeMiPoPhHu
21,S,*,1,21,N,*,0,A,T,BeMiPoPhHpPe,
23,T,*,1,25,P,*,0,.,A,BeMiPoHpPe,
24,S,*,1,26,E,*,0,.,T,BeMiPoHpPe,
26,S,*,1,28,S,*,1,.,S,BeMiPoPhHpPe,Mi
37,S,*,1,39,S,*,0,S,S,BeMiPo,
42,T,*,1,44,T,*,0,A,A,BeMiPoPhHpPe,
47,S,*,1,110,S,*,0,R,Q,BeMiPoPhHpPe,
50,S,*,1,114,P,*,0,.,.,BeMiPoPhHpPe,
58,S,*,1,139,S,*,0,G,T,BeMiPoPhHpPe,
65,T,*,1,146,A,*,0,P,D,BeMiPoPhHpPe,
66,S,*,1,147,S,*,0,G,L,BeMiPoPhHpPe,
69,S,*,1,150,S,*,0,A,S,BeMiPoPhHpPe,
80,S,*,1,161,S,*,1,P,S,BeMiPoPhHpPe,BePoPhHu
91,S,*,1,172,S,*,0,G,S,BeMiPoPhHpPe,
102,S,*,1,183,S,*,0,L,.,BeMiPoPhHpPe,
109,Y,*,1,190,S,*,0,A,Q,BeMiPoHpPe,
110,S,*,1,191,S,*,0,A,L,BeMiPoHpPe,
113,S,*,1,194,S,*,1,P,S,BeMiPoPhHpPe,BePoPhHu
121,S,*,1,197,.,NA,0,R,G,MiHp,
128,S,*,1,204,P,*,0,P,Q,BeMiPoPhHp,
136,S,*,1,212,S,*,0,S,T,Be,
160,S,*,1,225,S,*,1,P,S,Po,BePoHu
164,Y,*,1,229,C,*,0,H,L,BeMiPoHp,
182,T,*,1,247,T,*,0,E,S,BeMiPoHp,
187,G,*,0,252,S,*,1,G,Q,,BePoHu
188,S,*,1,253,S,*,1,S,S,BeMiPoPhHpPe,BePoHu
196,S,*,1,261,G,*,0,S,G,BePo,
217,S,*,1,282,A,*,0,P,S,BeMiPoHp,
218,S,*,1,283,S,*,1,A,P,BeMiHp,BeMiPoPhHu
219,S,*,1,284,P,*,0,A,S,Po,
224,S,*,1,289,S,*,0,S,P,Po,
250,S,*,1,316,S,*,0,S,K,BeMiPoHp,
255,S,*,1,321,S,*,0,S,S,BeMiPoHp,
338,S,*,1,404,S,*,0,S,R,BeMiPoPhHpPe,
344,T,*,1,410,T,*,0,T,T,Ph,

Proteins: ENSP00000227524,ENSMUSP00000136858,ENSCAFP00000024195,ENSMODP00000033460
hsa,hsa.aa,hsa.diso,hsa.p,mus,mus.aa,mus.diso,mus.p,caf.aa,mod.aa,hsa.p.db,mus.p.db
67,S,*,1,67,S,*,0,S,S,MiPhHp,
149,S,*,1,168,S,.,0,S,S,Po,
181,T,*,1,200,T,*,1,T,T,BePo,MiPo
193,T,*,1,212,T,*,0,T,T,BePo,
259,T,.,1,278,T,.,0,T,T,MiHp,
307,S,.,1,326,S,.,0,S,S,BeMiPoHpPe,
310,T,.,1,329,T,.,0,T,T,BeMiPoHpPe,
313,S,.,1,332,S,.,0,S,S,BeMiHpPe,
329,Y,.,1,348,Y,.,0,Y,Y,BeMiHpPe,
342,T,.,1,361,T,.,0,T,T,BeMiPoHpPe,

Proteins: ENSP00000227525,ENSMUSP00000039529,ENSCAFP00000041096,ENSMODP00000025441
hsa,hsa.aa,hsa.diso,hsa.p,mus,mus.aa,mus.diso,mus.p,caf.aa,mod.aa,hsa.p.db,mus.p.db
5,S,*,1,5,H,*,0,G,G,Ph,
8,S,*,1,8,P,*,0,S,L,Ph,
178,S,.,1,178,S,.,0,S,S,Po,
239,S,*,1,239,S,*,0,S,S,BePo,

Proteins: ENSP00000227638,ENSMUSP00000126405,ENSCAFP00000006202,ENSMODP00000000334
hsa,hsa.aa,hsa.diso,hsa.p,mus,mus.aa,mus.diso,mus.p,caf.aa,mod.aa,hsa.p.db,mus.p.db
150,Y,.,1,150,Y,.,0,Y,Y,Po,
182,S,*,0,181,S,*,1,S,S,,PoHu
193,Y,.,0,192,Y,.,1,Y,Y,,Po
199,Y,.,1,198,Y,.,1,Y,Y,BeMiPo,Po
385,S,*,1,384,S,*,0,P,P,Po,
394,N,*,0,394,S,*,1,D,N,,MiPo

Proteins: ENSP00000227665,ENSMUSP00000113413,ENSCAFP00000019647,ENSMODP00000017258
hsa,hsa.aa,hsa.diso,hsa.p,mus,mus.aa,mus.diso,mus.p,caf.aa,mod.aa,hsa.p.db,mus.p.db
55,T,*,1,48,N,*,0,S,N,MiHp,
59,S,*,1,52,S,*,1,S,N,MiHp,BeMiPoHu
342,A,*,0,339,S,*,1,A,S,,Po
364,G,*,0,361,S,*,1,E,V,,Hu

Proteins: ENSP00000227752,ENSMUSP00000034594,ENSCAFP00000018903,ENSMODP00000016971
hsa,hsa.aa,hsa.diso,hsa.p,mus,mus.aa,mus.diso,mus.p,caf.aa,mod.aa,hsa.p.db,mus.p.db
268,S,.,1,270,T,.,0,P,E,Po,
446,Y,*,1,443,Y,*,0,Y,Y,BeMiPoHpPe,
496,Y,*,1,493,Y,*,0,Y,Y,BeMiPoHpPe,

Proteins: ENSP00000227756,ENSMUSP00000043636,ENSCAFP00000011411,ENSMODP00000010491
hsa,hsa.aa,hsa.diso,hsa.p,mus,mus.aa,mus.diso,mus.p,caf.aa,mod.aa,hsa.p.db,mus.p.db
28,Y,.,1,28,Y,.,0,Y,Y,Po,
40,Y,*,1,40,Y,*,0,Y,Y,Po,
208,Y,.,0,208,Y,.,1,Y,Y,,Po
453,Y,.,1,468,Y,.,0,Y,Y,Po,
592,S,.,1,607,S,.,0,S,S,Po,

Proteins: ENSP00000227868,ENSMUSP00000011058,ENSCAFP00000010269,ENSMODP00000012541
hsa,hsa.aa,hsa.diso,hsa.p,mus,mus.aa,mus.diso,mus.p,caf.aa,mod.aa,hsa.p.db,mus.p.db
25,S,.,1,25,S,.,0,R,.,Po,
162,S,*,1,163,S,*,0,S,V,BeMiPoHp,
168,S,*,1,169,P,*,0,S,V,BeMiPoHp,

Proteins: ENSP00000227880,ENSMUSP00000025646,ENSCAFP00000024124,ENSMODP00000008082
hsa,hsa.aa,hsa.diso,hsa.p,mus,mus.aa,mus.diso,mus.p,caf.aa,mod.aa,hsa.p.db,mus.p.db
435,Y,*,0,432,Y,.,1,Y,Y,,Po

Proteins: ENSP00000228027,ENSMUSP00000033001,ENSCAFP00000008007,ENSMODP00000008353
hsa,hsa.aa,hsa.diso,hsa.p,mus,mus.aa,mus.diso,mus.p,caf.aa,mod.aa,hsa.p.db,mus.p.db
23,S,*,1,23,S,*,0,H,G,Po,
26,S,*,1,26,K,*,0,E,G,Po,
33,S,*,1,33,S,*,0,S,D,Po,
37,S,*,1,37,S,*,0,W,.,Po,

Proteins: ENSP00000228251,ENSMUSP00000032309,ENSCAFP00000019747,ENSMODP00000022758
hsa,hsa.aa,hsa.diso,hsa.p,mus,mus.aa,mus.diso,mus.p,caf.aa,mod.aa,hsa.p.db,mus.p.db
2,S,*,1,2,S,*,1,P,.,BePoHp,BePoPh
8,T,*,1,8,T,*,0,Q,.,BeMiPoHp,
9,T,*,1,9,T,*,0,G,.,BeMiPo,
14,T,*,1,13,T,*,0,G,.,BeMiPoHp,
34,S,*,1,33,S,*,1,Q,.,BeMiPoHpPe,BeMiPoPhHu
38,S,*,1,37,S,*,1,P,.,BeMiPoHpPe,BeMiPh
55,N,*,0,52,S,*,1,A,.,,BeMiPoPhHu
65,T,*,1,59,.,NA,0,A,.,MiHp,
71,A,*,0,65,S,*,1,.,.,,Hu
72,S,*,1,66,S,*,0,.,.,BeMiHpPe,
79,S,*,1,71,G,*,0,P,.,BeMiPoHpPe,
104,Y,.,1,96,Y,.,0,Y,Y,Po,
112,T,.,1,104,T,.,1,T,T,Po,Po
131,Y,.,1,123,Y,.,0,Y,Y,Po,
134,S,.,1,126,S,.,1,S,S,BeMiPoHpPe,BeMiPoPh
140,T,.,1,132,T,.,0,T,I,Po,
182,Y,*,1,174,Y,*,0,Y,Y,Po,
192,Y,*,1,184,Y,*,1,Y,Y,MiPoHp,BePoHu
201,S,*,1,193,S,*,1,S,S,BeMiPoPhHpPe,BePoHu
203,S,*,1,195,S,*,1,S,S,BeMiPoPhHpPe,BePoHu
204,S,*,1,196,S,*,1,S,S,BeMiPoPhHpPe,BePoHu
232,Y,*,1,224,Y,.,0,Y,Y,Po,
286,T,*,1,276,T,*,0,T,N,Po,
287,Y,*,1,277,Y,*,1,Y,Y,Po,PoPe
293,S,*,1,282,.,NA,0,.,.,BeMiPo,
324,S,*,1,313,S,*,0,S,S,BeMiPo,
339,P,*,0,328,S,*,1,P,P,,BeMiPoPhHu
346,S,*,1,335,S,*,1,S,S,BeMiPo,BeMiPoPh
366,T,*,1,355,T,*,1,T,A,Po,Po
369,S,*,1,358,S,*,0,S,S,BeMiPoHp,
370,S,*,1,359,S,*,1,S,S,BeMiPoHp,Po

Proteins: ENSP00000228280,ENSMUSP00000100920,ENSCAFP00000009149,ENSMODP00000025669
hsa,hsa.aa,hsa.diso,hsa.p,mus,mus.aa,mus.diso,mus.p,caf.aa,mod.aa,hsa.p.db,mus.p.db

Proteins: ENSP00000228284,ENSMUSP00000019118,ENSCAFP00000016738,ENSMODP00000003471
hsa,hsa.aa,hsa.diso,hsa.p,mus,mus.aa,mus.diso,mus.p,caf.aa,mod.aa,hsa.p.db,mus.p.db
7,T,*,1,7,S,*,0,A,.,MiPhHp,
8,S,*,1,8,S,*,0,S,.,BeMiPoPhHp,
10,S,*,1,10,S,*,0,S,.,BeMiPoPhHp,
16,S,*,1,16,P,*,0,P,.,BeMiPhHp,
48,Y,.,1,48,A,.,0,Y,.,Po,
350,Y,.,1,351,Y,.,0,Y,Y,BeMiPo,
351,S,.,1,352,S,.,0,S,N,BeMiPo,
353,Y,.,1,354,Y,.,0,Y,Y,BeMiPo,
541,Y,.,1,542,Y,.,0,Y,Y,BeMiPo,
657,T,*,1,657,A,*,0,A,A,Po,
703,S,*,1,703,S,*,0,S,N,MiHp,
705,T,.,1,705,T,.,0,T,T,MiHp,
720,T,.,1,720,V,.,0,V,V,MiHp,
740,S,.,1,740,S,.,0,S,S,Po,
834,T,.,1,834,T,.,0,T,T,Po,
852,S,.,1,852,S,.,0,S,S,BeMiPoHpPe,
889,T,*,1,889,V,*,0,T,A,Po,
911,T,*,1,911,T,*,0,T,T,BePo,

Proteins: ENSP00000228434,ENSMUSP00000032259,ENSCAFP00000020010,ENSMODP00000022775
hsa,hsa.aa,hsa.diso,hsa.p,mus,mus.aa,mus.diso,mus.p,caf.aa,mod.aa,hsa.p.db,mus.p.db
26,S,*,0,26,S,*,1,S,N,,Ph
97,Y,.,0,97,Y,.,1,Y,Y,,Po

Proteins: ENSP00000228437,ENSMUSP00000041942,ENSCAFP00000002598,ENSMODP00000001757
hsa,hsa.aa,hsa.diso,hsa.p,mus,mus.aa,mus.diso,mus.p,caf.aa,mod.aa,hsa.p.db,mus.p.db
201,T,.,1,197,T,.,0,T,T,Po,
202,S,.,1,198,S,.,0,S,S,Po,
205,S,.,1,201,S,.,0,S,S,Po,
646,Y,.,1,649,Y,.,0,Y,Y,Po,
678,Y,.,1,681,Y,.,0,Y,Y,Po,
723,S,.,1,726,S,.,0,S,S,Po,

Proteins: ENSP00000228476,ENSMUSP00000107911,ENSCAFP00000016517,ENSMODP00000003389
hsa,hsa.aa,hsa.diso,hsa.p,mus,mus.aa,mus.diso,mus.p,caf.aa,mod.aa,hsa.p.db,mus.p.db
23,Y,.,1,23,Y,.,0,Y,Y,Po,

Proteins: ENSP00000228495,ENSMUSP00000001125,ENSCAFP00000016040,ENSMODP00000030207
hsa,hsa.aa,hsa.diso,hsa.p,mus,mus.aa,mus.diso,mus.p,caf.aa,mod.aa,hsa.p.db,mus.p.db
11,S,*,0,11,S,*,1,S,T,,Po
12,S,*,0,12,S,*,1,S,S,,Po
23,S,*,1,23,S,*,1,S,S,BeMiPoHpPe,Po
165,Y,.,1,166,Y,.,0,Y,.,Po,

Proteins: ENSP00000228510,ENSMUSP00000036971,ENSCAFP00000015951,ENSMODP00000005543
hsa,hsa.aa,hsa.diso,hsa.p,mus,mus.aa,mus.diso,mus.p,caf.aa,mod.aa,hsa.p.db,mus.p.db

Proteins: ENSP00000228567,ENSMUSP00000029441,ENSCAFP00000015392,ENSMODP00000023137
hsa,hsa.aa,hsa.diso,hsa.p,mus,mus.aa,mus.diso,mus.p,caf.aa,mod.aa,hsa.p.db,mus.p.db
101,S,*,0,101,S,*,1,S,S,,PoHu
105,T,*,0,105,T,*,1,T,.,,BePoHu
136,T,*,0,136,T,*,1,T,T,,BePoHu
203,T,*,1,203,R,*,0,T,T,Po,
204,T,*,1,204,T,*,0,T,T,Po,
419,T,*,1,419,T,*,0,T,T,Po,

Proteins: ENSP00000228606,ENSMUSP00000130005,ENSCAFP00000000406,ENSMODP00000026680
hsa,hsa.aa,hsa.diso,hsa.p,mus,mus.aa,mus.diso,mus.p,caf.aa,mod.aa,hsa.p.db,mus.p.db

Proteins: ENSP00000228641,ENSMUSP00000047529,ENSCAFP00000008676,ENSMODP00000025625
hsa,hsa.aa,hsa.diso,hsa.p,mus,mus.aa,mus.diso,mus.p,caf.aa,mod.aa,hsa.p.db,mus.p.db
31,S,*,0,31,S,*,1,S,S,,BeMiPo
42,S,*,0,42,S,*,1,S,S,,BeMiPo
120,T,.,1,120,T,.,0,T,T,Po,

Proteins: ENSP00000228644,ENSMUSP00000000445,ENSCAFP00000008695,ENSMODP00000025626
hsa,hsa.aa,hsa.diso,hsa.p,mus,mus.aa,mus.diso,mus.p,caf.aa,mod.aa,hsa.p.db,mus.p.db
49,S,*,1,49,S,*,0,P,S,BeMiPoHpPe,
133,S,.,1,133,S,.,0,S,S,BeMiPoHpPe,

Proteins: ENSP00000228705,ENSMUSP00000066561,ENSCAFP00000000473,ENSMODP00000017903
hsa,hsa.aa,hsa.diso,hsa.p,mus,mus.aa,mus.diso,mus.p,caf.aa,mod.aa,hsa.p.db,mus.p.db
7,S,*,0,7,S,*,1,S,S,,BePoHu
111,T,*,1,111,T,*,1,T,T,Po,Ph
112,S,*,1,112,S,*,1,S,S,Po,Po
113,T,*,1,113,T,*,1,T,T,MiPoHp,BeMiPoPhPe
118,S,*,1,118,S,*,1,S,S,MiPo,BeMiPoPhPeHu
119,S,*,1,118,.,NA,0,A,S,Po,
123,S,*,1,122,S,*,1,S,S,MiPo,BeMiPoPh
124,S,*,1,123,S,*,1,S,S,MiPoPhHpPe,BeMiPoPhPeHu
199,T,.,0,198,T,.,1,T,N,,Po
211,S,.,1,210,S,.,1,S,S,MiPoHpPe,BeMiPoPhHu
221,S,.,1,220,S,*,1,S,S,MiPoPhHpPe,BeMiPoPeHu
223,S,.,1,222,S,*,0,G,S,MiHpPe,
224,T,.,1,223,T,*,1,T,T,MiPoPhHpPe,BePoHu
227,T,.,1,226,T,*,0,T,T,Ph,
289,S,.,1,288,S,.,0,S,S,Po,
419,Y,.,1,418,Y,.,0,Y,Y,MiPoHpPe,
422,S,.,1,421,S,.,0,S,T,MiPoHpPe,

Proteins: ENSP00000228741,ENSMUSP00000008542,ENSCAFP00000009659,ENSMODP00000009904
hsa,hsa.aa,hsa.diso,hsa.p,mus,mus.aa,mus.diso,mus.p,caf.aa,mod.aa,hsa.p.db,mus.p.db
66,Y,.,0,66,Y,.,1,Y,Y,,Po
115,S,*,1,115,S,*,0,P,P,BeMiPoPhHp,
245,S,*,1,247,S,*,0,S,S,BeMiPoHpPe,
357,S,*,1,359,S,*,1,S,S,MiHpPe,BeMiPoPe
363,S,*,1,365,S,*,1,S,S,MiHpPe,BeMiPoPe
396,S,*,1,398,S,*,0,S,S,MiHp,

Proteins: ENSP00000228799,ENSMUSP00000001559,ENSCAFP00000037823,ENSMODP00000022884
hsa,hsa.aa,hsa.diso,hsa.p,mus,mus.aa,mus.diso,mus.p,caf.aa,mod.aa,hsa.p.db,mus.p.db
104,S,.,1,104,S,.,0,S,S,Po,
207,Y,.,1,206,Y,.,0,Y,Y,Po,
220,S,*,1,219,S,*,0,L,P,Po,
234,T,*,1,233,T,*,0,T,T,Po,
245,T,.,1,244,T,.,0,T,T,Po,
246,S,.,1,245,S,.,0,S,S,Po,

Proteins: ENSP00000228820,ENSMUSP00000036127,ENSCAFP00000033255,ENSMODP00000022849
hsa,hsa.aa,hsa.diso,hsa.p,mus,mus.aa,mus.diso,mus.p,caf.aa,mod.aa,hsa.p.db,mus.p.db

Proteins: ENSP00000228837,ENSMUSP00000000187,ENSCAFP00000022621,ENSMODP00000022821
hsa,hsa.aa,hsa.diso,hsa.p,mus,mus.aa,mus.diso,mus.p,caf.aa,mod.aa,hsa.p.db,mus.p.db
180,Y,.,0,180,Y,.,1,Y,Y,,Po
186,Y,*,0,186,Y,*,1,Y,H,,Po

Proteins: ENSP00000228841,ENSMUSP00000014080,ENSCAFP00000012519,ENSMODP00000014371
hsa,hsa.aa,hsa.diso,hsa.p,mus,mus.aa,mus.diso,mus.p,caf.aa,mod.aa,hsa.p.db,mus.p.db

Proteins: ENSP00000228887,ENSMUSP00000107553,ENSCAFP00000019465,ENSMODP00000022717
hsa,hsa.aa,hsa.diso,hsa.p,mus,mus.aa,mus.diso,mus.p,caf.aa,mod.aa,hsa.p.db,mus.p.db

Proteins: ENSP00000228918,ENSMUSP00000032489,ENSCAFP00000042376,ENSMODP00000022515
hsa,hsa.aa,hsa.diso,hsa.p,mus,mus.aa,mus.diso,mus.p,caf.aa,mod.aa,hsa.p.db,mus.p.db
298,S,*,1,290,S,*,0,S,S,BeMiHp,
302,S,*,1,294,S,*,0,A,P,MiHp,
323,S,*,1,315,S,*,0,S,S,BeMiPoPhHp,

Proteins: ENSP00000228922,ENSMUSP00000024470,ENSCAFP00000011374,ENSMODP00000015536
hsa,hsa.aa,hsa.diso,hsa.p,mus,mus.aa,mus.diso,mus.p,caf.aa,mod.aa,hsa.p.db,mus.p.db
42,Y,.,0,41,Y,.,1,Y,Y,,Po

Proteins: ENSP00000228928,ENSMUSP00000035588,ENSCAFP00000013132,ENSMODP00000031571
hsa,hsa.aa,hsa.diso,hsa.p,mus,mus.aa,mus.diso,mus.p,caf.aa,mod.aa,hsa.p.db,mus.p.db
365,T,*,1,363,L,.,0,T,A,MiPoPhHp,
376,Y,*,1,373,Q,*,0,P,P,BeMiPo,
486,Y,.,1,538,F,.,0,Y,Y,Po,

Proteins: ENSP00000228945,ENSMUSP00000032344,ENSCAFP00000018985,ENSMODP00000022376
hsa,hsa.aa,hsa.diso,hsa.p,mus,mus.aa,mus.diso,mus.p,caf.aa,mod.aa,hsa.p.db,mus.p.db
20,S,*,1,19,S,*,0,S,G,Po,
24,Y,*,1,23,Y,*,1,Y,Y,BeMiPoHpPe,MiPo
31,S,*,1,30,S,*,0,S,S,Po,
48,Y,.,1,47,Y,.,0,Y,Y,Po,
130,Y,.,1,129,Y,.,0,Y,Y,Po,
145,S,.,1,144,S,.,1,S,S,BeMiPo,PhHu
146,Y,.,1,145,Y,.,0,Y,Y,Po,
153,Y,.,1,152,Y,.,0,Y,Y,BeMiPo,
157,T,.,1,156,T,.,0,T,T,Po,

Proteins: ENSP00000229088,ENSMUSP00000070488,ENSCAFP00000000514,ENSMODP00000021954
hsa,hsa.aa,hsa.diso,hsa.p,mus,mus.aa,mus.diso,mus.p,caf.aa,mod.aa,hsa.p.db,mus.p.db
227,S,.,1,65,S,.,0,S,S,Po,
247,S,.,1,85,S,.,0,S,S,Po,
425,T,.,1,263,T,.,0,T,T,Po,
435,T,.,1,273,T,.,0,T,T,Po,
708,T,.,1,546,P,*,0,T,A,Po,
713,S,.,1,551,S,*,0,S,S,Po,
717,Y,.,1,555,Y,*,0,Y,H,Po,
792,T,*,0,634,T,*,1,A,T,,BePoHu
795,T,*,0,637,T,*,1,T,T,,BePoHu
800,S,*,0,642,S,*,1,S,S,,BePoHu
908,S,*,1,750,S,*,0,S,S,Po,
910,S,*,1,752,G,*,0,S,S,Po,
912,S,*,1,754,N,*,0,S,N,Po,

Proteins: ENSP00000229238,ENSMUSP00000032485,ENSCAFP00000042091,ENSMODP00000022519
hsa,hsa.aa,hsa.diso,hsa.p,mus,mus.aa,mus.diso,mus.p,caf.aa,mod.aa,hsa.p.db,mus.p.db

Proteins: ENSP00000229243,ENSMUSP00000085632,ENSCAFP00000021786,ENSMODP00000035810
hsa,hsa.aa,hsa.diso,hsa.p,mus,mus.aa,mus.diso,mus.p,caf.aa,mod.aa,hsa.p.db,mus.p.db
141,S,.,1,140,S,.,0,S,T,Po,
145,S,.,1,144,P,.,0,P,L,Po,

Proteins: ENSP00000229266,ENSMUSP00000112708,ENSCAFP00000030795,ENSMODP00000003121
hsa,hsa.aa,hsa.diso,hsa.p,mus,mus.aa,mus.diso,mus.p,caf.aa,mod.aa,hsa.p.db,mus.p.db
9,S,*,1,9,P,*,0,P,S,Po,

Proteins: ENSP00000229268,ENSMUSP00000041299,ENSCAFP00000021591,ENSMODP00000022630
hsa,hsa.aa,hsa.diso,hsa.p,mus,mus.aa,mus.diso,mus.p,caf.aa,mod.aa,hsa.p.db,mus.p.db
161,S,*,1,161,S,*,0,S,S,MiPhHp,
213,T,.,1,213,T,.,0,T,T,BeMiPoHp,
216,S,.,1,216,S,.,0,S,S,BeMiPoHp,
292,T,*,1,292,T,*,0,T,T,Po,
389,Y,*,1,389,Y,*,0,Y,Y,BePo,
479,Y,.,1,479,Y,.,0,Y,Y,Po,
485,Y,.,1,485,Y,.,0,Y,Y,BeMiPoPhHp,
505,Y,*,1,505,Y,*,0,Y,Y,BeMiPoPhHp,
623,T,.,1,623,T,.,1,T,T,BeMiPoHpPe,BeMiPoPhPeHu
658,S,*,1,658,S,*,0,S,S,Po,
751,S,*,0,751,S,.,1,S,N,,BeMiPoPh
775,S,*,0,775,S,*,1,S,S,,BePoPh
779,S,*,1,779,S,*,1,S,S,MiPhHp,BePoPhHu
783,S,*,1,783,S,*,1,S,S,BeMiPoPhHpPe,BeMiPoPhHu
785,S,*,0,785,S,*,1,S,S,,BePoPhHu
851,Y,.,0,851,Y,.,1,Y,Y,,Po
853,Y,.,0,853,Y,.,1,Y,Y,,Po

Proteins: ENSP00000229270,ENSMUSP00000130858,ENSCAFP00000021462,ENSMODP00000022631
hsa,hsa.aa,hsa.diso,hsa.p,mus,mus.aa,mus.diso,mus.p,caf.aa,mod.aa,hsa.p.db,mus.p.db
16,Y,.,1,29,Y,.,0,Y,.,Po,
28,T,.,1,41,T,.,0,P,.,MiPo,
36,S,*,1,49,G,*,0,S,.,Be,
41,S,.,1,54,T,.,0,S,S,Be,
58,S,.,1,71,C,.,0,N,S,BePoPhHpPe,
65,T,.,1,78,T,.,0,T,S,BePoHp,
85,Y,.,1,98,Y,.,0,Y,Y,Po,
105,Y,.,1,118,Y,.,0,Y,Y,PoPh,
108,T,.,1,121,T,.,0,T,A,Hp,
117,S,.,1,130,S,.,1,S,S,MiPoHp,Po
143,S,.,0,156,S,.,1,S,S,,PoPh
196,S,.,0,209,S,.,1,S,S,,PoHu
202,Y,.,1,215,Y,.,0,Y,Y,Po,
210,T,.,0,223,T,.,1,T,T,,PoPhHu
215,T,*,0,228,T,*,1,T,T,,Po
232,S,.,1,245,S,.,1,S,T,BePhHp,PoPh
235,S,.,1,248,N,.,0,S,S,BePoPhHp,
241,S,.,1,254,S,.,0,S,S,Hp,
246,Y,.,1,259,Y,.,1,Y,Y,Po,Po
249,S,.,1,262,S,.,1,S,S,MiPo,PoPhHu
251,T,.,1,264,T,.,1,T,T,Po,PoHu
260,S,.,1,273,S,.,0,S,S,Po,

Proteins: ENSP00000229304,ENSMUSP00000108205,ENSCAFP00000020485,ENSMODP00000022453
hsa,hsa.aa,hsa.diso,hsa.p,mus,mus.aa,mus.diso,mus.p,caf.aa,mod.aa,hsa.p.db,mus.p.db
2,T,*,0,2,S,*,1,A,N,,PoPh
3,S,*,0,3,S,*,1,S,S,,PoPh
5,K,*,0,5,T,*,1,K,T,,Ph
47,S,.,1,47,R,.,0,S,N,BeMiPoPe,
72,S,.,1,72,T,.,0,A,A,BeMiPoPe,

Proteins: ENSP00000229328,ENSMUSP00000031486,ENSCAFP00000014700,ENSMODP00000019073
hsa,hsa.aa,hsa.diso,hsa.p,mus,mus.aa,mus.diso,mus.p,caf.aa,mod.aa,hsa.p.db,mus.p.db
4,T,*,1,4,T,*,0,T,T,BePoHpPe,
5,S,*,1,5,S,*,0,S,S,BePoHpPe,
6,S,*,1,6,S,*,0,S,S,BePoHpPe,
19,T,*,1,19,T,*,0,T,T,BeMiPoHp,
24,S,*,1,24,S,*,1,S,S,BeMiPoPhHpPe,BePoPh
25,S,*,1,25,S,*,0,S,S,MiPo,
40,S,*,1,40,S,*,1,S,S,BeMiPoHp,BePoPh
49,S,*,0,49,S,*,1,S,S,,Ph
80,T,*,1,80,T,*,0,T,T,BeMiPo,
96,S,.,1,96,S,.,1,S,S,BeMiPo,BePoHu
101,S,.,1,101,S,.,1,S,T,BeMiPo,BePoHu
106,T,.,0,106,T,.,1,T,T,,BePoHu
108,S,.,1,108,S,.,1,S,S,BeMiPoHpPe,BeMiPoPhPeHu
148,T,.,1,148,T,.,0,T,T,BeMiPo,
158,T,.,1,158,T,.,0,T,T,BeMiPo,
174,S,*,1,174,S,*,1,S,S,BeMiPo,Po
177,S,*,1,177,S,*,0,S,S,BeMiPo,
180,S,*,1,180,S,*,0,S,S,BeMiPoHpPe,
181,S,*,1,181,S,*,1,S,S,BeMiPoHp,Hu
182,S,*,1,182,S,*,1,S,S,BeMiPoHpPe,BePoHu
187,Y,*,1,187,Y,*,0,Y,Y,BeMiPo,
240,Y,.,0,240,Y,.,1,Y,Y,,Po
252,S,.,1,252,S,.,0,S,S,BeMiHp,

Proteins: ENSP00000229329,ENSMUSP00000032419,ENSCAFP00000017456,ENSMODP00000022125
hsa,hsa.aa,hsa.diso,hsa.p,mus,mus.aa,mus.diso,mus.p,caf.aa,mod.aa,hsa.p.db,mus.p.db
292,Y,.,1,290,Y,.,0,Y,Y,Po,
346,S,.,1,344,S,.,0,N,G,Be,

Proteins: ENSP00000229330,ENSMUSP00000020478,ENSCAFP00000011102,ENSMODP00000002649
hsa,hsa.aa,hsa.diso,hsa.p,mus,mus.aa,mus.diso,mus.p,caf.aa,mod.aa,hsa.p.db,mus.p.db
96,Y,.,0,96,Y,.,1,Y,Y,,Po
159,Y,.,1,159,Y,.,0,Y,Y,BeMiPo,
209,Y,.,1,209,Y,.,0,Y,Y,BeMiPo,
237,T,.,1,237,T,.,0,T,T,Po,
246,S,.,1,246,S,.,0,S,S,MiPoHp,
249,T,.,1,249,T,.,0,T,T,Po,
251,S,.,1,251,S,.,0,S,N,Po,
560,Y,.,1,491,C,*,0,C,F,Po,
623,S,*,1,552,S,*,0,S,N,Po,

Proteins: ENSP00000229335,ENSMUSP00000040524,ENSCAFP00000020480,ENSMODP00000022451
hsa,hsa.aa,hsa.diso,hsa.p,mus,mus.aa,mus.diso,mus.p,caf.aa,mod.aa,hsa.p.db,mus.p.db
3,S,.,0,3,S,.,1,S,S,,Po
27,T,.,1,27,T,.,1,T,T,BeMiPo,BeMiPo
38,S,.,1,38,S,.,1,S,S,BeMiPoHp,BeMiPo
41,S,.,1,41,S,.,0,S,S,BeMiPo,
43,S,.,1,43,S,.,0,S,S,BeMiPo,
48,Y,.,1,48,H,.,0,H,Y,Po,
140,T,.,0,140,T,.,1,T,T,,BeMiPo
184,Y,.,0,184,Y,.,1,Y,Y,,BeMiPo

Proteins: ENSP00000229447,ENSMUSP00000019896,ENSCAFP00000000578,ENSMODP00000020946
hsa,hsa.aa,hsa.diso,hsa.p,mus,mus.aa,mus.diso,mus.p,caf.aa,mod.aa,hsa.p.db,mus.p.db
283,S,*,1,281,I,.,0,I,I,Po,
284,T,*,1,282,M,.,0,M,M,Po,
293,T,*,1,285,.,NA,0,.,.,Po,

Proteins: ENSP00000229570,ENSMUSP00000029972,ENSCAFP00000042435,ENSMODP00000022839
hsa,hsa.aa,hsa.diso,hsa.p,mus,mus.aa,mus.diso,mus.p,caf.aa,mod.aa,hsa.p.db,mus.p.db

Proteins: ENSP00000229595,ENSMUSP00000020004,ENSCAFP00000001339,ENSMODP00000022173
hsa,hsa.aa,hsa.diso,hsa.p,mus,mus.aa,mus.diso,mus.p,caf.aa,mod.aa,hsa.p.db,mus.p.db
120,T,.,1,120,T,.,0,T,T,MiPoHp,
142,S,.,1,142,S,.,0,S,S,MiPoHpPe,
157,T,.,1,157,T,.,0,T,T,Po,
165,S,*,1,165,S,*,1,S,S,MiPoHp,Po
166,S,*,1,166,S,*,0,S,S,MiPoHpPe,
172,S,.,1,172,S,.,0,S,S,MiPoHp,
176,T,.,1,176,T,.,0,T,T,Po,
192,S,.,1,192,S,.,0,S,S,MiPoPhHp,

Proteins: ENSP00000229729,ENSMUSP00000007249,ENSCAFP00000000938,ENSMODP00000018923
hsa,hsa.aa,hsa.diso,hsa.p,mus,mus.aa,mus.diso,mus.p,caf.aa,mod.aa,hsa.p.db,mus.p.db
13,Y,*,1,11,H,*,0,Y,Y,MiPo,

Proteins: ENSP00000229758,ENSMUSP00000019907,ENSCAFP00000000768,ENSMODP00000010569
hsa,hsa.aa,hsa.diso,hsa.p,mus,mus.aa,mus.diso,mus.p,caf.aa,mod.aa,hsa.p.db,mus.p.db
13,P,*,0,13,S,*,1,P,.,,Po
16,S,*,1,16,P,*,0,S,.,MiHp,
20,S,*,1,19,.,NA,0,S,.,MiHp,
22,S,*,1,19,.,NA,0,S,.,BeMiHp,
90,Y,*,1,81,H,.,0,Y,H,BeMiPo,
94,S,*,0,85,S,.,1,S,S,,BePoHu
98,S,*,1,89,S,.,1,S,P,Po,BePoHu
102,S,*,1,93,G,*,0,S,S,Po,
142,Y,*,1,121,Y,.,0,.,Y,BePo,
145,S,*,1,124,S,*,0,.,S,BeMiPo,
149,S,*,1,128,S,*,0,.,S,BeMiPo,
182,S,*,0,157,S,*,1,S,S,,Po
323,T,.,1,297,A,.,0,T,A,BeMiPo,
437,T,*,1,411,T,*,0,T,S,Po,

Proteins: ENSP00000229769,ENSMUSP00000085322,ENSCAFP00000001884,ENSMODP00000017215
hsa,hsa.aa,hsa.diso,hsa.p,mus,mus.aa,mus.diso,mus.p,caf.aa,mod.aa,hsa.p.db,mus.p.db
154,S,*,1,0,.,NA,0,S,S,BeMiPoHpPe,
180,S,*,1,0,.,NA,0,L,.,Po,
204,S,*,1,0,.,NA,0,R,P,Po,
210,S,*,1,0,.,NA,0,S,G,BePo,
238,S,*,1,0,.,NA,0,S,T,Po,
247,S,*,1,0,.,NA,0,D,P,BeMiHpPe,
249,S,*,1,0,.,NA,0,L,S,BeMiPoHpPe,
346,T,.,1,23,S,.,0,T,N,BeMiPo,
374,S,.,1,51,S,.,1,S,S,BeMiPo,Po
489,Y,.,1,166,Y,.,0,Y,C,Po,

Proteins: ENSP00000229771,ENSMUSP00000049070,ENSCAFP00000001922,ENSMODP00000031383
hsa,hsa.aa,hsa.diso,hsa.p,mus,mus.aa,mus.diso,mus.p,caf.aa,mod.aa,hsa.p.db,mus.p.db
347,T,*,1,348,T,*,0,T,T,BeMiPo,
350,Y,.,1,351,Y,*,0,Y,Y,BeMiPo,
357,T,.,1,358,T,.,0,T,T,BeMiPo,
422,T,.,1,423,T,.,0,T,T,Po,

Proteins: ENSP00000229795,ENSMUSP00000004990,ENSCAFP00000001968,ENSMODP00000017137
hsa,hsa.aa,hsa.diso,hsa.p,mus,mus.aa,mus.diso,mus.p,caf.aa,mod.aa,hsa.p.db,mus.p.db
2,S,*,1,2,S,*,1,S,S,PoPhHp,PoPh
7,T,*,0,7,T,*,1,T,K,,Po
9,Y,*,1,9,Y,*,0,Y,Y,MiHp,
16,T,.,1,16,T,.,0,T,T,MiPoPhHp,
123,T,.,1,123,T,.,0,T,T,MiPo,
175,T,.,1,175,T,.,1,T,T,MiPoPhHp,Po
180,T,.,1,180,T,.,1,T,T,MiPoPhHpPe,MiPoPhPeHu
182,Y,.,1,182,Y,.,1,Y,Y,MiPoPhHpPe,MiPoPhPeHu
185,T,.,1,185,T,.,0,T,T,MiPo,
241,T,.,1,241,T,.,0,T,T,PoPhHp,
263,T,*,1,263,A,.,0,T,T,MiPoHpPe,
298,T,.,1,298,T,.,0,T,T,MiHp,
323,Y,*,1,323,Y,*,1,Y,Y,MiPoPe,MiPoPe

Proteins: ENSP00000229824,ENSMUSP00000085253,ENSCAFP00000002028,ENSMODP00000016921
hsa,hsa.aa,hsa.diso,hsa.p,mus,mus.aa,mus.diso,mus.p,caf.aa,mod.aa,hsa.p.db,mus.p.db
0,.,NA,0,143,S,*,1,S,S,,BeMiPo
0,.,NA,0,147,S,*,1,T,T,,Mi
0,.,NA,0,151,T,*,1,P,L,,BePoHu
0,.,NA,0,152,S,*,1,L,Q,,Po
0,.,NA,0,164,S,.,1,S,S,,Mi
0,.,NA,0,188,S,*,1,P,P,,BeMiPo
0,.,NA,0,221,S,*,1,S,A,,Mi
0,.,NA,0,267,S,*,1,C,T,,Mi
0,.,NA,0,268,S,*,1,P,D,,MiPoHu
0,.,NA,0,269,S,*,1,S,L,,BeMiPo
0,.,NA,0,272,S,*,1,A,T,,BeMiPoHu
0,.,NA,0,276,S,*,1,P,E,,Mi
0,.,NA,0,282,T,*,1,A,P,,Mi
0,.,NA,0,521,S,*,1,S,.,,BePoHu
12,Y,*,0,536,Y,.,1,Y,Y,,Po

Proteins: ENSP00000229854,ENSMUSP00000059192,ENSCAFP00000003211,ENSMODP00000023472
hsa,hsa.aa,hsa.diso,hsa.p,mus,mus.aa,mus.diso,mus.p,caf.aa,mod.aa,hsa.p.db,mus.p.db
4,T,*,1,4,T,*,0,T,T,BePoHp,
19,Y,.,1,19,Y,.,0,Y,Y,BePo,
32,Y,.,1,32,Y,.,0,Y,Y,BePo,
91,Y,.,0,91,Y,.,1,Y,Y,,Hu
112,S,.,1,112,S,.,1,S,S,Po,BeMiPoPe
159,Y,.,1,159,Y,.,1,Y,Y,BeMiPo,Mi
160,S,.,1,160,S,.,1,S,T,BeMiPoHpPe,BeMiPoHu
163,T,.,1,163,T,.,0,T,T,BeMiPo,
164,T,.,1,164,T,.,0,T,S,BeMiPoHp,
170,S,.,1,170,S,.,0,S,S,Po,
171,S,.,1,171,S,*,0,S,S,Po,
174,Y,*,0,174,Y,*,1,Y,Y,,Mi
176,T,*,1,176,T,*,0,T,T,Po,
240,T,.,1,240,T,.,0,T,T,Po,
255,T,.,1,255,T,.,0,T,T,Po,
258,T,.,0,258,T,.,1,T,T,,BePoHu
288,S,.,1,288,S,.,0,S,S,Ph,
535,S,*,1,535,T,*,0,N,V,BeMiPo,
545,Y,.,1,545,Y,.,0,Y,Y,Po,
550,N,.,0,550,S,.,1,N,N,,BeMiPo
611,S,*,0,611,S,*,1,S,S,,BeMiPo
617,T,.,1,617,T,.,0,T,T,BeMiPoHp,
651,Y,.,1,651,Y,.,0,Y,Y,Po,
668,S,.,1,668,S,*,1,N,G,BeMiPoHpPe,BeMiPoPhPeHu
672,S,*,1,672,S,*,1,S,S,BeMiPoHpPe,BeMiPoPhPeHu
674,T,*,1,674,L,*,0,T,L,BeMiPoHpPe,
681,S,*,1,681,S,*,1,S,K,BeMiPoHpPe,BeMiPoHu
704,S,*,1,701,S,*,1,S,S,BeMiPoHpPe,BeMiPo
705,Y,*,1,702,Y,*,0,Y,Y,BeMiPoHpPe,
708,Y,*,1,705,Y,*,1,Y,Y,BeMiPoHpPe,BeMiPo
711,S,*,1,708,S,*,1,S,S,BeMiPoHpPe,BeMiPoPhHu
713,T,*,1,710,A,*,0,T,T,BeMiPoHpPe,
715,E,*,0,712,T,*,1,E,E,,BeMiPoPh
722,T,*,1,719,T,*,1,T,T,BeMiPoHpPe,BeMiPoPhPeHu
725,T,*,1,722,T,*,1,T,M,BeMiPo,BePoHu
728,S,*,1,725,S,*,1,S,P,BeMiPoHpPe,BeMiPoHu
732,K,*,0,729,T,*,1,K,K,,BePoPhHu
734,S,*,1,731,D,*,0,S,G,BeMiPoHpPe,
734,.,NA,0,732,S,*,1,.,.,,BeMiPoPhHu
734,.,NA,0,735,T,*,1,.,.,,BePoHu
734,.,NA,0,738,S,*,1,.,.,,BeMiPoHu

Proteins: ENSP00000229903,ENSMUSP00000055382,ENSCAFP00000002242,ENSMODP00000016480
hsa,hsa.aa,hsa.diso,hsa.p,mus,mus.aa,mus.diso,mus.p,caf.aa,mod.aa,hsa.p.db,mus.p.db
22,P,*,0,22,S,*,1,S,.,,Hu
25,S,*,0,25,S,*,1,S,.,,BePoHu

Proteins: ENSP00000229922,ENSMUSP00000021802,ENSCAFP00000014712,ENSMODP00000013670
hsa,hsa.aa,hsa.diso,hsa.p,mus,mus.aa,mus.diso,mus.p,caf.aa,mod.aa,hsa.p.db,mus.p.db
261,S,*,1,261,S,*,1,S,S,Be,BeMiPoPhPeHu
286,T,.,1,286,T,.,0,T,T,Po,
287,Y,.,1,287,Y,.,0,H,H,BeMiPo,
299,T,*,1,298,I,*,0,T,T,BeMiPoPhHp,
301,S,*,1,300,S,*,1,S,S,BeMiPoHpPe,BeMiPoPhHu
303,T,*,0,302,T,*,1,T,T,,BeMiPoPh
305,S,*,1,304,T,*,1,S,N,Po,Hu
307,T,*,1,306,T,*,0,T,T,Po,
309,S,*,1,308,S,*,1,G,S,MiPoPhHp,BePoHu
311,T,*,1,310,T,*,1,R,I,Po,BeMiPo
312,S,*,1,311,S,*,1,A,S,BeMiPoPhHp,BeMiPoHu
315,S,*,0,314,S,*,1,S,S,,Hu
355,Y,.,1,354,Y,.,0,Y,Y,BeMiPo,

Proteins: ENSP00000230036,ENSMUSP00000021773,ENSCAFP00000015152,ENSMODP00000014515
hsa,hsa.aa,hsa.diso,hsa.p,mus,mus.aa,mus.diso,mus.p,caf.aa,mod.aa,hsa.p.db,mus.p.db
231,T,.,1,231,T,.,0,T,N,Po,
233,S,.,1,233,S,.,0,S,A,Po,
234,T,.,1,234,T,.,0,R,K,Po,
639,S,*,1,640,S,.,0,S,S,Po,

Proteins: ENSP00000230048,ENSMUSP00000006900,ENSCAFP00000015331,ENSMODP00000038433
hsa,hsa.aa,hsa.diso,hsa.p,mus,mus.aa,mus.diso,mus.p,caf.aa,mod.aa,hsa.p.db,mus.p.db
2,T,*,1,2,S,*,0,.,.,Po,
5,T,*,1,5,T,*,0,.,.,Hp,
7,S,*,1,7,N,*,0,.,N,Po,
32,S,.,1,32,S,.,0,S,S,BePo,
116,T,.,1,116,A,.,0,T,A,Po,

Proteins: ENSP00000230053,ENSMUSP00000066582,ENSCAFP00000003803,ENSMODP00000023154
hsa,hsa.aa,hsa.diso,hsa.p,mus,mus.aa,mus.diso,mus.p,caf.aa,mod.aa,hsa.p.db,mus.p.db
205,S,.,1,206,S,.,0,S,S,Po,
267,S,*,1,268,S,*,0,S,S,Po,

Proteins: ENSP00000230085,ENSMUSP00000019939,ENSCAFP00000005620,ENSMODP00000022447
hsa,hsa.aa,hsa.diso,hsa.p,mus,mus.aa,mus.diso,mus.p,caf.aa,mod.aa,hsa.p.db,mus.p.db
8,T,*,1,8,T,*,0,T,T,Ph,
22,Y,*,1,22,Y,*,0,Y,Y,BeMiPo,
47,T,.,1,47,T,.,0,T,T,BeMiPo,
48,T,.,1,48,T,.,0,T,T,BeMiPo,
49,Y,.,1,49,Y,.,0,Y,Y,Be,
55,T,.,1,55,T,.,0,T,T,BeMiPo,
66,T,.,1,66,T,.,0,T,S,Po,
71,Y,.,1,71,Y,.,1,Y,Y,BeMiPoPhHp,BePoHu
72,S,.,1,72,S,.,1,S,S,BeMiPoPhHpPe,BeMiPoPhHu
153,S,*,1,153,S,*,0,S,S,Po,
155,T,*,1,155,T,*,1,T,T,Po,BePoHu
157,S,*,1,157,S,*,0,S,S,BeMiHp,

Proteins: ENSP00000230122,ENSMUSP00000079592,ENSCAFP00000005701,ENSMODP00000022401
hsa,hsa.aa,hsa.diso,hsa.p,mus,mus.aa,mus.diso,mus.p,caf.aa,mod.aa,hsa.p.db,mus.p.db
134,S,.,1,134,A,.,0,S,S,BeMiPo,
277,G,.,0,276,S,.,1,G,Y,,Po
278,S,.,1,277,T,.,1,S,S,Po,Po
427,T,.,1,426,T,.,0,T,T,Po,
429,T,.,1,428,T,.,0,T,T,Po,

Proteins: ENSP00000230124,ENSMUSP00000039598,ENSCAFP00000037115,ENSMODP00000022389
hsa,hsa.aa,hsa.diso,hsa.p,mus,mus.aa,mus.diso,mus.p,caf.aa,mod.aa,hsa.p.db,mus.p.db
125,Y,.,1,125,Y,.,0,Y,Y,Po,
263,Y,.,1,263,Y,.,0,Y,Y,Po,
268,Y,.,1,268,Y,.,0,Y,Y,Po,
631,Y,.,1,631,Y,.,0,Y,Y,BeMiPo,
787,S,*,1,787,S,*,0,S,S,Po,

Proteins: ENSP00000230301,ENSMUSP00000118841,ENSCAFP00000001113,ENSMODP00000029224
hsa,hsa.aa,hsa.diso,hsa.p,mus,mus.aa,mus.diso,mus.p,caf.aa,mod.aa,hsa.p.db,mus.p.db

Proteins: ENSP00000230340,ENSMUSP00000024783,ENSCAFP00000002354,ENSMODP00000016023
hsa,hsa.aa,hsa.diso,hsa.p,mus,mus.aa,mus.diso,mus.p,caf.aa,mod.aa,hsa.p.db,mus.p.db
49,Y,*,1,48,Y,*,1,Y,Y,Po,BeMiPo
55,S,.,1,54,S,.,0,T,T,Po,
86,T,*,1,85,A,*,0,T,T,MiHp,
98,S,*,1,97,S,*,1,S,E,BeMiPoPhHpPe,BeMiPoPhPeHu
160,T,*,1,159,T,*,0,T,T,MiHp,
164,T,.,1,163,T,.,0,M,T,MiHp,
167,S,.,1,166,S,.,0,S,S,BeMiPoHp,
170,S,.,1,169,S,.,0,S,S,MiPoHp,
231,Y,.,0,230,Y,.,1,Y,Y,,BeMiPo
265,Y,.,0,264,Y,.,1,Y,Y,,Ph
389,Y,.,0,388,Y,.,1,Y,Y,,BeMiPo

Proteins: ENSP00000230354,ENSMUSP00000124317,ENSCAFP00000006103,ENSMODP00000006780
hsa,hsa.aa,hsa.diso,hsa.p,mus,mus.aa,mus.diso,mus.p,caf.aa,mod.aa,hsa.p.db,mus.p.db
182,T,.,1,159,T,.,0,T,T,Po,
261,S,.,1,238,S,.,0,S,S,Po,
322,Y,.,1,299,Y,.,0,Y,Y,Po,
329,Y,.,1,306,Y,.,0,Y,Y,MiPo,

Proteins: ENSP00000230381,ENSMUSP00000024773,ENSCAFP00000002506,ENSMODP00000023749
hsa,hsa.aa,hsa.diso,hsa.p,mus,mus.aa,mus.diso,mus.p,caf.aa,mod.aa,hsa.p.db,mus.p.db
184,Y,.,1,184,Y,.,0,Y,Y,Po,
189,S,*,1,189,S,*,0,S,S,Po,

Proteins: ENSP00000230449,ENSMUSP00000100010,ENSCAFP00000013512,ENSMODP00000034757
hsa,hsa.aa,hsa.diso,hsa.p,mus,mus.aa,mus.diso,mus.p,caf.aa,mod.aa,hsa.p.db,mus.p.db
113,Y,.,1,113,Y,.,0,Y,Y,BeMiPo,
204,Y,.,1,204,Y,.,0,Y,Y,Po,
250,S,.,1,250,S,.,0,S,S,Po,
252,T,.,1,252,T,.,0,T,T,Po,
255,T,.,1,255,T,.,0,T,T,Po,
361,S,.,1,361,S,.,0,S,S,Po,
404,S,.,1,404,S,.,0,S,S,PoPh,
426,S,*,1,426,S,*,1,S,S,MiPoPhHp,BePoHu
431,S,*,0,431,S,*,1,S,S,,Ph
432,S,*,1,432,S,*,1,S,S,BeMiPoHpPe,BeMiPoPhHu
435,S,*,1,435,S,*,1,S,S,MiPoHp,BeMiPoPhPeHu
440,T,*,1,440,T,*,1,T,T,Po,BePoPhHu
534,Y,.,1,534,Y,.,0,Y,Y,Po,
798,Y,.,0,798,Y,.,1,Y,Y,,Po
868,Y,.,1,868,Y,.,0,H,Y,BeMiPo,

Proteins: ENSP00000230461,ENSMUSP00000034878,ENSCAFP00000003965,ENSMODP00000023069
hsa,hsa.aa,hsa.diso,hsa.p,mus,mus.aa,mus.diso,mus.p,caf.aa,mod.aa,hsa.p.db,mus.p.db
5,Y,*,0,5,Y,*,1,Y,Y,,Pe
121,Y,.,0,121,Y,.,1,Y,Y,,Po
122,Y,.,0,122,Y,.,1,Y,Y,,Po
128,Y,.,1,128,Y,.,1,Y,Y,Po,Po
313,S,.,1,316,S,.,0,S,S,Po,
360,T,*,0,363,T,*,1,T,P,,Po

Proteins: ENSP00000230538,ENSMUSP00000019992,ENSCAFP00000006004,ENSMODP00000022293
hsa,hsa.aa,hsa.diso,hsa.p,mus,mus.aa,mus.diso,mus.p,caf.aa,mod.aa,hsa.p.db,mus.p.db
317,T,.,1,310,T,.,0,T,T,Po,
319,Y,.,1,312,H,.,0,Y,Y,BeMiPo,
323,T,.,1,316,T,.,0,T,A,Po,
332,Y,.,1,325,Y,*,0,Y,Y,BeMiPo,
894,Y,.,1,889,Y,.,0,Y,Y,BeMiPo,
1081,T,.,1,1076,T,.,0,T,T,Po,
1143,Y,.,1,1138,Y,.,0,Y,Y,Po,
1307,Y,.,1,1302,Y,.,0,Y,Y,BeMi,
1312,S,.,1,1307,P,.,0,S,S,BeMi,
1317,S,.,1,1312,T,.,0,T,A,BeMi,
1324,Y,.,1,1319,Y,.,0,Y,Y,BeMiPo,
1563,S,.,1,1556,S,.,0,S,N,Po,
1593,Y,.,1,1586,Y,.,0,Y,Y,Hp,

Proteins: ENSP00000230582,ENSMUSP00000006341,ENSCAFP00000016356,ENSMODP00000010781
hsa,hsa.aa,hsa.diso,hsa.p,mus,mus.aa,mus.diso,mus.p,caf.aa,mod.aa,hsa.p.db,mus.p.db
257,S,.,1,256,A,.,0,A,E,MiPo,
325,S,*,0,324,S,*,1,S,R,,Po
328,Y,*,0,327,Y,*,1,Y,L,,Po

Proteins: ENSP00000230588,ENSMUSP00000024707,ENSCAFP00000003016,ENSMODP00000023560
hsa,hsa.aa,hsa.diso,hsa.p,mus,mus.aa,mus.diso,mus.p,caf.aa,mod.aa,hsa.p.db,mus.p.db
529,T,.,1,543,T,*,0,T,T,Po,
530,S,.,1,544,S,*,0,S,S,Po,
572,S,.,1,586,S,.,0,S,S,Po,
580,S,.,1,594,N,.,0,S,N,Po,

Proteins: ENSP00000230640,ENSMUSP00000022281,ENSCAFP00000010181,ENSMODP00000024321
hsa,hsa.aa,hsa.diso,hsa.p,mus,mus.aa,mus.diso,mus.p,caf.aa,mod.aa,hsa.p.db,mus.p.db
40,S,*,1,38,S,*,0,S,A,BeMiPoPhHp,
136,Y,*,1,134,Y,.,0,Y,Y,Po,
189,S,.,1,187,S,.,0,S,S,BeMiPoHp,
402,Y,.,1,400,Y,.,0,Y,Y,Po,
407,T,.,1,405,T,.,0,T,T,Po,
413,T,.,1,411,T,.,0,T,T,Po,
466,T,.,1,464,T,.,0,T,T,Po,
472,S,.,1,470,S,.,0,S,S,Po,
499,T,.,1,497,T,.,0,T,T,Po,
517,Y,.,1,515,Y,.,0,Y,Y,Po,
583,Y,.,1,581,Y,.,0,Y,Y,BeMiPo,
590,Y,.,1,588,Y,.,0,Y,Y,Po,
608,S,.,0,606,S,.,1,S,L,,Po
694,Y,.,1,692,Y,.,1,Y,Y,BeMiPo,Po
844,T,.,1,842,T,.,0,T,T,Be,

Proteins: ENSP00000230658,ENSMUSP00000044879,ENSCAFP00000027248,ENSMODP00000024250
hsa,hsa.aa,hsa.diso,hsa.p,mus,mus.aa,mus.diso,mus.p,caf.aa,mod.aa,hsa.p.db,mus.p.db
182,T,*,1,182,T,*,0,T,T,BeMiPoHpPe,
240,S,*,0,240,S,*,1,S,S,,BeMiPo

Proteins: ENSP00000230732,ENSMUSP00000025374,ENSCAFP00000009693,ENSMODP00000012689
hsa,hsa.aa,hsa.diso,hsa.p,mus,mus.aa,mus.diso,mus.p,caf.aa,mod.aa,hsa.p.db,mus.p.db

Proteins: ENSP00000230771,ENSMUSP00000117231,ENSCAFP00000008840,ENSMODP00000014149
hsa,hsa.aa,hsa.diso,hsa.p,mus,mus.aa,mus.diso,mus.p,caf.aa,mod.aa,hsa.p.db,mus.p.db
63,T,.,1,62,T,.,0,T,T,Po,
67,S,.,1,66,S,.,1,S,S,BeMiPoPhHpPe,MiPoPh
151,Y,.,1,150,Y,.,0,Y,Y,Po,
364,Y,.,1,363,Y,.,0,Y,Y,MiPoHp,
407,T,.,1,406,T,.,0,T,T,Po,
408,T,.,1,407,T,.,0,T,T,Po,
410,T,.,1,409,T,.,0,T,T,Po,
416,T,.,1,415,T,.,0,T,T,Be,

Proteins: ENSP00000230792,ENSMUSP00000025065,ENSCAFP00000011099,ENSMODP00000024122
hsa,hsa.aa,hsa.diso,hsa.p,mus,mus.aa,mus.diso,mus.p,caf.aa,mod.aa,hsa.p.db,mus.p.db
181,Y,.,1,181,Y,.,0,Y,Y,Po,
187,Y,.,1,187,Y,.,0,Y,Y,Po,

Proteins: ENSP00000230882,ENSMUSP00000069457,ENSCAFP00000037936,ENSMODP00000025374
hsa,hsa.aa,hsa.diso,hsa.p,mus,mus.aa,mus.diso,mus.p,caf.aa,mod.aa,hsa.p.db,mus.p.db
218,Y,.,1,226,Y,.,0,Y,Y,Po,
226,Y,.,1,234,H,.,0,Y,Y,Po,
332,Y,.,1,341,Y,.,0,Y,Y,MiHpPe,
357,T,.,1,368,T,*,0,T,A,Po,
367,S,*,1,378,S,*,0,S,S,BeMiPo,
368,S,*,1,379,N,*,0,N,S,BeMiPo,
487,Y,.,1,498,Y,.,0,Y,Y,MiHpPe,
534,Y,.,1,545,Y,.,0,Y,Y,BeMiPoHpPe,
566,Y,.,1,577,Y,.,0,Y,Y,BeMiPoHpPe,
627,Y,.,1,639,Y,.,0,Y,Y,BeMiPoHpPe,
629,S,.,0,641,S,.,1,S,S,,Po

Proteins: ENSP00000230990,ENSMUSP00000025363,ENSCAFP00000008586,ENSMODP00000014655
hsa,hsa.aa,hsa.diso,hsa.p,mus,mus.aa,mus.diso,mus.p,caf.aa,mod.aa,hsa.p.db,mus.p.db
6,S,.,1,6,S,.,0,S,S,Po,
37,T,*,1,37,T,*,0,T,T,Po,
38,S,*,1,38,S,*,0,G,E,Po,
44,T,*,1,44,T,*,0,T,T,Po,
207,S,*,1,207,S,*,0,S,A,BeMiPo,

Proteins: ENSP00000231004,ENSMUSP00000129247,ENSCAFP00000038725,ENSMODP00000016866
hsa,hsa.aa,hsa.diso,hsa.p,mus,mus.aa,mus.diso,mus.p,caf.aa,mod.aa,hsa.p.db,mus.p.db

Proteins: ENSP00000231021,ENSMUSP00000026432,ENSCAFP00000028006,ENSMODP00000005221
hsa,hsa.aa,hsa.diso,hsa.p,mus,mus.aa,mus.diso,mus.p,caf.aa,mod.aa,hsa.p.db,mus.p.db
93,T,.,1,92,T,.,0,T,T,Po,
99,S,.,1,98,N,.,0,S,S,Po,
107,T,.,1,106,T,.,0,T,T,Po,
122,S,.,1,121,S,.,0,S,S,MiHp,
164,Y,.,1,163,Y,.,0,Y,Y,Po,
367,T,.,0,366,S,.,1,T,T,,Po
387,S,.,1,386,S,.,0,F,F,Po,
388,Y,.,1,387,Y,.,0,Y,Y,Po,
781,Y,*,1,780,Y,*,0,Y,Y,Po,
786,S,*,0,785,S,*,1,S,S,,PoHu

Proteins: ENSP00000231061,ENSMUSP00000018737,ENSCAFP00000026348,ENSMODP00000011253
hsa,hsa.aa,hsa.diso,hsa.p,mus,mus.aa,mus.diso,mus.p,caf.aa,mod.aa,hsa.p.db,mus.p.db
145,Y,*,1,144,Y,*,0,Y,Y,Po,

Proteins: ENSP00000231121,ENSMUSP00000046999,ENSCAFP00000026018,ENSMODP00000010796
hsa,hsa.aa,hsa.diso,hsa.p,mus,mus.aa,mus.diso,mus.p,caf.aa,mod.aa,hsa.p.db,mus.p.db
98,S,*,1,98,S,*,0,S,A,MiPoHpPe,
107,T,.,1,107,T,.,1,T,T,MiHpPe,BeMiPo
109,S,.,1,109,S,.,1,S,S,MiHpPe,BeMiPo

Proteins: ENSP00000231198,ENSMUSP00000011398,ENSCAFP00000025563,ENSMODP00000010352
hsa,hsa.aa,hsa.diso,hsa.p,mus,mus.aa,mus.diso,mus.p,caf.aa,mod.aa,hsa.p.db,mus.p.db
222,S,.,1,222,S,.,0,S,S,BeMiPoHp,
228,Y,.,1,228,Y,.,0,Y,Y,BeMiPoHp,
239,T,.,1,239,T,.,0,T,T,Po,
251,T,.,1,251,T,.,1,T,S,Po,MiPe

Proteins: ENSP00000231228,ENSMUSP00000099860,ENSCAFP00000025465,ENSMODP00000010004
hsa,hsa.aa,hsa.diso,hsa.p,mus,mus.aa,mus.diso,mus.p,caf.aa,mod.aa,hsa.p.db,mus.p.db
162,S,.,1,159,S,.,0,F,S,BeMiPoHp,
163,S,.,1,160,P,.,0,S,S,BeMiPoHp,
314,Y,.,1,318,Y,.,0,Y,Y,Po,

Proteins: ENSP00000231357,ENSMUSP00000022095,ENSCAFP00000015338,ENSMODP00000001740
hsa,hsa.aa,hsa.diso,hsa.p,mus,mus.aa,mus.diso,mus.p,caf.aa,mod.aa,hsa.p.db,mus.p.db
154,T,.,1,155,T,.,0,T,T,Be,

Proteins: ENSP00000231368,ENSMUSP00000036998,ENSCAFP00000036087,ENSMODP00000019400
hsa,hsa.aa,hsa.diso,hsa.p,mus,mus.aa,mus.diso,mus.p,caf.aa,mod.aa,hsa.p.db,mus.p.db
46,Y,.,1,46,Y,.,0,Y,Y,MiPo,
51,S,.,1,51,S,.,0,S,S,Po,
70,Y,*,1,70,Y,*,1,Y,Y,MiPoHp,BeMiPoPhPe
80,S,.,1,80,S,.,1,S,S,MiPoHpPe,BeMiPoPeHu
85,S,*,0,85,S,*,1,S,S,,Mi
86,S,*,0,86,S,*,1,S,S,,Mi
91,S,*,1,91,S,*,1,S,N,Po,MiPoPe
335,S,*,1,335,S,*,0,S,S,Ph,
336,S,*,1,336,S,*,0,S,S,Ph,
508,Y,.,1,508,Y,.,0,Y,Y,Po,

Proteins: ENSP00000231420,ENSMUSP00000022858,ENSCAFP00000027717,ENSMODP00000025489
hsa,hsa.aa,hsa.diso,hsa.p,mus,mus.aa,mus.diso,mus.p,caf.aa,mod.aa,hsa.p.db,mus.p.db
58,Y,.,1,57,Y,.,0,Y,Y,Po,
63,Y,.,1,62,Y,.,0,Y,Y,Po,
298,Y,.,1,325,Y,.,0,Y,Y,BeMiPo,

Proteins: ENSP00000231454,ENSMUSP00000043369,ENSCAFP00000001224,ENSMODP00000017451
hsa,hsa.aa,hsa.diso,hsa.p,mus,mus.aa,mus.diso,mus.p,caf.aa,mod.aa,hsa.p.db,mus.p.db

Proteins: ENSP00000231461,ENSMUSP00000043477,ENSCAFP00000011295,ENSMODP00000024060
hsa,hsa.aa,hsa.diso,hsa.p,mus,mus.aa,mus.diso,mus.p,caf.aa,mod.aa,hsa.p.db,mus.p.db
216,S,.,1,216,S,.,0,S,S,Po,

Proteins: ENSP00000231484,ENSMUSP00000025311,ENSCAFP00000009344,ENSMODP00000013090
hsa,hsa.aa,hsa.diso,hsa.p,mus,mus.aa,mus.diso,mus.p,caf.aa,mod.aa,hsa.p.db,mus.p.db
34,Y,.,1,34,F,.,0,Y,Y,BeMiPo,
859,S,*,0,859,S,*,1,S,S,,BePoHu
868,P,*,0,868,S,*,1,S,P,,BePoHu
885,S,*,0,885,S,*,1,S,S,,BePoHu
1062,S,.,0,1064,S,.,1,S,S,,BePoHu

Proteins: ENSP00000231498,ENSMUSP00000128819,ENSCAFP00000027563,ENSMODP00000025444
hsa,hsa.aa,hsa.diso,hsa.p,mus,mus.aa,mus.diso,mus.p,caf.aa,mod.aa,hsa.p.db,mus.p.db
3,S,*,1,2,.,NA,0,S,S,BePo,
4,S,*,1,3,S,*,0,S,S,PoHp,
13,S,.,1,12,S,*,0,S,I,BeMiPoHp,
313,S,.,1,313,S,.,0,S,S,MiHp,
317,S,.,0,317,S,.,1,S,S,,Mi
319,S,.,0,319,S,.,1,S,S,,Mi
504,S,.,1,504,S,.,0,S,S,MiPoHp,
508,S,.,1,508,S,.,0,S,S,Po,
681,S,.,1,681,S,.,0,S,S,BeMiPoPhHp,
926,Y,.,1,926,Y,.,0,Y,Y,Po,
992,S,*,1,992,S,*,1,S,S,BeMiPoPhHp,MiPo
994,S,*,1,994,S,*,1,S,S,BeMiPoPhHpPe,MiPoHu
1030,S,.,1,1030,S,.,0,S,S,BeMiPoHp,
1084,Y,.,1,1084,Y,.,0,Y,Y,Po,
1085,Y,.,1,1085,Y,.,0,Y,F,Po,
1090,S,.,1,1090,S,.,0,S,S,Po,
1230,S,.,1,1230,N,.,0,N,N,Be,
1360,Y,.,0,1360,Y,.,1,Y,.,,PoHu
1368,S,.,0,1368,S,.,1,S,.,,PoHu
1377,T,.,0,1377,T,.,1,T,.,,PoHu

Proteins: ENSP00000231512,ENSMUSP00000048441,ENSCAFP00000038980,ENSMODP00000017689
hsa,hsa.aa,hsa.diso,hsa.p,mus,mus.aa,mus.diso,mus.p,caf.aa,mod.aa,hsa.p.db,mus.p.db
165,S,*,1,158,E,*,0,S,T,MiHp,
168,T,*,1,161,N,*,0,A,Q,MiHp,
169,.,NA,0,165,S,*,1,.,.,,BePoPhHu
175,Y,*,1,171,F,*,0,Y,Y,BeMiPo,
229,S,.,1,223,S,.,1,S,S,BeMiPoHp,BePoPh
240,T,.,1,234,T,.,0,T,T,MiHp,
243,Y,.,1,237,Y,.,1,Y,Y,BeMiPoHp,Po
256,S,.,1,250,S,.,0,S,S,MiPoHp,
263,Y,.,0,257,Y,.,1,Y,Y,,Po

Proteins: ENSP00000231524,ENSMUSP00000069371,ENSCAFP00000011074,ENSMODP00000024514
hsa,hsa.aa,hsa.diso,hsa.p,mus,mus.aa,mus.diso,mus.p,caf.aa,mod.aa,hsa.p.db,mus.p.db
468,Y,.,1,448,Y,.,0,Y,Y,Be,
469,Y,.,1,449,Y,.,0,Y,Y,Be,

Proteins: ENSP00000231656,ENSMUSP00000025521,ENSCAFP00000026906,ENSMODP00000012137
hsa,hsa.aa,hsa.diso,hsa.p,mus,mus.aa,mus.diso,mus.p,caf.aa,mod.aa,hsa.p.db,mus.p.db
2,Y,.,1,2,Y,.,0,Y,Y,Po,
5,Y,.,1,5,Y,.,0,Y,Y,Po,
14,Y,*,1,14,Y,*,0,Y,Y,Po,
148,S,*,1,148,S,*,0,S,S,Po,

Proteins: ENSP00000231706,ENSMUSP00000088803,ENSCAFP00000021989,ENSMODP00000020049
hsa,hsa.aa,hsa.diso,hsa.p,mus,mus.aa,mus.diso,mus.p,caf.aa,mod.aa,hsa.p.db,mus.p.db
2,S,*,0,2,S,*,1,S,S,,BePoPh
465,S,*,0,465,S,*,1,S,S,,BePoPhHu
468,S,*,0,468,S,*,1,S,S,,BePoPhHu
475,G,*,0,475,S,*,1,G,G,,BePoHu
488,S,*,0,488,S,.,1,S,S,,BePoPhHu
730,Y,*,1,730,Y,*,0,Y,Y,Po,
731,Y,*,1,731,Y,*,0,Y,Y,Po,
757,S,*,0,757,S,*,1,S,S,,BePoHu
769,S,*,0,769,S,*,1,S,S,,BeMiPoPhHu

Proteins: ENSP00000231721,ENSMUSP00000087643,ENSCAFP00000013954,ENSMODP00000014347
hsa,hsa.aa,hsa.diso,hsa.p,mus,mus.aa,mus.diso,mus.p,caf.aa,mod.aa,hsa.p.db,mus.p.db
507,Y,.,1,507,Y,.,0,Y,Y,Po,
707,Y,.,1,707,Y,.,0,Y,Y,BeMiPoHpPe,

Proteins: ENSP00000231749,ENSMUSP00000010188,ENSCAFP00000015621,ENSMODP00000015163
hsa,hsa.aa,hsa.diso,hsa.p,mus,mus.aa,mus.diso,mus.p,caf.aa,mod.aa,hsa.p.db,mus.p.db

Proteins: ENSP00000231790,ENSMUSP00000035079,ENSCAFP00000007136,ENSMODP00000016697
hsa,hsa.aa,hsa.diso,hsa.p,mus,mus.aa,mus.diso,mus.p,caf.aa,mod.aa,hsa.p.db,mus.p.db
2,S,*,1,2,A,*,0,S,S,Be,
183,Y,.,1,183,Y,.,0,Y,Y,MiPoHp,
184,S,.,1,184,S,.,0,S,S,MiHp,
269,S,.,1,269,S,.,1,S,S,BeMiPhHp,BePoHu
288,T,.,1,288,T,.,0,T,S,BeMiPo,
293,Y,.,1,293,Y,.,0,Y,Y,BeMiPo,
295,S,.,1,295,S,.,0,S,S,BeMiPo,
370,S,*,1,370,S,*,0,S,P,Po,
379,Y,*,1,379,Y,*,0,Y,S,Po,
386,T,*,1,386,T,*,0,T,T,Po,
406,S,*,1,406,S,*,0,S,E,Po,
417,T,*,0,419,T,*,1,T,T,,Hu
467,S,*,1,469,S,*,1,S,I,Po,BeMiPoHu
469,P,*,0,473,S,*,1,P,P,,BeMiPo
477,S,*,1,481,S,*,1,S,S,BeMiPoPhHpPe,BeMiPo
486,S,*,1,490,S,*,0,S,.,Be,
495,T,*,1,499,Y,*,0,T,C,Po,

Proteins: ENSP00000231887,ENSMUSP00000023559,ENSCAFP00000019481,ENSMODP00000003242
hsa,hsa.aa,hsa.diso,hsa.p,mus,mus.aa,mus.diso,mus.p,caf.aa,mod.aa,hsa.p.db,mus.p.db
27,T,.,1,27,T,.,0,A,A,Po,
153,T,.,1,151,T,.,0,T,T,Po,
159,L,.,0,157,S,.,1,L,L,,Po
160,A,.,0,158,T,.,1,A,A,,Po
243,Y,.,1,241,H,.,0,C,H,Po,
288,S,*,0,286,S,*,1,S,S,,Po
298,S,.,0,296,S,*,1,S,S,,Po
299,S,.,0,297,S,.,1,S,V,,BePo
307,T,.,0,305,T,.,1,T,S,,BePo
359,S,*,1,354,A,*,0,L,S,BeMiPoHpPe,
548,T,.,0,543,T,*,1,T,T,,BePo
580,Y,.,1,575,Y,.,0,Y,Y,Po,
582,Y,.,1,577,Y,.,0,Y,Y,Po,
625,Y,.,1,620,Y,.,0,Y,Y,Po,
714,S,*,1,709,S,*,0,S,S,Po,

Proteins: ENSP00000231948,ENSMUSP00000108865,ENSCAFP00000037924,ENSMODP00000005425
hsa,hsa.aa,hsa.diso,hsa.p,mus,mus.aa,mus.diso,mus.p,caf.aa,mod.aa,hsa.p.db,mus.p.db

Proteins: ENSP00000232003,ENSMUSP00000023590,ENSCAFP00000020009,ENSMODP00000019813
hsa,hsa.aa,hsa.diso,hsa.p,mus,mus.aa,mus.diso,mus.p,caf.aa,mod.aa,hsa.p.db,mus.p.db
46,Y,.,1,57,Y,.,0,Y,Y,Po,
67,Y,.,1,78,Y,.,0,Y,H,Po,
68,Y,.,1,79,Y,.,0,Y,Y,Po,
128,T,.,1,137,T,.,0,T,I,Po,

Proteins: ENSP00000232217,ENSMUSP00000035029,ENSCAFP00000011287,ENSMODP00000023202
hsa,hsa.aa,hsa.diso,hsa.p,mus,mus.aa,mus.diso,mus.p,caf.aa,mod.aa,hsa.p.db,mus.p.db
74,Y,.,1,74,H,.,0,Y,F,Po,
117,Y,.,1,117,Y,.,0,H,H,Po,

Proteins: ENSP00000232219,ENSMUSP00000059749,ENSCAFP00000011294,ENSMODP00000023203
hsa,hsa.aa,hsa.diso,hsa.p,mus,mus.aa,mus.diso,mus.p,caf.aa,mod.aa,hsa.p.db,mus.p.db

Proteins: ENSP00000232375,ENSMUSP00000057197,ENSCAFP00000018439,ENSMODP00000017938
hsa,hsa.aa,hsa.diso,hsa.p,mus,mus.aa,mus.diso,mus.p,caf.aa,mod.aa,hsa.p.db,mus.p.db
29,C,*,0,29,S,*,1,C,S,,Mi
119,S,.,1,119,S,.,0,S,S,Po,
150,Y,.,1,150,Y,.,0,Y,Y,BeMiPo,
176,S,.,0,176,S,.,1,S,S,,BePo
275,S,*,1,275,S,*,0,S,S,Po,
444,T,*,1,444,T,*,1,T,T,Mi,Mi

Proteins: ENSP00000232461,ENSMUSP00000010205,ENSCAFP00000015846,ENSMODP00000015374
hsa,hsa.aa,hsa.diso,hsa.p,mus,mus.aa,mus.diso,mus.p,caf.aa,mod.aa,hsa.p.db,mus.p.db
40,S,*,0,40,S,*,1,S,S,,Be
130,S,.,1,130,S,.,0,S,S,Po,
142,Y,.,1,142,Y,.,0,Y,Y,Mi,
202,S,.,0,202,S,.,1,S,S,,Be

Proteins: ENSP00000232501,ENSMUSP00000010201,ENSCAFP00000015575,ENSMODP00000015147
hsa,hsa.aa,hsa.diso,hsa.p,mus,mus.aa,mus.diso,mus.p,caf.aa,mod.aa,hsa.p.db,mus.p.db

Proteins: ENSP00000232564,ENSMUSP00000121127,ENSCAFP00000016683,ENSMODP00000026630
hsa,hsa.aa,hsa.diso,hsa.p,mus,mus.aa,mus.diso,mus.p,caf.aa,mod.aa,hsa.p.db,mus.p.db
2,S,*,1,2,S,*,1,S,S,PoHp,PoPh
34,T,.,1,34,T,.,0,T,T,Po,
207,S,.,1,207,S,.,0,S,S,Ph,

Proteins: ENSP00000232603,ENSMUSP00000023330,ENSCAFP00000015163,ENSMODP00000022540
hsa,hsa.aa,hsa.diso,hsa.p,mus,mus.aa,mus.diso,mus.p,caf.aa,mod.aa,hsa.p.db,mus.p.db
92,T,.,1,91,T,*,0,T,A,BeMiPo,
280,S,.,1,279,S,.,0,S,.,Po,
353,S,.,1,352,S,.,0,C,.,Po,
364,S,.,1,363,H,.,0,S,.,Po,
372,S,.,1,371,S,.,0,S,.,Po,
767,S,*,1,745,N,*,0,N,.,Po,
772,S,*,1,750,H,*,0,N,.,Po,
788,S,*,1,766,S,*,0,S,.,Po,

Proteins: ENSP00000232607,ENSMUSP00000023510,ENSCAFP00000018290,ENSMODP00000022885
hsa,hsa.aa,hsa.diso,hsa.p,mus,mus.aa,mus.diso,mus.p,caf.aa,mod.aa,hsa.p.db,mus.p.db
16,Y,.,1,16,Y,.,0,Y,Y,Po,
37,Y,.,1,37,Y,.,1,Y,Y,BeMiPoHpPe,BeMiPo
214,S,*,1,214,L,*,0,S,M,BeMiPoPhHpPe,
217,S,*,1,217,P,*,0,S,.,Po,
432,Y,*,1,432,Y,*,0,Y,Y,BeMiPo,
444,S,.,1,444,S,.,0,S,S,BeMiPoPhHp,
455,S,.,1,455,A,.,0,T,T,Po,
466,Y,.,1,466,Y,.,0,Y,Y,Po,

Proteins: ENSP00000232744,ENSMUSP00000032169,ENSCAFP00000006053,ENSMODP00000009874
hsa,hsa.aa,hsa.diso,hsa.p,mus,mus.aa,mus.diso,mus.p,caf.aa,mod.aa,hsa.p.db,mus.p.db
74,Y,*,1,74,Y,*,0,Y,Y,Po,
100,Y,.,0,100,Y,*,1,Y,Y,,Po
101,Y,.,0,101,Y,.,1,Y,Y,,Po

Proteins: ENSP00000232766,ENSMUSP00000069674,ENSCAFP00000019632,ENSMODP00000017603
hsa,hsa.aa,hsa.diso,hsa.p,mus,mus.aa,mus.diso,mus.p,caf.aa,mod.aa,hsa.p.db,mus.p.db

Proteins: ENSP00000232888,ENSMUSP00000038580,ENSCAFP00000014797,ENSMODP00000014799
hsa,hsa.aa,hsa.diso,hsa.p,mus,mus.aa,mus.diso,mus.p,caf.aa,mod.aa,hsa.p.db,mus.p.db
2,S,*,1,2,S,*,0,S,.,BePoPhHp,
15,S,*,1,15,P,*,0,S,.,Po,
32,S,*,1,32,S,*,0,S,.,Po,
39,S,*,1,39,S,*,0,S,.,Po,
50,S,*,1,50,S,*,1,S,.,BeMiPoPhHpPe,BeMiPoPhPeHu
51,S,*,1,51,S,*,1,S,.,BeMiPoPhHpPe,BeMiPoPhPeHu
53,S,*,1,53,S,*,1,S,.,BeMiPoPhHpPe,BeMiPoPhPeHu
55,S,*,1,55,S,*,1,S,.,BeMiPoPhHpPe,BeMiPoPhHu
57,S,*,1,57,S,*,1,S,.,BeMiPoHpPe,BeMiPoPh
74,T,*,1,74,T,*,0,T,T,Be,
169,S,.,0,169,T,.,1,T,T,,BeMiPo
245,S,.,1,245,S,.,0,S,S,BeMiPoHp,
470,P,*,0,470,S,*,1,P,A,,BeMiPoPhPeHu
475,S,*,1,475,S,*,0,S,S,MiHp,

Proteins: ENSP00000232974,ENSMUSP00000091286,ENSCAFP00000025553,ENSMODP00000016991
hsa,hsa.aa,hsa.diso,hsa.p,mus,mus.aa,mus.diso,mus.p,caf.aa,mod.aa,hsa.p.db,mus.p.db
412,S,.,1,428,A,.,0,S,.,Hp,
632,Y,.,1,643,Y,.,0,Y,Y,Po,

Proteins: ENSP00000232975,ENSMUSP00000131991,ENSCAFP00000013851,ENSMODP00000014312
hsa,hsa.aa,hsa.diso,hsa.p,mus,mus.aa,mus.diso,mus.p,caf.aa,mod.aa,hsa.p.db,mus.p.db
93,S,.,0,93,S,.,1,S,S,,Po
98,S,.,0,98,S,.,1,S,S,,Po
111,Y,.,1,111,Y,.,0,Y,Y,BeMiPo,

Proteins: ENSP00000232978,ENSMUSP00000035112,ENSCAFP00000007958,ENSMODP00000016985
hsa,hsa.aa,hsa.diso,hsa.p,mus,mus.aa,mus.diso,mus.p,caf.aa,mod.aa,hsa.p.db,mus.p.db
158,T,*,1,158,T,*,0,.,T,Po,
162,S,*,1,162,S,*,0,.,S,Po,
204,S,*,1,204,S,*,0,.,S,Po,
243,S,*,1,243,S,*,1,.,N,Po,BePoHu
244,S,*,1,244,S,*,1,.,N,Po,PoHu
245,S,*,1,245,S,*,0,.,Q,Po,
253,A,*,0,253,T,*,1,.,S,,BeMiPoPhHu
255,N,*,0,255,S,*,1,.,N,,BeMiPoPhHu
260,S,*,0,260,S,*,1,.,S,,Hu
273,S,*,1,273,S,*,0,.,L,Po,
320,S,*,1,320,S,*,0,S,S,Be,
325,S,*,1,325,S,*,0,S,S,Be,
338,T,*,0,338,T,*,1,T,T,,BeMiPo
343,T,*,1,343,T,*,1,T,T,BeMiPoPhHpPe,BePoPhHu
347,S,*,1,347,S,*,1,S,S,BeMiPoPhHpPe,PoPh
361,T,*,1,361,T,*,0,T,T,Po,
375,Y,*,1,375,Y,*,0,Y,Y,MiHp,
379,S,*,1,379,S,*,1,S,S,BeMiPoPhHpPe,BeMiPo
390,S,*,1,390,S,*,0,S,S,Po,
401,S,*,1,401,S,*,1,S,S,BePo,BeMiPoPh
403,S,*,1,403,S,*,1,S,S,BePo,BeMiPoPh
406,S,*,1,406,S,*,0,S,S,BeMiPhHp,
408,S,*,1,408,S,*,0,S,S,BeMiPhHpPe,
410,S,*,1,410,S,*,0,S,S,BeMiPhHpPe,
411,Y,*,1,411,Y,*,0,Y,Y,BeMiPo,
414,Y,*,1,414,Y,*,0,Y,Y,BeMiPoHp,
415,Y,*,1,415,Y,*,0,Y,Y,BeMiPoHp,
416,S,*,1,416,S,*,0,S,S,MiPoHp,
463,S,*,1,463,.,NA,0,S,S,BeMiPoPhHpPe,
467,S,*,1,467,P,*,0,S,S,BeMiPoPhHp,
468,S,*,1,468,S,*,1,S,S,MiPhHp,BeMiPoPhHu
470,S,*,1,470,S,*,1,S,S,MiHp,BeMiPoHu
471,S,*,1,471,P,*,0,S,S,MiHp,
472,T,*,1,472,T,*,0,T,V,MiHp,
485,S,*,1,485,S,*,0,S,S,BeMiPo,
491,S,*,1,491,S,*,0,S,S,BeMiPo,
492,S,*,1,492,S,*,0,S,S,BeMiPo,
495,S,*,1,495,S,*,0,S,S,BeMiPo,
496,S,*,1,496,S,*,0,S,S,Po,
509,S,*,1,509,S,*,0,S,S,MiHp,
515,S,*,1,515,S,*,0,S,S,Po,
521,S,*,1,521,S,*,0,S,S,Po,
523,S,*,1,523,S,*,0,S,S,Po,
529,S,*,1,529,S,*,1,S,S,Po,Po
533,S,*,0,533,S,*,1,S,S,,Po
549,S,*,0,549,S,*,1,S,S,,BeMiPo
570,T,*,1,569,P,*,0,T,T,Po,
572,S,*,1,570,.,NA,0,S,S,BeMiPoHpPe,
575,S,*,1,573,S,*,0,S,N,Po,
611,S,*,1,609,S,*,1,S,S,BeMiPhHpPe,Po
613,S,*,1,611,S,*,1,S,S,BeMiPoHpPe,BePoHu
658,T,*,1,656,T,*,0,T,P,Po,
678,Y,*,1,676,Y,*,0,Y,Y,Po,
679,S,*,1,677,S,*,0,S,S,Po,
699,S,*,1,697,S,*,0,S,S,Po,
701,S,*,1,699,S,*,0,S,S,Po,
709,S,*,0,709,S,*,1,S,S,,BeMiPo
711,S,*,0,711,S,*,1,S,S,,BeMiPo
714,S,*,1,714,T,*,1,S,S,Ph,Hu
715,S,*,0,715,S,*,1,S,S,,BeMiPoPh
717,S,*,1,717,S,*,0,S,S,Ph,
724,S,*,1,724,S,*,0,S,T,MiHp,
767,S,*,1,765,V,*,0,N,S,Po,
769,S,*,1,767,S,*,0,S,S,Po,
866,S,*,1,859,.,NA,0,S,S,BeMiPoPhHp,
887,S,*,1,880,S,*,0,S,S,BeMiPoPhHpPe,
889,S,*,1,882,S,*,0,S,S,BeMiPoPhHpPe,
891,S,*,1,884,S,*,1,S,S,BeMiPoPhHpPe,BeMiPo
896,T,*,1,889,T,*,0,T,N,Ph,
907,S,*,0,900,S,*,1,S,S,,BeMiPoPhHu
915,T,*,1,908,S,*,1,T,T,BePo,BeMiPoPhHu
916,S,*,1,909,S,*,1,S,S,BePo,BeMiPoPhHu
918,S,*,1,911,S,*,1,S,S,BePo,BeMiPoPhHu
920,S,*,1,913,S,*,1,S,V,BePo,Po
1036,T,*,0,1028,T,*,1,T,T,,BePoHu
1066,L,*,0,1060,S,*,1,F,H,,BePoHu
1074,T,*,1,1068,T,*,0,T,N,MiPhHp,
1076,S,*,1,1069,.,NA,0,S,S,MiPhHp,
1077,S,*,1,1069,.,NA,0,S,A,BeMiPoHp,
1145,T,*,1,1138,V,*,0,A,S,Be,
1146,S,*,1,1139,S,*,1,S,.,BeMiPoPhHp,BeMiPoPhHu
1155,T,*,1,1148,S,*,1,T,T,BeMiPoPhHp,BePoPhHu
1203,S,*,0,1195,S,*,1,S,G,,Po
1217,S,*,1,1209,S,*,0,S,S,Po,
1276,S,.,1,1267,S,*,0,S,S,Ph,
1335,S,*,1,1326,S,*,0,S,S,Po,
1339,S,*,1,1330,S,*,0,S,S,Po,
1341,S,*,1,1332,S,*,0,S,S,Po,
1350,S,*,1,1341,S,*,1,S,S,Po,MiPo
1352,S,*,1,1343,S,*,1,S,S,Po,MiPo
1353,Y,*,1,1344,Y,*,1,Y,Y,Po,Po
1354,S,*,1,1345,S,*,1,S,S,Po,MiPo
1356,S,*,1,1347,S,*,1,S,S,BePoPh,MiPo
1358,S,*,1,1349,S,*,1,S,S,BePo,BeMiPo
1363,S,*,1,1354,S,*,1,S,S,BePo,BeMiPo
1377,Y,*,1,1368,F,*,0,Y,Y,Po,
1445,S,*,1,1436,S,*,0,S,S,Po,
1462,S,*,1,1453,S,*,0,S,S,Po,

Proteins: ENSP00000233025,ENSMUSP00000124428,ENSCAFP00000013114,ENSMODP00000014009
hsa,hsa.aa,hsa.diso,hsa.p,mus,mus.aa,mus.diso,mus.p,caf.aa,mod.aa,hsa.p.db,mus.p.db

Proteins: ENSP00000233027,ENSMUSP00000057915,ENSCAFP00000013106,ENSMODP00000033140
hsa,hsa.aa,hsa.diso,hsa.p,mus,mus.aa,mus.diso,mus.p,caf.aa,mod.aa,hsa.p.db,mus.p.db
165,T,.,1,165,T,.,0,T,T,Mi,
216,Y,.,1,216,Y,.,0,Y,Y,Po,
319,Y,*,1,319,H,*,0,Y,R,Po,
340,S,*,1,340,S,*,0,T,E,BeMiPo,
356,T,*,0,356,T,*,1,T,P,,PoHu
429,S,*,0,429,S,*,1,F,T,,MiPo
430,S,*,0,430,S,*,1,S,S,,BeMiPoPh
474,S,*,1,455,.,NA,0,.,Y,Po,
482,S,*,1,455,.,NA,0,.,K,Po,
484,S,*,1,455,.,NA,0,.,Q,BeMiPoHpPe,
489,S,*,1,455,.,NA,0,.,F,Po,
563,S,*,1,507,L,*,0,A,V,BeMiPoHp,
580,T,*,1,524,I,*,0,T,K,BeMiHpPe,
582,T,*,1,526,T,*,0,T,T,BeMiHpPe,
629,S,*,1,573,L,*,0,F,F,Po,
630,S,*,1,574,P,*,0,P,P,Po,
631,S,*,1,575,S,*,0,S,I,Po,
634,S,*,1,578,A,*,0,S,S,Po,
639,S,*,1,582,.,NA,0,.,S,Po,
661,S,*,1,604,S,*,0,S,C,Po,
677,S,*,0,629,S,*,1,S,S,,PoHu
685,T,*,0,637,T,*,1,T,A,,Hu
691,S,*,1,643,S,*,0,S,S,Po,
695,Y,*,1,647,S,*,0,S,S,Po,
723,S,*,0,675,S,*,1,S,N,,PoHu

Proteins: ENSP00000233055,ENSMUSP00000109140,ENSCAFP00000023878,ENSMODP00000026495
hsa,hsa.aa,hsa.diso,hsa.p,mus,mus.aa,mus.diso,mus.p,caf.aa,mod.aa,hsa.p.db,mus.p.db
306,T,.,1,306,T,.,0,T,T,Po,
408,S,*,1,408,S,*,1,L,S,BeMiPoPhHp,MiPoPhPeHu

Proteins: ENSP00000233078,ENSMUSP00000101000,ENSCAFP00000028871,ENSMODP00000006345
hsa,hsa.aa,hsa.diso,hsa.p,mus,mus.aa,mus.diso,mus.p,caf.aa,mod.aa,hsa.p.db,mus.p.db
86,T,*,1,86,T,*,0,T,T,Po,
204,S,*,1,203,S,*,0,S,S,BeMiPoHpPe,
269,T,*,1,268,T,*,0,T,T,BeMiPo,
315,T,*,1,314,T,*,0,T,T,BeMiPo,
405,Y,.,1,404,Y,*,0,Y,Y,Po,

Proteins: ENSP00000233099,ENSMUSP00000094882,ENSCAFP00000009007,ENSMODP00000019187
hsa,hsa.aa,hsa.diso,hsa.p,mus,mus.aa,mus.diso,mus.p,caf.aa,mod.aa,hsa.p.db,mus.p.db
159,S,.,1,159,S,.,0,S,.,Po,
165,S,.,1,165,T,.,0,N,.,Po,
266,T,.,1,266,T,.,0,T,T,Po,
276,T,.,1,276,T,.,0,T,T,Po,
548,S,*,1,548,S,*,0,S,S,Po,
564,T,.,1,564,T,.,0,T,T,Po,
568,S,.,1,568,S,.,0,S,S,Po,
601,S,*,1,601,S,*,1,S,S,Po,Po
828,T,.,1,828,T,.,0,T,T,BeMiPoHp,
832,S,.,1,832,S,.,0,S,S,BeMiPoHp,
842,S,*,1,842,S,*,0,S,S,BeMiPoHp,
843,T,*,1,843,T,*,0,T,T,BeMiPoHp,
1123,S,.,1,1123,N,.,0,N,.,BeMiPoPhHp,
1394,S,.,1,1394,S,.,0,S,S,Po,
1737,S,*,1,1737,S,*,1,S,S,BeMiPoPhHp,BePoPh
1739,S,*,1,1739,S,*,0,S,S,Po,
1823,T,*,1,1823,T,*,0,T,T,Po,

Proteins: ENSP00000233121,ENSMUSP00000031058,ENSCAFP00000006909,ENSMODP00000019652
hsa,hsa.aa,hsa.diso,hsa.p,mus,mus.aa,mus.diso,mus.p,caf.aa,mod.aa,hsa.p.db,mus.p.db
155,T,*,1,155,T,*,0,T,T,Hp,
161,T,*,0,161,T,*,1,T,Q,,BeMiPoPhPe
162,S,*,1,162,S,*,1,S,L,BeMiPoHp,BeMiPoPhHu
164,T,*,0,164,T,*,1,T,E,,PoPhHu
176,S,*,1,176,S,*,1,S,Q,BeMiPo,BePoHu

Proteins: ENSP00000233202,ENSMUSP00000027368,ENSCAFP00000021599,ENSMODP00000019331
hsa,hsa.aa,hsa.diso,hsa.p,mus,mus.aa,mus.diso,mus.p,caf.aa,mod.aa,hsa.p.db,mus.p.db
6,G,*,0,6,S,*,1,D,D,,Ph
14,S,*,0,14,S,*,1,N,S,,PoPhHu
15,Y,*,0,15,Y,*,1,Y,Y,,BePoPhHu
17,S,*,0,17,S,*,1,S,S,,Ph
19,S,*,0,19,S,*,1,S,S,,Ph
23,S,*,0,20,S,*,1,H,S,,BePoPhHu
412,T,.,1,409,T,.,0,T,T,MiHp,
549,S,*,0,547,S,*,1,S,.,,Ph

Proteins: ENSP00000233336,ENSMUSP00000046883,ENSCAFP00000010644,ENSMODP00000008178
hsa,hsa.aa,hsa.diso,hsa.p,mus,mus.aa,mus.diso,mus.p,caf.aa,mod.aa,hsa.p.db,mus.p.db
18,S,.,1,18,S,.,0,S,S,Po,
135,Y,.,1,135,Y,.,0,Y,Y,BeMiPo,

Proteins: ENSP00000233468,ENSMUSP00000043662,ENSCAFP00000005886,ENSMODP00000002604
hsa,hsa.aa,hsa.diso,hsa.p,mus,mus.aa,mus.diso,mus.p,caf.aa,mod.aa,hsa.p.db,mus.p.db
42,Y,.,1,42,Y,.,0,Y,Y,Po,
86,Y,.,1,86,Y,.,0,Y,Y,BeMiPoHp,

Proteins: ENSP00000233575,ENSMUSP00000031029,ENSCAFP00000007312,ENSMODP00000019547
hsa,hsa.aa,hsa.diso,hsa.p,mus,mus.aa,mus.diso,mus.p,caf.aa,mod.aa,hsa.p.db,mus.p.db
37,Y,.,0,37,Y,.,1,Y,Y,,Po
38,S,.,1,38,S,.,1,S,S,Po,Po
51,Y,.,1,51,Y,.,0,Y,Y,Po,
210,Y,.,0,210,Y,.,1,Y,Y,,Po
324,T,.,1,324,T,.,0,T,T,Po,
326,S,.,1,326,S,.,0,S,S,Po,
331,S,*,1,331,S,*,1,S,S,BeMiPoHp,BePoPhHu
333,S,*,1,333,G,*,0,S,N,BeMiPoHp,
334,T,*,1,334,T,*,1,T,T,BeMiHp,MiPoPhPe
335,S,*,1,335,S,*,0,S,S,BeMi,
336,S,*,1,336,S,*,1,S,S,BeMiPoHp,PoPhHu
388,S,*,1,388,S,*,0,S,S,Po,
403,T,*,1,403,T,*,0,T,T,BeMiPoHp,
407,S,*,1,407,S,*,1,S,S,BeMiPoHp,Po
409,S,*,1,409,S,*,1,S,S,BeMiPoPhHpPe,BeMiPoPhPeHu
415,S,*,1,415,S,*,1,S,S,BeMiPoHpPe,BePoPhHu
421,S,*,1,421,S,*,1,S,S,BeMiPoHpPe,BeMiPoPhPeHu
428,S,*,0,428,S,*,1,S,S,,BePoHu
434,S,*,1,434,S,.,0,S,S,BePo,
437,S,.,1,437,S,.,1,S,S,BeMiPoHpPe,BeMiPoPhPeHu
440,S,.,1,440,S,.,1,S,S,BeMiPoHpPe,BeMiPoPhPeHu
446,S,*,1,446,S,*,0,S,S,MiHp,
449,T,*,1,449,T,*,0,T,P,BeMiPo,

Proteins: ENSP00000233616,ENSMUSP00000032114,ENSCAFP00000012442,ENSMODP00000006109
hsa,hsa.aa,hsa.diso,hsa.p,mus,mus.aa,mus.diso,mus.p,caf.aa,mod.aa,hsa.p.db,mus.p.db
111,S,.,1,109,S,.,0,S,S,Po,
126,T,*,1,124,A,.,0,A,A,Po,
127,T,*,1,125,T,.,0,T,P,Po,
705,T,.,1,702,S,.,0,N,D,Po,
706,S,.,1,703,S,.,0,S,S,Po,
707,S,.,1,704,P,.,0,P,P,Po,
738,Y,*,1,735,Y,*,0,Y,Y,Po,

Proteins: ENSP00000233630,ENSMUSP00000130614,ENSCAFP00000012421,ENSMODP00000006054
hsa,hsa.aa,hsa.diso,hsa.p,mus,mus.aa,mus.diso,mus.p,caf.aa,mod.aa,hsa.p.db,mus.p.db
3,S,*,1,3,S,*,0,S,.,BePoHp,
109,Y,.,1,109,Y,*,0,Y,Y,BeMiPo,
195,S,*,1,195,S,.,0,S,S,BeMiPo,

Proteins: ENSP00000233638,ENSMUSP00000087069,ENSCAFP00000012413,ENSMODP00000006027
hsa,hsa.aa,hsa.diso,hsa.p,mus,mus.aa,mus.diso,mus.p,caf.aa,mod.aa,hsa.p.db,mus.p.db
181,Y,.,1,181,Y,.,0,Y,Y,Po,

Proteins: ENSP00000233668,ENSMUSP00000087079,ENSCAFP00000012266,ENSMODP00000005837
hsa,hsa.aa,hsa.diso,hsa.p,mus,mus.aa,mus.diso,mus.p,caf.aa,mod.aa,hsa.p.db,mus.p.db
33,S,.,1,33,S,.,0,S,S,Po,
48,S,*,0,48,S,*,1,S,S,,PoPh
136,S,*,0,136,S,*,1,S,S,,BeMiPo
146,Y,*,1,146,Y,*,1,Y,Y,BeMiPoHpPe,BeMiPoPe
174,Y,.,1,174,Y,.,0,Y,Y,MiHp,
203,Y,.,1,203,Y,.,0,Y,Y,MiPe,
269,S,*,1,269,S,*,1,S,S,BeMiPoHpPe,BeMiPoPhPeHu
275,A,*,0,274,T,*,1,A,G,,PoPh
281,S,*,1,280,P,*,0,S,T,BeMiPoHpPe,
291,S,*,1,290,S,*,1,S,E,BeMiPoHpPe,BeMiPo
296,Y,*,1,295,Y,*,1,Y,Y,BeMiPoHpPe,BeMiPoPe
310,S,*,1,309,S,*,0,S,A,BeMiPoHp,
313,S,*,1,312,S,*,1,S,P,Po,Po
315,Y,*,1,314,Y,*,1,Y,Y,BeMiPoHpPe,BeMiPoPe
316,S,*,1,315,S,*,1,S,S,Po,BeMiPo
337,Y,*,1,336,Y,*,1,Y,Y,BeMiPoHpPe,BeMiPoPe
341,Y,*,1,340,Y,*,1,Y,Y,BeMiPoHpPe,BeMiPoPe
354,T,*,1,353,T,*,1,T,G,Po,BeMiPo
356,P,*,0,355,S,*,1,P,A,,BeMiPo
362,Y,*,1,361,Y,*,1,Y,Y,BeMiPoHpPe,BeMiPoPhPeHu
377,Y,*,1,376,Y,*,1,Y,Y,BeMiPoHpPe,BeMiPoPe
398,Y,*,1,397,Y,*,1,Y,Y,BeMiPoHpPe,BeMiPoPe
402,Y,*,1,401,Y,*,1,Y,Y,BeMiPoHpPe,BeMiPoPe
406,T,*,1,405,T,*,1,T,M,Po,BeMiPo
409,Y,*,1,408,Y,*,1,Y,Y,BeMiPoHpPe,BeMiPoPe
416,S,*,0,415,S,*,1,S,N,,BeMiPoPhHu
439,S,*,1,438,S,*,0,N,A,BeMiPoPe,
443,S,*,1,442,G,*,0,G,.,BeMiPo,
446,S,*,1,447,T,*,0,T,P,BeMiPoPe,
449,Y,*,1,450,Y,*,1,Y,Y,BeMiPoHpPe,BeMiPoPe
450,S,*,1,451,S,*,0,S,S,BeMiPoHpPe,
470,T,*,1,471,N,*,0,A,S,Po,

Proteins: ENSP00000233710,ENSMUSP00000027153,ENSCAFP00000020422,ENSMODP00000019737
hsa,hsa.aa,hsa.diso,hsa.p,mus,mus.aa,mus.diso,mus.p,caf.aa,mod.aa,hsa.p.db,mus.p.db
54,S,.,0,54,S,.,1,S,S,,Be
55,P,.,0,55,S,.,1,S,S,,BePoPh
162,T,.,1,162,T,.,0,V,T,Po,
191,D,.,0,191,S,*,1,D,D,,BePo
193,S,.,0,193,S,.,1,S,S,,BePo
200,S,.,0,200,S,.,1,S,S,,BePo
271,S,.,1,271,N,.,0,S,S,Po,
329,T,.,1,329,T,.,0,T,T,Po,
362,S,.,0,362,S,.,1,S,S,,BePo
411,Y,.,1,411,Y,.,0,Y,Y,Po,

Proteins: ENSP00000233809,ENSMUSP00000046610,ENSCAFP00000021381,ENSMODP00000019398
hsa,hsa.aa,hsa.diso,hsa.p,mus,mus.aa,mus.diso,mus.p,caf.aa,mod.aa,hsa.p.db,mus.p.db
142,S,*,1,123,T,*,0,S,S,Po,

Proteins: ENSP00000233813,ENSMUSP00000027377,ENSCAFP00000021360,ENSMODP00000019396
hsa,hsa.aa,hsa.diso,hsa.p,mus,mus.aa,mus.diso,mus.p,caf.aa,mod.aa,hsa.p.db,mus.p.db
116,S,*,1,115,S,*,1,S,S,BeMiPoPe,BePoHu
124,T,*,0,123,T,*,1,T,T,,Hu
131,T,*,0,130,T,*,1,T,T,,Po
215,Y,.,1,214,Y,.,0,Y,Y,Po,
268,S,*,1,267,S,*,0,S,S,BeMiPoPe,

Proteins: ENSP00000233826,ENSMUSP00000108838,ENSCAFP00000017004,ENSMODP00000013233
hsa,hsa.aa,hsa.diso,hsa.p,mus,mus.aa,mus.diso,mus.p,caf.aa,mod.aa,hsa.p.db,mus.p.db
201,S,.,1,201,N,.,0,S,R,BeMiPo,
287,S,.,1,287,S,.,0,S,S,BeMiPo,
327,T,.,0,327,T,.,1,T,A,,BeMiPoPh

Proteins: ENSP00000233838,ENSMUSP00000070109,ENSCAFP00000011457,ENSMODP00000019475
hsa,hsa.aa,hsa.diso,hsa.p,mus,mus.aa,mus.diso,mus.p,caf.aa,mod.aa,hsa.p.db,mus.p.db
7,S,*,1,7,S,*,0,S,L,BeMiPoPhHp,
10,T,*,1,10,V,*,0,G,T,BeMiPhHp,
11,S,*,1,11,A,*,0,P,P,BeMiHp,
135,Y,.,1,135,Y,.,0,Y,Y,BeMiPo,
494,S,.,1,494,S,.,0,S,S,Ph,
695,S,.,1,695,S,.,0,S,S,Po,

Proteins: ENSP00000233840,ENSMUSP00000127913,ENSCAFP00000041570,ENSMODP00000013109
hsa,hsa.aa,hsa.diso,hsa.p,mus,mus.aa,mus.diso,mus.p,caf.aa,mod.aa,hsa.p.db,mus.p.db

Proteins: ENSP00000233944,ENSMUSP00000080342,ENSCAFP00000007343,ENSMODP00000019188
hsa,hsa.aa,hsa.diso,hsa.p,mus,mus.aa,mus.diso,mus.p,caf.aa,mod.aa,hsa.p.db,mus.p.db

Proteins: ENSP00000233948,ENSMUSP00000006716,ENSCAFP00000038712,ENSMODP00000019182
hsa,hsa.aa,hsa.diso,hsa.p,mus,mus.aa,mus.diso,mus.p,caf.aa,mod.aa,hsa.p.db,mus.p.db
275,T,*,1,274,T,*,0,T,T,Po,

Proteins: ENSP00000233954,ENSMUSP00000095379,ENSCAFP00000003129,ENSMODP00000002882
hsa,hsa.aa,hsa.diso,hsa.p,mus,mus.aa,mus.diso,mus.p,caf.aa,mod.aa,hsa.p.db,mus.p.db
164,S,.,1,170,S,.,0,T,D,Po,
179,Y,.,1,185,Y,.,0,Y,Y,BeMiPo,
377,Y,.,1,382,Y,.,0,Y,Y,Po,
380,Y,.,1,385,Y,.,0,Y,Y,BeMiPo,
383,Y,.,1,388,Y,.,0,Y,Y,BeMiPo,
387,Y,*,1,392,F,.,0,Y,Y,Po,
437,N,.,0,442,S,.,1,N,C,,Po
533,Y,.,1,538,Y,.,0,Y,Y,Po,

Proteins: ENSP00000233969,ENSMUSP00000027231,ENSCAFP00000041919,ENSMODP00000002960
hsa,hsa.aa,hsa.diso,hsa.p,mus,mus.aa,mus.diso,mus.p,caf.aa,mod.aa,hsa.p.db,mus.p.db
356,Y,.,1,357,Y,.,0,Y,Y,Po,
361,Y,.,1,362,Y,.,0,Y,Y,Po,
499,S,*,1,500,S,*,0,S,S,Po,
503,Y,*,1,504,H,*,0,H,H,Po,
578,T,*,0,579,S,*,1,S,S,,BePoHu
581,S,*,0,582,S,*,1,S,S,,BePoHu
610,Y,.,1,611,Y,.,0,Y,Y,Po,
643,S,*,1,644,S,*,1,S,S,Po,Po
652,S,*,1,653,N,*,0,S,N,Po,
661,S,*,1,662,S,*,1,S,S,Po,Po
662,T,*,1,663,T,*,1,T,T,Po,Po
665,S,*,1,666,S,*,0,S,S,Po,
669,S,*,1,670,S,*,1,S,S,Po,Po
696,S,*,0,697,S,*,1,S,S,,Hu
739,S,*,1,740,S,*,0,L,A,Po,
745,S,*,1,746,S,*,0,C,S,Po,
746,T,*,1,747,V,*,0,T,I,BeMiPo,
749,T,*,1,750,A,*,0,A,T,Po,

Proteins: ENSP00000234170,ENSMUSP00000024885,ENSCAFP00000009146,ENSMODP00000010235
hsa,hsa.aa,hsa.diso,hsa.p,mus,mus.aa,mus.diso,mus.p,caf.aa,mod.aa,hsa.p.db,mus.p.db
33,T,*,1,33,G,*,0,N,E,BeMiPoHpPe,
34,S,*,1,34,D,*,0,D,D,BeMiPoHpPe,
41,S,.,1,41,S,.,0,S,T,BeMiHpPe,
100,S,.,1,99,.,NA,0,F,F,MiPo,
156,T,*,1,155,V,*,0,T,T,BePo,
174,T,.,1,174,T,.,0,T,T,BeMiPoHp,
184,Y,.,1,184,Y,.,0,Y,Y,MiHp,
192,Y,.,1,192,Y,.,0,Y,Y,BeMiPo,
203,S,.,1,203,S,.,0,S,S,MiHp,
231,S,*,1,231,S,*,0,S,S,BeMiHp,
232,S,*,1,232,S,*,0,A,S,BeMiHp,
233,T,*,1,233,T,*,0,T,T,MiHp,
241,S,.,1,241,S,.,0,S,S,BeMiPoHp,
243,T,.,1,243,T,.,0,T,T,Ph,
319,S,*,1,319,S,*,0,S,S,MiPhHp,
480,S,.,1,480,S,.,0,S,S,Po,
496,Y,.,1,496,Y,.,0,Y,Y,MiPe,
571,Y,.,1,571,Y,.,0,F,Y,BeMiPoPhHp,
621,S,.,1,621,S,*,1,S,T,BeMiHpPe,BeMiPoHu
629,S,.,1,629,S,*,1,S,S,BeMiPoPhHpPe,BeMiPoPhHu
642,E,.,0,641,S,.,1,E,D,,BeMiPoPhHu
648,T,.,1,647,T,.,0,.,T,MiHp,
669,T,*,0,670,S,*,1,S,S,,Po
835,S,*,1,837,S,*,0,S,S,BeMiPoPhHpPe,
959,S,*,1,958,S,*,0,S,S,Be,
973,S,*,1,972,S,*,0,S,S,BeMiPoPhHpPe,
974,S,*,1,973,S,*,0,S,S,BeMiPo,
978,S,.,1,977,S,.,0,S,S,BeMiPoHpPe,

Proteins: ENSP00000234195,ENSMUSP00000044543,ENSCAFP00000009247,ENSMODP00000010528
hsa,hsa.aa,hsa.diso,hsa.p,mus,mus.aa,mus.diso,mus.p,caf.aa,mod.aa,hsa.p.db,mus.p.db
33,S,*,1,0,.,NA,0,.,.,Po,
36,S,*,1,0,.,NA,0,.,.,Po,
41,S,*,1,0,.,NA,0,.,.,Po,
205,T,*,0,51,S,*,1,S,S,,BePoHu
284,S,*,0,140,S,*,1,S,N,,Hu
332,T,.,0,154,T,.,1,T,T,,BePoHu
337,T,*,0,159,T,.,1,T,T,,PoHu
484,Y,.,1,306,Y,.,0,Y,Y,MiPo,
485,Y,.,1,307,Y,.,0,Y,Y,MiPo,
490,Y,.,1,312,Y,.,0,Y,Y,Po,

Proteins: ENSP00000234198,ENSMUSP00000024159,ENSCAFP00000031627,ENSMODP00000011090
hsa,hsa.aa,hsa.diso,hsa.p,mus,mus.aa,mus.diso,mus.p,caf.aa,mod.aa,hsa.p.db,mus.p.db
122,Y,*,1,125,Y,*,0,Y,Y,BeMiHpPe,
225,S,*,1,228,S,*,0,S,S,BeMiPo,
227,S,*,1,230,S,*,0,S,S,BeMiPoPe,
232,S,*,1,235,S,*,0,S,S,BeMiPoPe,
257,S,*,1,259,S,*,0,S,S,Po,

Proteins: ENSP00000234256,ENSMUSP00000105223,ENSCAFP00000004745,ENSMODP00000004045
hsa,hsa.aa,hsa.diso,hsa.p,mus,mus.aa,mus.diso,mus.p,caf.aa,mod.aa,hsa.p.db,mus.p.db
10,Y,*,1,10,Y,*,1,Y,Y,BeMiPoHp,Po
24,A,*,0,24,T,*,1,A,A,,Po
502,S,*,1,502,S,*,0,S,S,BeMiPo,
506,T,*,1,506,T,*,1,T,T,MiHp,BeMiPoPe
507,S,*,1,507,S,*,1,S,S,BeMiPoHpPe,BeMiPoPhPeHu
511,T,*,0,511,T,*,1,T,T,,BeMiPh
521,S,*,1,521,I,*,0,S,G,BeMiPoHp,
527,S,*,0,527,S,*,1,S,S,,BeMiPoPhHu
530,S,*,0,530,S,*,1,S,S,,BePoHu

Proteins: ENSP00000234296,ENSMUSP00000027198,ENSCAFP00000017769,ENSMODP00000018838
hsa,hsa.aa,hsa.diso,hsa.p,mus,mus.aa,mus.diso,mus.p,caf.aa,mod.aa,hsa.p.db,mus.p.db
70,Y,.,1,70,Y,.,0,Y,Y,Po,
95,Y,*,1,95,Y,*,0,Y,Y,Po,
116,T,*,1,116,T,*,0,T,T,BeMiPoPhHpPe,
122,S,*,1,122,P,*,0,S,P,BeMiPoHp,
124,S,*,1,124,D,*,0,S,I,Po,
138,S,*,1,137,K,*,0,C,S,BeMiPoHp,
165,S,.,1,164,N,.,0,G,R,Po,
175,S,*,1,174,S,*,0,S,F,MiHp,
177,S,*,1,176,Y,*,0,S,S,MiHp,
179,S,*,1,178,S,*,0,S,T,MiHp,
181,S,*,1,180,S,*,0,S,S,MiHp,
183,Y,*,1,182,Y,*,0,Y,Y,Mi,
184,S,*,1,183,S,*,0,S,S,Mi,
186,S,*,1,185,S,*,0,S,S,Mi,
188,S,*,1,187,S,*,1,S,S,MiPoHp,Po
202,T,*,1,201,T,*,0,T,I,MiHp,
208,S,*,1,207,S,*,0,N,D,BeMiPh,
219,S,*,1,218,P,*,0,S,S,Po,
226,T,*,1,225,T,*,0,T,V,BeMiPoPhHp,
228,S,*,1,227,P,*,0,S,A,MiHp,
236,T,*,1,235,A,*,0,T,T,Po,
237,S,*,1,236,S,*,0,S,T,Po,
243,Y,.,1,242,Y,.,0,Y,Y,Po,
248,S,.,1,247,S,.,0,S,S,BeMiHpPe,
249,S,.,1,248,S,.,0,S,S,Po,
250,S,.,1,249,S,.,0,S,S,Po,
280,S,.,1,279,V,.,0,S,S,BeMiPoHpPe,
483,S,.,1,482,S,.,0,S,S,BeMiPo,
528,S,.,1,527,S,.,0,S,S,BeMiPoHp,
531,T,.,1,530,T,.,0,T,T,BeMiPoHp,

Proteins: ENSP00000234313,ENSMUSP00000099945,ENSCAFP00000004841,ENSMODP00000004471
hsa,hsa.aa,hsa.diso,hsa.p,mus,mus.aa,mus.diso,mus.p,caf.aa,mod.aa,hsa.p.db,mus.p.db
113,S,*,1,113,S,*,1,S,S,BeMiPoHpPe,BeMiPo
114,T,*,1,114,T,*,1,T,T,BeMiPoHpPe,BeMiPo
117,S,*,1,117,S,*,1,S,S,BeMiPoHpPe,BeMiPoPhHu
123,T,*,1,123,T,*,1,T,T,Po,PoPh
130,Y,*,1,130,Y,*,0,Y,Y,MiHp,
132,S,*,1,132,S,*,0,S,S,Po,
136,T,*,1,136,P,*,0,I,T,Po,
183,S,*,1,183,S,*,0,S,S,MiHp,
197,S,*,1,197,S,*,0,S,S,MiHp,
274,Y,.,0,274,Y,.,1,Y,Y,,Po
277,Y,.,1,277,Y,.,1,Y,Y,Po,Po
278,Y,.,1,278,Y,.,1,Y,Y,BeMiPo,BeMiPo
325,Y,.,0,325,Y,.,1,Y,Y,,Po
326,F,.,0,326,Y,.,1,F,F,,Po

Proteins: ENSP00000234392,ENSMUSP00000035976,ENSCAFP00000005118,ENSMODP00000014074
hsa,hsa.aa,hsa.diso,hsa.p,mus,mus.aa,mus.diso,mus.p,caf.aa,mod.aa,hsa.p.db,mus.p.db
108,S,*,0,108,S,*,1,S,S,,Po
115,Y,.,0,115,Y,.,1,Y,Y,,Po
170,S,*,0,170,S,*,1,S,S,,BeMiPo

Proteins: ENSP00000234396,ENSMUSP00000006431,ENSCAFP00000005148,ENSMODP00000014070
hsa,hsa.aa,hsa.diso,hsa.p,mus,mus.aa,mus.diso,mus.p,caf.aa,mod.aa,hsa.p.db,mus.p.db
10,G,*,0,10,S,*,1,T,.,,BePoHu
383,Y,.,1,383,Y,.,0,Y,Y,MiHp,
391,S,.,1,391,S,.,0,S,S,MiPoHp,
393,S,.,1,393,S,.,0,S,S,MiPoHp,
398,S,.,0,398,S,.,1,S,S,,MiPoPe

Proteins: ENSP00000234420,ENSMUSP00000005503,ENSCAFP00000040899,ENSMODP00000001344
hsa,hsa.aa,hsa.diso,hsa.p,mus,mus.aa,mus.diso,mus.p,caf.aa,mod.aa,hsa.p.db,mus.p.db
8,Y,*,1,8,Y,*,0,.,F,Po,
9,S,*,1,9,S,*,0,.,S,Po,
14,S,*,1,14,S,*,1,.,S,BeMiPoPhHpPe,BeMiPo
41,S,*,1,38,S,*,0,.,G,BeMiPoPe,
43,S,*,1,40,S,*,0,.,S,BeMiPoHpPe,
65,S,*,1,62,S,*,1,.,I,BePo,MiPo
66,P,*,0,63,S,*,1,.,L,,BeMiPo
79,S,*,1,76,A,*,0,.,D,BeMiPoPhHpPe,
80,V,*,0,77,S,*,1,.,S,,Po
82,P,*,0,79,S,*,1,.,S,,BePo
86,T,*,1,83,V,*,0,.,F,BeMiHp,
87,S,*,1,87,S,*,0,S,S,MiHp,
91,S,.,1,91,S,.,0,S,S,BeMiPoHpPe,
137,S,.,1,137,S,.,1,S,N,BeMiPoPhHpPe,BeMiPo
139,T,.,1,139,T,.,1,T,V,BeMiPoPhHpPe,MiPo
144,S,.,1,144,S,.,1,S,N,MiPhHp,Mi
151,Y,.,1,151,Y,.,0,Y,Y,Po,
200,S,*,1,200,S,*,1,S,S,BeMiPoHpPe,Po
213,T,*,1,213,A,*,0,T,A,BeMiPoHpPe,
214,Y,*,1,214,Y,*,0,H,S,BeMiHpPe,
216,T,*,0,216,S,*,1,S,S,,Po
219,S,*,1,219,S,*,1,S,S,BeMiPoPhHpPe,BeMiPo
224,E,*,0,224,Y,*,1,E,.,,Mi
227,S,*,1,227,S,*,1,S,S,BeMiPoPhHpPe,BeMiPo
235,T,*,1,235,V,*,0,V,R,Po,
252,S,*,1,252,S,*,1,S,S,BeMiPoPhHpPe,BeMiPo
254,S,*,1,254,S,*,1,S,S,BeMiPoPhHpPe,BeMiPo
256,S,*,1,256,S,*,1,S,S,BeMiPoPhHpPe,BeMiPo
261,S,*,1,261,S,*,1,S,S,BeMiPoPhHpPe,BeMiPoPe
269,T,*,1,269,T,*,1,A,T,BeMiPoHp,Mi
274,S,*,1,274,S,*,0,S,S,BeMiPoHp,
275,S,*,1,275,S,*,0,S,S,BeMiPoHp,
279,S,*,1,279,S,*,0,S,S,BeMiPoHp,
280,S,*,1,280,S,*,0,S,S,BeMiPoHp,
285,S,*,1,285,S,*,1,S,S,BeMiPoHp,Mi
292,S,*,1,292,T,*,0,S,S,MiHp,
305,T,*,1,305,V,*,0,T,.,BeMiPoHp,
309,S,*,1,309,G,*,0,S,T,BeMiPoPhHp,
314,S,*,0,314,S,*,1,S,S,,Po
348,S,*,1,347,S,*,0,S,S,BeMiPoHpPe,
488,T,*,1,487,T,*,0,T,T,BeMiPoHp,
666,S,.,1,663,S,*,0,S,S,MiHp,
668,S,.,1,665,S,*,0,S,T,MiHp,
702,S,.,1,699,S,.,0,S,S,Po,
709,Y,.,1,706,Y,.,0,Y,Y,Po,
830,S,.,1,827,S,.,1,S,S,BeMiPoPhHpPe,BeMiPo
860,S,.,1,857,S,.,0,S,S,Ph,
872,I,.,0,869,S,.,1,I,I,,Po
886,I,.,0,883,T,.,1,I,I,,Po
892,S,.,1,889,T,.,0,T,T,Be,
895,T,.,1,892,S,.,1,T,T,BeMiPoPhHp,Po
897,N,.,0,894,S,.,1,N,N,,Po
914,T,.,1,911,T,.,0,T,T,Po,
924,T,.,1,921,T,.,0,T,T,BeMiPhHpPe,
928,T,.,1,925,T,.,0,T,T,Be,
935,S,.,1,932,S,.,1,S,S,BeMiPoHp,BePo
1085,T,.,1,1083,T,.,0,T,T,Po,
1219,T,.,0,1217,T,.,1,T,T,,Po
1221,T,.,0,1219,T,.,1,T,T,,Po

Proteins: ENSP00000234453,ENSMUSP00000107551,ENSCAFP00000038335,ENSMODP00000012354
hsa,hsa.aa,hsa.diso,hsa.p,mus,mus.aa,mus.diso,mus.p,caf.aa,mod.aa,hsa.p.db,mus.p.db
211,S,*,1,211,S,*,0,S,S,Po,
230,S,*,1,230,S,*,0,S,P,Be,
236,S,*,1,236,P,*,0,S,S,BePo,
242,T,*,1,242,T,*,0,T,T,Po,
244,S,*,1,244,S,*,0,S,S,BeMiPoHpPe,
248,S,*,1,248,S,*,0,S,.,Po,
289,S,*,1,287,T,*,0,S,S,BeMiPo,

Proteins: ENSP00000234626,ENSMUSP00000031221,ENSCAFP00000029929,ENSMODP00000015076
hsa,hsa.aa,hsa.diso,hsa.p,mus,mus.aa,mus.diso,mus.p,caf.aa,mod.aa,hsa.p.db,mus.p.db
16,S,*,1,8,S,*,0,S,S,BeMiPoPhHp,
27,S,*,1,21,S,*,0,S,S,BeMiPoPhHp,
181,S,.,1,175,S,.,0,S,S,BeMiPoHp,
302,S,.,1,294,S,*,0,S,S,BeMiPoHp,
376,T,.,1,367,T,.,0,T,T,BeMiPoHp,
415,Y,.,1,406,Y,.,0,Y,Y,Po,
472,T,*,1,463,T,*,0,T,P,Po,
484,S,*,1,475,S,*,0,S,V,Po,
498,S,*,1,489,S,*,0,S,K,Po,
503,T,*,1,493,A,*,0,T,V,BeMiPoHp,
508,Y,*,1,498,H,*,0,P,.,Mi,
509,S,*,1,499,S,*,1,S,A,MiPo,BeMiPo
512,S,*,1,502,S,*,0,S,S,MiHp,
556,S,.,1,546,S,.,0,S,T,Po,
559,T,.,1,549,T,.,0,T,T,Po,
573,S,.,1,563,C,*,0,S,S,Po,

Proteins: ENSP00000234739,ENSMUSP00000046152,ENSCAFP00000016276,ENSMODP00000023360
hsa,hsa.aa,hsa.diso,hsa.p,mus,mus.aa,mus.diso,mus.p,caf.aa,mod.aa,hsa.p.db,mus.p.db
11,S,*,1,11,S,*,1,S,S,Be,PoHu
18,S,*,1,18,S,*,0,S,S,Be,
19,S,*,1,19,S,*,1,S,S,Be,BePoHu
66,S,*,1,66,S,*,0,S,S,BeMiPoHp,
82,S,*,1,82,S,*,0,S,S,Po,
104,S,*,1,104,S,*,1,S,S,BeMiPoHp,MiPoPe
107,S,*,1,107,S,*,0,S,S,Po,
115,T,*,1,115,T,*,1,T,T,Po,BeMiPoPhPe
120,S,*,1,120,S,*,0,S,S,Po,
144,T,*,0,144,T,*,1,T,T,,Po
153,S,*,1,153,S,*,1,S,S,Po,Po
154,S,*,1,154,S,*,1,S,S,Po,Po
155,T,*,1,155,T,*,1,T,T,BeMiPoHpPe,PoPhHu
157,S,*,1,157,S,*,0,S,S,BeMiPoHpPe,
161,T,*,0,161,T,*,1,T,T,,PoHu
164,T,*,1,164,P,*,0,P,P,Po,
172,T,*,1,172,T,*,0,T,T,BeMiPoHpPe,
257,T,*,0,257,T,*,1,T,T,,Po
268,A,*,0,268,T,*,1,A,T,,Po
278,S,*,1,278,S,*,1,S,S,Ph,BePoPh
288,S,*,1,288,P,*,0,S,S,MiHp,
291,S,*,1,291,S,*,1,S,S,MiHp,Po
307,S,*,0,307,S,*,1,S,S,,Po
308,T,*,1,308,T,*,0,T,T,MiHp,
315,T,*,1,315,T,*,1,T,T,BeMiPoHpPe,Po
318,S,*,1,318,S,*,0,S,S,BeMiPoHpPe,
352,S,*,1,352,S,*,1,S,S,BeMiPoHp,MiPe
613,S,.,1,612,S,*,0,S,S,Po,
687,S,*,1,686,S,*,1,S,S,BeMiPoPhHpPe,BeMiPoPhPeHu
689,S,*,1,688,S,*,1,S,S,BeMiPoHpPe,Mi
865,S,*,1,864,S,*,0,S,S,Be,
873,S,*,1,872,S,*,0,S,S,Po,
878,S,*,1,877,S,*,0,S,S,Po,
885,S,*,1,884,S,*,0,S,S,Po,
890,S,*,1,889,S,*,0,S,S,Po,
907,S,*,1,906,S,*,1,S,S,BePo,BeMiPoPh
913,S,*,1,912,S,*,0,S,S,Po,
917,S,*,1,916,S,*,1,S,S,BePo,BeMiPoPhHu
923,S,*,1,922,S,*,0,S,S,Po,
925,S,*,1,924,S,*,0,S,S,Po,
935,S,*,1,934,S,*,0,S,S,Po,
1031,T,*,1,1030,T,*,0,T,T,Po,
1034,S,*,1,1033,S,*,0,S,S,Po,
1035,S,*,1,1034,S,*,0,S,S,Po,
1039,S,*,1,1038,S,*,1,S,S,Po,BeMiPo
1415,S,.,1,1414,S,*,0,S,S,Po,

Proteins: ENSP00000234816,ENSMUSP00000027885,ENSCAFP00000020634,ENSMODP00000007488
hsa,hsa.aa,hsa.diso,hsa.p,mus,mus.aa,mus.diso,mus.p,caf.aa,mod.aa,hsa.p.db,mus.p.db
61,T,*,1,60,T,*,0,T,T,Po,
375,S,.,1,374,S,.,0,S,S,Po,

Proteins: ENSP00000234831,ENSMUSP00000030361,ENSCAFP00000028125,ENSMODP00000026694
hsa,hsa.aa,hsa.diso,hsa.p,mus,mus.aa,mus.diso,mus.p,caf.aa,mod.aa,hsa.p.db,mus.p.db
133,S,*,1,133,S,*,0,S,S,MiPoHp,
291,Y,.,0,291,Y,.,1,Y,C,,Po
294,S,.,1,294,P,.,0,S,S,Po,
303,T,*,1,303,T,*,1,T,A,Po,BePoHu
321,S,*,1,321,S,*,0,S,S,MiPoHp,

Proteins: ENSP00000234961,ENSMUSP00000050077,ENSCAFP00000017184,ENSMODP00000013797
hsa,hsa.aa,hsa.diso,hsa.p,mus,mus.aa,mus.diso,mus.p,caf.aa,mod.aa,hsa.p.db,mus.p.db
161,T,.,0,161,T,.,1,T,T,,BeMiPoPe
318,Y,.,0,318,Y,.,1,Y,Y,,BeMiPoPe
344,S,*,1,344,S,*,1,G,S,MiHpPe,BeMiPoPe
352,T,*,0,352,T,*,1,X,T,,Po
353,A,*,0,353,T,*,1,X,I,,BeMiPo
358,T,*,1,358,T,*,1,X,S,BeMiPoHpPe,BeMiPoPe
361,T,*,1,361,T,*,1,X,S,BeMiPoHpPe,BeMiPoPe
363,S,*,1,363,S,*,1,X,S,BeMiPoHpPe,BeMiPoPe

Proteins: ENSP00000235307,ENSMUSP00000036406,ENSCAFP00000019818,ENSMODP00000009095
hsa,hsa.aa,hsa.diso,hsa.p,mus,mus.aa,mus.diso,mus.p,caf.aa,mod.aa,hsa.p.db,mus.p.db
24,Y,*,1,24,Y,*,0,Y,Y,Be,
95,S,.,1,95,S,.,0,S,S,Be,
115,S,*,1,115,S,*,0,S,S,Be,

Proteins: ENSP00000235332,ENSMUSP00000030886,ENSCAFP00000024184,ENSMODP00000013462
hsa,hsa.aa,hsa.diso,hsa.p,mus,mus.aa,mus.diso,mus.p,caf.aa,mod.aa,hsa.p.db,mus.p.db
113,S,*,1,120,S,*,0,S,I,Be,
303,S,*,1,307,S,.,1,S,S,Be,Be

Proteins: ENSP00000235345,ENSMUSP00000122124,ENSCAFP00000037637,ENSMODP00000037324
hsa,hsa.aa,hsa.diso,hsa.p,mus,mus.aa,mus.diso,mus.p,caf.aa,mod.aa,hsa.p.db,mus.p.db

Proteins: ENSP00000235382,ENSMUSP00000115558,ENSCAFP00000015579,ENSMODP00000015158
hsa,hsa.aa,hsa.diso,hsa.p,mus,mus.aa,mus.diso,mus.p,caf.aa,mod.aa,hsa.p.db,mus.p.db
46,S,*,1,46,S,*,0,S,S,BeMiPoHpPe,
54,T,*,1,54,A,*,0,S,T,Po,
64,S,*,1,64,S,*,0,S,G,BeMiPoHpPe,

Proteins: ENSP00000235521,ENSMUSP00000004343,ENSCAFP00000014717,ENSMODP00000006578
hsa,hsa.aa,hsa.diso,hsa.p,mus,mus.aa,mus.diso,mus.p,caf.aa,mod.aa,hsa.p.db,mus.p.db
5,S,*,1,5,S,*,0,S,L,Po,
23,S,*,1,23,P,*,0,P,I,Po,
91,S,.,1,91,S,.,0,S,S,MiHp,
200,Y,.,1,200,Y,.,0,Y,Y,BeMiPo,
209,S,.,1,209,S,.,0,S,S,BeMiPo,
212,T,.,1,212,T,.,0,T,T,BeMiPo,
213,S,.,1,213,S,.,0,S,T,BeMiPo,
224,S,*,1,224,S,*,0,S,S,Po,

Proteins: ENSP00000235628,ENSMUSP00000069422,ENSCAFP00000004570,ENSMODP00000020607
hsa,hsa.aa,hsa.diso,hsa.p,mus,mus.aa,mus.diso,mus.p,caf.aa,mod.aa,hsa.p.db,mus.p.db
34,Y,*,1,31,Y,*,0,Y,Y,Po,
79,Y,.,1,76,Y,.,0,Y,Y,Po,
82,Y,.,0,79,Y,.,1,Y,Y,,BeMiPo
265,Y,.,1,262,Y,.,0,Y,Y,Po,
278,Y,.,0,275,Y,.,1,Y,Y,,Po

Proteins: ENSP00000236137,ENSMUSP00000037561,ENSCAFP00000022443,ENSMODP00000003743
hsa,hsa.aa,hsa.diso,hsa.p,mus,mus.aa,mus.diso,mus.p,caf.aa,mod.aa,hsa.p.db,mus.p.db
17,T,*,1,17,R,*,0,T,T,Po,
378,Y,.,1,379,Y,.,0,Y,Y,Po,
492,S,*,1,493,P,*,0,S,S,MiHp,

Proteins: ENSP00000236166,ENSMUSP00000136378,ENSCAFP00000041744,ENSMODP00000004476
hsa,hsa.aa,hsa.diso,hsa.p,mus,mus.aa,mus.diso,mus.p,caf.aa,mod.aa,hsa.p.db,mus.p.db
103,Y,.,1,103,Y,.,0,Y,Y,Po,
537,T,.,1,530,T,.,0,T,A,BeMiPo,
539,Y,.,1,532,Y,.,0,.,H,BeMiPo,

Proteins: ENSP00000236495,ENSMUSP00000099782,ENSCAFP00000005956,ENSMODP00000037948
hsa,hsa.aa,hsa.diso,hsa.p,mus,mus.aa,mus.diso,mus.p,caf.aa,mod.aa,hsa.p.db,mus.p.db
161,T,.,1,132,T,.,0,T,.,Po,
165,Y,.,1,136,Y,.,0,Y,.,Po,

Proteins: ENSP00000236709,ENSMUSP00000045629,ENSCAFP00000036671,ENSMODP00000023140
hsa,hsa.aa,hsa.diso,hsa.p,mus,mus.aa,mus.diso,mus.p,caf.aa,mod.aa,hsa.p.db,mus.p.db

Proteins: ENSP00000236826,ENSMUSP00000018765,ENSCAFP00000022184,ENSMODP00000000831
hsa,hsa.aa,hsa.diso,hsa.p,mus,mus.aa,mus.diso,mus.p,caf.aa,mod.aa,hsa.p.db,mus.p.db
30,T,.,1,32,I,.,0,T,M,Po,
32,T,.,1,34,T,.,0,V,F,Po,
36,Y,.,1,38,Y,.,0,Y,Y,Po,
422,S,.,1,422,C,.,0,S,N,Po,

Proteins: ENSP00000236877,ENSMUSP00000128926,ENSCAFP00000006156,ENSMODP00000031304
hsa,hsa.aa,hsa.diso,hsa.p,mus,mus.aa,mus.diso,mus.p,caf.aa,mod.aa,hsa.p.db,mus.p.db
75,Y,.,1,75,Y,.,0,Y,Y,Po,
253,Y,.,1,253,Y,.,0,Y,Y,BeMiPo,
255,Y,.,1,255,Y,.,0,Y,Y,BeMiPo,
266,S,*,0,266,S,*,1,S,S,,PoPh
442,S,*,0,442,S,.,1,S,.,,PoPh
622,S,*,1,622,S,*,1,S,.,Po,MiPoPh

Proteins: ENSP00000236925,ENSMUSP00000041920,ENSCAFP00000016342,ENSMODP00000016123
hsa,hsa.aa,hsa.diso,hsa.p,mus,mus.aa,mus.diso,mus.p,caf.aa,mod.aa,hsa.p.db,mus.p.db
142,T,.,1,142,T,.,0,T,.,Po,
253,T,.,0,259,T,*,1,T,.,,BePoHu
360,S,*,1,366,S,*,0,S,.,Ph,
374,.,NA,0,382,S,*,1,C,.,,BePoHu
414,S,*,1,406,S,*,1,S,.,MiPoHp,PoHu
415,S,*,1,407,S,*,1,S,.,MiPoHp,Po
416,S,*,1,408,S,*,1,S,.,Po,BePoHu
418,S,*,1,410,S,*,1,S,.,MiPoHp,BePoHu
419,Y,*,1,411,Y,*,0,Y,.,MiPoHp,
426,T,*,1,418,T,*,1,T,.,Po,BePoHu
434,S,*,0,426,S,*,1,S,.,,PoHu
439,S,*,0,431,S,*,1,S,.,,Po
443,S,*,0,435,S,*,1,S,.,,BePoHu
462,S,*,1,454,S,*,1,S,.,BeMiPoPhHp,PoPh
464,S,*,1,456,S,*,1,S,.,BeMiPoPhHp,BePoPhHu
469,T,*,1,461,T,*,0,T,.,Po,
473,S,*,1,465,S,*,0,N,.,Mi,
598,S,*,1,589,S,*,1,S,.,MiPoHp,Po
599,S,*,1,590,S,*,1,S,.,BeMiPoPhHp,BeMiPoPhPeHu
611,S,*,1,602,S,*,1,S,.,MiPoHp,BePoHu
646,S,*,0,637,S,*,1,S,.,,BePoHu
649,S,*,0,640,S,*,1,S,.,,BePoHu
673,S,*,1,664,S,*,0,S,.,MiPoHp,
678,T,*,0,669,T,*,1,T,.,,BePoHu
680,S,*,0,671,S,*,1,S,.,,BePoHu
711,T,*,1,702,T,*,0,T,T,MiPoHp,
720,S,*,1,711,S,*,0,S,S,Po,
723,T,*,0,714,T,*,1,T,T,,Hu
724,T,*,1,715,T,*,0,T,T,Po,
737,A,*,0,728,S,*,1,A,S,,Po
862,S,*,1,853,S,*,1,S,S,PoPhHp,BePoPhHu
864,T,*,1,855,T,*,1,T,T,Hp,BePoPhHu
865,T,*,1,856,T,*,1,T,T,Hp,BePoHu
877,S,*,1,868,S,*,1,S,S,PoHp,Ph
879,S,*,0,870,S,*,1,S,S,,Ph
900,S,*,1,891,S,*,0,S,S,MiPo,
901,S,*,1,892,S,*,0,S,S,PoPhHp,
931,S,*,1,922,S,*,1,S,S,MiPoPhHp,PoPh
936,S,*,1,927,S,*,1,S,S,MiPoPhHp,PoPh
954,S,*,1,944,S,*,1,S,S,Hp,Po
961,S,*,0,951,S,*,1,S,S,,Po
967,T,*,1,957,T,*,0,T,T,Hp,
973,S,*,1,963,S,*,1,S,S,Hp,Po
974,S,*,1,964,S,*,0,S,S,Hp,
988,T,*,1,978,T,*,0,T,T,MiHp,
997,T,*,1,987,T,*,0,T,T,MiPoHp,
1002,T,*,1,992,T,*,0,T,T,MiPoHp,
1004,T,*,1,994,T,*,1,T,T,MiPoHp,BeHu
1008,S,*,1,998,S,*,0,S,S,MiPoHp,
1011,S,*,0,1001,S,*,1,S,S,,Po
1019,S,*,1,1009,S,*,1,S,S,PoPhHp,BePoPhHu
1021,S,*,0,1011,S,*,1,S,S,,BePoPhHu
1029,S,*,1,1019,S,*,0,S,S,MiPoHp,
1148,S,*,1,1137,S,*,1,S,S,PoPhHp,BePoPhHu
1250,T,*,1,1239,T,*,1,T,T,BeMiPoPhHpPe,MiPo
1311,S,*,1,1300,S,*,1,S,S,Hp,BePoHu
1313,S,*,1,1302,S,*,1,S,S,BeMiPoHp,BePoHu
1319,S,*,1,1308,S,*,1,S,S,BeMiPoHp,BeMiPoPhHu
1321,S,*,1,1310,S,*,1,S,S,Po,BePoHu
1348,T,*,1,1337,T,*,0,T,T,Po,
1413,Y,.,1,1402,Y,.,0,Y,Y,Po,
1415,Y,.,1,1404,Y,.,0,Y,Y,Po,

Proteins: ENSP00000236959,ENSMUSP00000027384,ENSCAFP00000021114,ENSMODP00000019487
hsa,hsa.aa,hsa.diso,hsa.p,mus,mus.aa,mus.diso,mus.p,caf.aa,mod.aa,hsa.p.db,mus.p.db
4,G,*,0,4,S,*,1,G,.,,Po
25,T,.,1,25,A,.,0,T,N,BeMiPoPhHp,
34,S,.,1,34,S,.,0,S,S,BeMiPoPhHp,
37,T,.,1,37,T,.,0,T,T,BeMiPoPhHp,
104,Y,.,1,104,Y,.,1,Y,Y,BeMiPoHpPe,Po
160,S,*,1,160,G,*,0,S,N,Ph,
161,S,*,1,161,S,*,0,S,S,Ph,
163,S,*,1,163,S,*,0,S,T,Ph,
192,Y,.,1,192,Y,.,0,Y,Y,Po,
197,Y,.,1,197,Y,.,0,Y,Y,BeMiPo,
208,Y,.,1,208,Y,.,0,Y,Y,Po,
220,Y,.,1,220,Y,.,0,Y,Y,Po,
290,Y,.,1,290,Y,.,1,Y,H,Po,BeMiPo
293,Y,.,1,293,Y,.,1,Y,Y,BeMiPo,BeMiPo
295,T,.,1,295,T,.,0,T,S,BeMiPo,
300,S,.,1,300,A,.,0,S,S,BeMiPo,
303,Y,.,1,303,Y,.,0,Y,Y,BeMiPo,
387,S,.,1,387,S,.,1,S,S,Po,BeMiPo
405,T,.,1,405,T,.,0,T,T,MiHp,
464,Y,.,1,464,S,.,0,C,N,Po,
475,S,.,0,475,S,.,1,S,S,,Po

Proteins: ENSP00000236979,ENSMUSP00000027374,ENSCAFP00000021389,ENSMODP00000035962
hsa,hsa.aa,hsa.diso,hsa.p,mus,mus.aa,mus.diso,mus.p,caf.aa,mod.aa,hsa.p.db,mus.p.db
9,S,*,1,9,T,*,0,S,S,MiHp,
19,S,*,1,19,A,*,0,A,A,Po,
40,S,*,1,40,S,*,0,S,S,MiHp,

Proteins: ENSP00000236980,ENSMUSP00000027103,ENSCAFP00000019819,ENSMODP00000019964
hsa,hsa.aa,hsa.diso,hsa.p,mus,mus.aa,mus.diso,mus.p,caf.aa,mod.aa,hsa.p.db,mus.p.db
86,S,.,1,72,S,.,0,.,L,Po,
92,T,.,1,79,T,.,0,F,K,Po,
99,T,.,1,86,A,.,0,I,T,Ph,
160,S,.,1,146,A,.,0,S,I,MiHpPe,
167,S,.,1,153,S,.,0,S,S,Po,
174,S,.,1,160,S,.,0,S,S,Po,
181,S,.,1,167,G,.,0,S,S,Po,
229,Y,.,1,215,Y,.,0,Y,L,Po,
388,S,.,1,374,S,.,0,S,S,Po,
394,Y,.,1,380,Y,.,0,Y,Y,Po,
406,Y,.,1,392,Y,.,0,Y,Y,Po,

Proteins: ENSP00000237014,ENSMUSP00000074783,ENSCAFP00000026675,ENSMODP00000013682
hsa,hsa.aa,hsa.diso,hsa.p,mus,mus.aa,mus.diso,mus.p,caf.aa,mod.aa,hsa.p.db,mus.p.db
23,T,*,1,23,A,*,0,A,V,Po,
25,T,*,1,25,A,*,0,T,A,Po,
72,S,.,0,72,S,.,1,F,Y,,BePoHu
125,Y,.,1,125,Y,.,0,Y,Y,Po,
137,S,.,1,137,S,.,0,S,S,Po,
138,T,.,1,138,T,.,0,T,T,Po,

Proteins: ENSP00000237172,ENSMUSP00000091329,ENSCAFP00000003966,ENSMODP00000023063
hsa,hsa.aa,hsa.diso,hsa.p,mus,mus.aa,mus.diso,mus.p,caf.aa,mod.aa,hsa.p.db,mus.p.db
138,S,*,0,138,S,*,1,S,S,,BePoHu
375,S,*,0,375,S,*,1,S,S,,Hu
633,T,*,1,633,T,*,0,T,T,Po,
807,T,*,1,807,T,*,0,T,T,BeMiPo,
811,S,*,1,811,C,*,0,S,S,BeMiPo,
819,T,*,1,819,T,*,0,T,T,BeMiPo,
836,S,*,1,836,S,*,0,S,S,Po,
979,S,*,0,979,S,*,1,S,S,,BePoHu
1035,T,*,1,1035,T,*,0,T,T,Po,
1040,T,*,1,1040,T,*,0,T,T,Po,
1045,T,*,1,1045,T,*,0,T,A,BeMiPoPe,
1048,T,*,1,1048,T,*,0,T,T,Po,
1053,Y,*,0,1053,Y,*,1,Y,Y,,Po
1142,T,*,0,1143,T,*,1,T,T,,Po
1144,S,*,0,1145,S,*,1,S,S,,Po
1152,S,*,0,1153,S,*,1,S,S,,Po
1200,S,*,1,1201,S,*,0,.,S,Po,

Proteins: ENSP00000237201,ENSMUSP00000029927,ENSCAFP00000004586,ENSMODP00000022811
hsa,hsa.aa,hsa.diso,hsa.p,mus,mus.aa,mus.diso,mus.p,caf.aa,mod.aa,hsa.p.db,mus.p.db
255,A,.,0,265,T,.,1,A,D,,BeMiPo
256,S,*,1,266,S,*,1,S,S,BeMiPoHp,BeMiPo
258,P,*,0,268,T,*,1,T,S,,BeMiPo
262,S,*,0,272,S,*,1,S,S,,BeMiPo
265,S,*,0,275,S,*,1,S,S,,BeMiPo
266,S,*,0,276,S,*,1,S,S,,BeMiPo
274,S,*,0,284,S,*,1,S,C,,BePoHu
290,S,*,0,301,S,*,1,S,A,,BePoHu

Proteins: ENSP00000237247,ENSMUSP00000079553,ENSCAFP00000027404,ENSMODP00000001225
hsa,hsa.aa,hsa.diso,hsa.p,mus,mus.aa,mus.diso,mus.p,caf.aa,mod.aa,hsa.p.db,mus.p.db

Proteins: ENSP00000237275,ENSMUSP00000019954,ENSCAFP00000033598,ENSMODP00000021530
hsa,hsa.aa,hsa.diso,hsa.p,mus,mus.aa,mus.diso,mus.p,caf.aa,mod.aa,hsa.p.db,mus.p.db
66,T,*,1,66,S,*,0,A,S,Po,
69,S,*,1,69,P,*,0,S,T,Po,
118,Y,.,1,118,Y,*,0,Y,Y,Po,
123,Y,.,1,123,Y,.,0,Y,Y,Po,
175,T,*,1,172,.,NA,0,T,.,Po,
178,S,*,1,172,.,NA,0,S,.,Po,
192,T,*,1,172,.,NA,0,P,.,Po,

Proteins: ENSP00000237281,ENSMUSP00000117687,ENSCAFP00000000458,ENSMODP00000021099
hsa,hsa.aa,hsa.diso,hsa.p,mus,mus.aa,mus.diso,mus.p,caf.aa,mod.aa,hsa.p.db,mus.p.db
192,S,.,0,193,S,.,1,S,S,,MiPoPh
213,S,*,1,214,S,*,0,S,R,BeMiPoHpPe,
381,L,.,0,383,S,.,1,L,L,,MiPoPhHu
384,S,.,0,386,S,.,1,G,I,,MiPh
388,S,.,0,390,S,.,1,.,S,,MiPoHu
736,S,*,1,737,S,*,0,S,S,Po,

Proteins: ENSP00000237283,ENSMUSP00000019944,ENSCAFP00000000422,ENSMODP00000021543
hsa,hsa.aa,hsa.diso,hsa.p,mus,mus.aa,mus.diso,mus.p,caf.aa,mod.aa,hsa.p.db,mus.p.db

Proteins: ENSP00000237289,ENSMUSP00000019997,ENSCAFP00000000383,ENSMODP00000021739
hsa,hsa.aa,hsa.diso,hsa.p,mus,mus.aa,mus.diso,mus.p,caf.aa,mod.aa,hsa.p.db,mus.p.db
179,T,*,1,179,T,.,0,T,T,Po,
220,S,.,0,220,S,.,1,S,S,,Ph
306,Y,.,1,306,Y,.,0,Y,Y,MiHp,
321,T,.,1,321,T,.,0,T,T,MiHp,
322,T,.,1,322,T,.,0,T,T,MiHp,
381,S,*,1,381,S,*,1,S,S,BeMiPo,PoPh
454,T,*,1,446,A,*,0,A,V,BeMiPo,
459,S,*,1,451,S,*,0,S,S,BeMiPoHpPe,
466,S,.,1,458,S,.,0,S,S,BeMiPo,
568,S,*,1,553,S,*,0,S,S,BeMiPoPhPe,
573,S,*,1,558,S,*,0,S,S,BeMiPoPhHp,
575,S,*,1,560,T,*,0,S,H,BeMiPoPhHpPe,
578,S,*,1,563,S,*,0,A,P,BeMiPoPhHp,
586,A,*,0,571,S,*,1,A,A,,Po
614,Y,.,1,599,Y,.,0,Y,F,Po,
617,T,.,1,602,T,.,0,T,T,Po,
631,Y,.,1,616,Y,.,0,Y,Y,Po,
645,S,*,1,630,G,*,0,S,D,BeMiPoPhHpPe,
647,T,*,1,632,P,*,0,T,A,Po,
649,S,*,1,634,P,*,0,P,S,MiPoHp,
673,Y,.,1,658,Y,.,0,Y,Y,Po,
699,S,*,1,684,S,*,0,S,S,Po,
778,Y,.,1,763,Y,.,0,Y,Y,Po,

Proteins: ENSP00000237449,ENSMUSP00000068758,ENSCAFP00000011733,ENSMODP00000019416
hsa,hsa.aa,hsa.diso,hsa.p,mus,mus.aa,mus.diso,mus.p,caf.aa,mod.aa,hsa.p.db,mus.p.db
100,T,*,1,101,S,*,0,T,.,Po,
109,S,*,1,110,S,*,0,S,.,Po,
218,Y,.,0,215,Y,.,1,Y,F,,Po
423,T,*,1,419,T,.,0,T,T,Po,
425,T,*,1,421,T,.,0,T,T,Po,
429,S,*,1,425,S,.,0,S,S,Po,
727,T,.,1,723,T,.,0,T,T,BePo,
728,T,.,1,724,I,.,0,I,V,BePo,
730,Y,.,1,726,Y,.,0,Y,F,BePo,
733,S,.,1,729,S,.,0,S,S,BePo,
1250,Y,*,1,1246,F,*,0,Y,F,Po,
1251,T,.,1,1247,T,.,0,T,T,Po,
1259,S,.,1,1255,S,.,0,S,S,Po,
1325,S,.,1,1321,S,.,0,I,S,Po,
1379,T,.,1,1374,T,.,0,T,T,Po,
1383,T,.,1,1378,T,.,0,T,T,Po,
1398,S,.,1,1393,A,.,0,A,T,Po,
1740,Y,.,1,1735,Y,.,0,Y,Y,Po,
1742,T,.,1,1737,T,.,0,T,T,Po,
2186,Y,.,1,2181,Y,.,0,Y,Y,BePo,
2193,Y,.,1,2188,Y,.,0,Y,Y,BePo,
2405,Y,.,1,2400,Y,.,0,Y,Y,Po,
2409,Y,.,1,2404,Y,.,0,Y,Y,Po,
2553,S,*,1,2548,S,*,0,S,P,Po,
2660,Y,.,1,2655,Y,.,0,Y,Y,BePo,
2661,Y,.,1,2656,Y,.,0,Y,Y,BePo,
2674,Y,.,1,2669,Y,.,0,F,Y,BePo,
3063,T,.,0,3058,T,.,1,T,T,,Po
3146,S,*,0,3141,S,*,1,S,S,,Po
3157,S,*,0,3152,S,.,1,S,S,,Po
3161,Y,.,0,3156,Y,.,1,Y,Y,,Po
3279,S,*,1,3274,S,.,0,S,S,BePo,
3280,T,.,1,3275,T,.,0,T,T,BePo,
3573,S,.,1,3559,S,.,0,S,S,Po,
3634,S,.,1,3620,S,.,0,S,S,Po,

Proteins: ENSP00000237455,ENSMUSP00000066324,ENSCAFP00000037164,ENSMODP00000011845
hsa,hsa.aa,hsa.diso,hsa.p,mus,mus.aa,mus.diso,mus.p,caf.aa,mod.aa,hsa.p.db,mus.p.db
162,Y,.,1,162,Y,.,0,Y,Y,Po,
233,Y,.,1,233,Y,.,0,Y,Y,BePo,
524,S,*,1,523,S,*,0,S,S,Po,

Proteins: ENSP00000237530,ENSMUSP00000112081,ENSCAFP00000012859,ENSMODP00000000378
hsa,hsa.aa,hsa.diso,hsa.p,mus,mus.aa,mus.diso,mus.p,caf.aa,mod.aa,hsa.p.db,mus.p.db
40,S,.,1,40,S,.,0,.,S,Po,
46,T,.,1,46,T,.,0,.,S,Po,
50,S,.,1,50,S,.,0,.,T,Po,
157,T,.,1,157,T,.,0,T,T,Hp,
198,Y,.,1,198,Y,.,0,Y,Y,MiPo,
216,Y,.,1,216,Y,.,0,Y,Y,MiPo,
282,T,.,1,282,T,.,0,T,S,MiPo,
346,Y,.,1,346,Y,.,0,Y,Y,Po,
546,T,.,1,546,T,.,0,T,T,Po,

Proteins: ENSP00000237536,ENSMUSP00000066556,ENSCAFP00000012674,ENSMODP00000030807
hsa,hsa.aa,hsa.diso,hsa.p,mus,mus.aa,mus.diso,mus.p,caf.aa,mod.aa,hsa.p.db,mus.p.db
141,S,*,1,139,S,*,0,.,.,BePoPh,
142,S,*,1,140,S,*,1,.,.,BePoPh,Po
175,S,*,1,173,S,*,1,.,.,Po,PoPh
282,S,*,1,280,S,*,0,S,S,Po,
359,S,*,1,357,S,*,1,S,S,Po,Po
611,S,*,1,607,S,*,0,S,T,Mi,
718,S,*,1,714,S,*,0,S,G,Po,
792,T,*,1,788,T,*,0,G,Y,Po,
1140,S,*,1,1136,S,*,0,N,H,Po,
1150,S,*,1,1146,S,*,0,S,S,Po,
1162,T,*,1,1158,T,*,1,T,T,Po,Po
1164,S,*,1,1160,S,*,1,S,S,Po,Po
1166,S,*,1,1162,S,*,1,S,S,Po,Po
1167,S,*,0,1163,S,*,1,S,S,,Po
1169,S,*,1,1165,S,*,1,S,S,PoHp,Po
1173,S,*,1,1169,S,*,0,S,S,Hp,
1178,S,*,1,1174,S,*,0,S,S,PoHp,
1180,Y,*,1,1176,Y,*,0,Y,Y,Hp,
1253,Y,.,1,1249,Y,.,0,Y,Y,Po,
1255,S,.,1,1251,S,.,1,S,S,BeMiPoHpPe,Po
1320,S,*,1,1316,S,*,0,S,G,Po,
1358,S,*,1,1353,S,*,0,S,S,PoHp,
1360,S,*,1,1355,S,*,0,S,S,PoHp,
1368,T,*,1,1363,T,*,0,T,M,Po,
1372,T,*,1,1367,T,*,0,T,T,Po,
1377,S,.,1,1372,T,*,0,S,S,Po,
1380,T,.,1,1375,T,*,0,T,T,Po,
1387,S,.,1,1382,S,*,0,S,S,PoHp,
1392,T,*,1,1387,T,*,0,T,T,Po,
1409,S,*,1,1404,S,*,0,S,S,Hp,
1410,S,*,1,1405,S,*,0,S,S,BePoPhHp,
1413,S,*,1,1408,S,*,0,S,S,PhHp,
1416,S,*,1,1411,S,*,0,S,S,BePoPhHp,
1420,S,*,1,1415,S,*,0,S,S,Mi,
1422,S,*,1,1417,S,*,0,S,S,Po,
1441,S,*,1,1436,S,*,0,S,S,Po,
1454,S,*,1,1449,S,*,0,S,S,Po,
1476,S,*,1,1471,S,*,0,S,S,Hp,
1482,S,.,1,1477,S,.,0,S,S,BeMiPoHp,
1525,Y,*,1,1520,Y,*,0,Y,Y,Po,
1541,S,*,1,1536,S,*,1,S,S,BeMiPoHp,Po
1544,S,*,1,1539,T,*,0,S,G,Po,
1558,S,*,1,1553,S,*,1,S,S,Po,Po
1588,T,*,1,1583,T,*,0,S,A,Po,

Proteins: ENSP00000237596,ENSMUSP00000084041,ENSCAFP00000014105,ENSMODP00000025924
hsa,hsa.aa,hsa.diso,hsa.p,mus,mus.aa,mus.diso,mus.p,caf.aa,mod.aa,hsa.p.db,mus.p.db
74,S,*,0,70,S,*,1,.,S,,BePoHu
76,S,*,1,72,S,*,1,.,S,BeMiPo,BePoHu
80,S,*,1,76,S,*,0,.,S,BeMiPo,
125,S,*,1,123,S,*,0,S,S,Be,
166,S,*,1,164,S,*,0,S,S,BeMiPoPhHp,
254,S,.,1,252,S,.,0,S,S,BeMiPoHpPe,
260,T,*,1,258,T,*,0,T,T,BeMiPoHpPe,
263,S,*,1,261,S,*,0,S,S,BeMiPoHpPe,
307,S,*,1,305,S,.,0,S,S,BePo,
408,S,*,1,406,G,.,0,S,N,Po,
591,S,.,1,589,S,.,0,S,S,Po,
721,T,*,0,719,T,*,1,T,T,,Po
801,S,*,1,799,S,*,1,S,S,BePo,BePo
808,S,*,1,806,S,*,1,S,N,Be,BeMiPoHu
812,S,*,1,810,S,*,1,S,S,BeMiPoHpPe,BeMiPoPhHu
829,S,*,0,827,S,*,1,S,S,,BePoHu
831,S,*,0,829,S,*,1,S,S,,PoHu
832,S,*,0,830,S,*,1,S,S,,Po
835,S,*,0,833,S,*,1,S,S,,BePoHu
852,S,.,1,850,S,.,0,S,S,BeMiPoHpPe,
858,S,.,1,856,S,*,0,S,S,MiPe,
949,S,*,1,947,S,*,0,S,S,MiPoHp,
952,T,*,1,950,A,*,0,T,T,Po,

Proteins: ENSP00000237642,ENSMUSP00000054322,ENSCAFP00000012644,ENSMODP00000037519
hsa,hsa.aa,hsa.diso,hsa.p,mus,mus.aa,mus.diso,mus.p,caf.aa,mod.aa,hsa.p.db,mus.p.db
6,S,.,1,6,S,.,0,.,S,Po,
57,.,NA,0,60,S,*,1,.,N,,MiPe
65,S,*,0,68,S,*,1,P,K,,BeMiPoPeHu
71,T,*,0,74,S,*,1,A,S,,MiPe
79,S,*,0,82,S,*,1,S,S,,Po
85,S,*,0,88,S,*,1,S,S,,Po
136,S,*,1,128,A,*,0,G,N,MiPoHp,
138,S,*,1,130,S,*,0,S,S,MiPoHp,
141,S,*,1,133,A,*,0,S,L,MiPoHp,
145,S,*,1,137,S,*,0,S,S,BeMiPoHp,
148,S,*,1,140,S,*,0,S,P,BeMiPoHpPe,
175,S,*,1,167,S,*,1,S,S,MiPoHp,BeMiPoHu
176,S,*,1,168,S,*,0,S,D,MiPoHp,
177,N,*,0,169,S,*,1,N,N,,Po
188,S,*,1,176,.,NA,0,S,R,MiPoHp,
190,S,*,1,176,.,NA,0,A,L,MiPoHp,
207,P,.,0,192,S,.,1,S,P,,Po
210,S,.,1,195,S,.,0,S,S,BeMiPoHp,
211,S,.,1,196,S,.,1,S,L,BeMiPoHp,BeMiPoHu
224,P,*,0,209,S,*,1,P,S,,BeMiPoPe
235,G,*,0,220,S,*,1,G,G,,BeMiPoPeHu
236,R,*,0,221,T,*,1,R,G,,BePoHu
238,T,*,0,223,S,*,1,T,T,,BeMiPoPeHu

Proteins: ENSP00000237654,ENSMUSP00000050189,ENSCAFP00000012729,ENSMODP00000014777
hsa,hsa.aa,hsa.diso,hsa.p,mus,mus.aa,mus.diso,mus.p,caf.aa,mod.aa,hsa.p.db,mus.p.db
43,S,.,1,43,S,.,0,.,A,MiHp,
260,Y,*,1,260,Y,*,0,Y,Y,BeMiPo,
262,Y,*,1,262,Y,*,0,Y,Y,BeMiPo,
334,Y,.,1,334,Y,.,0,Y,Y,Po,

Proteins: ENSP00000237837,ENSMUSP00000000186,ENSCAFP00000022622,ENSMODP00000022822
hsa,hsa.aa,hsa.diso,hsa.p,mus,mus.aa,mus.diso,mus.p,caf.aa,mod.aa,hsa.p.db,mus.p.db
51,Y,.,1,51,Y,.,0,Y,W,Po,
70,Y,.,1,70,Y,.,0,Y,K,Po,
71,S,.,1,71,S,.,0,S,C,Po,

Proteins: ENSP00000237853,ENSMUSP00000001583,ENSCAFP00000011681,ENSMODP00000025101
hsa,hsa.aa,hsa.diso,hsa.p,mus,mus.aa,mus.diso,mus.p,caf.aa,mod.aa,hsa.p.db,mus.p.db
6,T,*,1,6,A,*,0,A,A,Ph,
145,S,*,1,145,S,*,0,S,S,Po,
258,Y,.,1,258,Y,.,0,Y,Y,Po,
282,S,.,1,282,T,*,0,S,S,Po,
303,S,*,1,302,S,*,0,S,S,Po,
305,S,*,1,304,S,*,1,S,S,MiHp,BePoHu
309,S,*,1,308,S,*,0,P,S,Po,
310,S,*,1,309,S,*,0,S,N,MiPoHp,
315,S,*,1,314,S,*,0,S,S,BeMiHp,
316,S,*,1,315,S,*,1,S,S,MiHp,BePoHu
414,S,*,1,413,S,*,0,S,S,Po,
502,S,*,1,500,A,*,0,S,S,BeMiHpPe,
503,S,*,1,501,S,*,1,S,S,BeMiPoPhHpPe,BePoHu
506,S,*,1,504,P,*,0,S,L,BeMiHpPe,
580,S,*,1,579,S,*,0,S,S,BeMiPoPhHp,
604,S,.,1,603,S,.,0,S,.,BeMiPoPhHp,

Proteins: ENSP00000238018,ENSMUSP00000084882,ENSCAFP00000002645,ENSMODP00000003204
hsa,hsa.aa,hsa.diso,hsa.p,mus,mus.aa,mus.diso,mus.p,caf.aa,mod.aa,hsa.p.db,mus.p.db
6,M,*,0,6,T,*,1,M,M,,BePoPhHu
452,S,.,0,452,S,*,1,S,S,,Ph
453,S,.,0,453,S,*,1,S,S,,BePoPh

Proteins: ENSP00000238044,ENSMUSP00000027217,ENSCAFP00000003083,ENSMODP00000003142
hsa,hsa.aa,hsa.diso,hsa.p,mus,mus.aa,mus.diso,mus.p,caf.aa,mod.aa,hsa.p.db,mus.p.db

Proteins: ENSP00000238112,ENSMUSP00000068148,ENSCAFP00000005019,ENSMODP00000018379
hsa,hsa.aa,hsa.diso,hsa.p,mus,mus.aa,mus.diso,mus.p,caf.aa,mod.aa,hsa.p.db,mus.p.db
492,Y,.,1,492,Y,.,0,Y,Y,Po,
503,Y,*,1,503,Y,.,0,Y,Y,Po,
504,T,*,1,504,T,*,0,T,T,Po,
659,S,*,0,659,S,*,1,S,.,,BePoHu
677,Y,.,1,677,Y,.,0,Y,.,Po,
681,T,.,1,681,T,.,1,T,.,BeMiPoHp,BeMiPo

Proteins: ENSP00000238146,ENSMUSP00000070279,ENSCAFP00000031142,ENSMODP00000015671
hsa,hsa.aa,hsa.diso,hsa.p,mus,mus.aa,mus.diso,mus.p,caf.aa,mod.aa,hsa.p.db,mus.p.db
31,Y,.,1,31,H,.,0,H,Y,BePo,
33,T,.,1,33,T,.,0,T,T,BePo,
37,S,.,1,37,S,.,0,S,S,BePo,
39,T,.,1,39,T,.,0,T,T,BePo,
81,S,.,1,81,N,*,0,N,M,BePo,
234,S,.,1,234,S,.,0,S,S,MiPoPe,
246,Y,.,1,246,Y,.,0,Y,Y,Po,
305,Y,*,1,305,Y,*,0,H,Y,BeMiPo,
409,S,*,1,409,A,*,0,S,S,BeMiPoPhHp,
544,S,*,1,544,S,*,1,S,G,BeMiPoPhHpPe,BePoPhHu
558,T,*,1,558,T,.,0,T,T,Be,
588,T,*,1,588,L,*,0,T,.,MiHp,
594,S,*,1,594,S,*,1,P,L,MiPoHp,BePoPhHu

Proteins: ENSP00000238156,ENSMUSP00000038075,ENSCAFP00000010381,ENSMODP00000015760
hsa,hsa.aa,hsa.diso,hsa.p,mus,mus.aa,mus.diso,mus.p,caf.aa,mod.aa,hsa.p.db,mus.p.db
130,Y,*,1,113,Y,.,0,Y,Y,BeMiPoHp,
179,S,*,1,162,S,*,0,S,A,Po,
183,S,*,1,166,S,*,0,S,A,Po,
201,T,*,1,184,T,*,1,T,T,Po,Po
209,S,*,0,192,S,*,1,S,S,,BeMiPoPh
211,S,*,1,194,S,*,1,S,S,BeMiPo,BeMiPoPhPeHu
244,T,.,1,227,T,.,0,T,T,Po,
278,S,*,0,261,S,*,1,S,S,,BeMiPoPh

Proteins: ENSP00000238379,ENSMUSP00000036337,ENSCAFP00000004812,ENSMODP00000029674
hsa,hsa.aa,hsa.diso,hsa.p,mus,mus.aa,mus.diso,mus.p,caf.aa,mod.aa,hsa.p.db,mus.p.db
248,T,*,0,248,S,.,1,A,D,,Po

Proteins: ENSP00000238497,ENSMUSP00000092230,ENSCAFP00000000100,ENSMODP00000006515
hsa,hsa.aa,hsa.diso,hsa.p,mus,mus.aa,mus.diso,mus.p,caf.aa,mod.aa,hsa.p.db,mus.p.db
40,Y,.,1,40,Y,*,0,Y,Y,Be,
93,S,*,1,93,G,*,0,S,S,Be,
102,S,*,1,102,S,*,0,S,S,Be,
108,S,*,1,108,S,*,0,T,S,Be,
317,T,.,1,317,T,.,0,T,T,Be,
320,S,*,1,320,S,.,0,S,N,Be,

Proteins: ENSP00000238558,ENSMUSP00000021513,ENSCAFP00000026096,ENSMODP00000015749
hsa,hsa.aa,hsa.diso,hsa.p,mus,mus.aa,mus.diso,mus.p,caf.aa,mod.aa,hsa.p.db,mus.p.db
241,S,*,1,240,S,*,0,S,S,Po,
251,S,*,1,250,S,*,0,S,S,Po,
257,S,*,1,256,S,*,0,S,S,Po,

Proteins: ENSP00000238561,ENSMUSP00000098724,ENSCAFP00000025397,ENSMODP00000006445
hsa,hsa.aa,hsa.diso,hsa.p,mus,mus.aa,mus.diso,mus.p,caf.aa,mod.aa,hsa.p.db,mus.p.db
72,S,*,1,72,S,*,0,S,S,Po,
322,T,.,1,322,T,.,0,T,T,Po,
434,T,.,1,434,T,.,0,T,T,MiPo,

Proteins: ENSP00000238616,ENSMUSP00000049056,ENSCAFP00000025070,ENSMODP00000007414
hsa,hsa.aa,hsa.diso,hsa.p,mus,mus.aa,mus.diso,mus.p,caf.aa,mod.aa,hsa.p.db,mus.p.db
2,S,*,1,2,S,*,0,S,S,BePoPhHp,
13,S,.,1,13,S,.,0,S,S,BeMiPoPhHp,
16,S,*,1,16,S,*,0,S,S,BeMiPoPhHp,
20,S,*,1,20,S,*,0,I,S,BeMiPoPhHp,
28,S,*,1,28,S,*,0,S,G,BeMiPoPhHp,
29,S,*,1,29,G,*,0,G,S,BeMiPoPhHp,
35,S,*,1,35,V,*,0,G,G,BeMiPo,
52,Y,.,1,52,Y,.,0,Y,Y,BeMiPoPh,
76,S,.,1,76,S,.,0,S,S,BeMiPoPhHp,
203,S,.,1,203,S,.,0,S,S,Mi,
205,Y,.,1,205,Y,.,0,Y,Y,Mi,
210,T,.,1,210,T,.,0,T,T,BeMiPoHpPe,
232,S,.,1,232,S,.,0,S,S,Ph,
246,T,.,1,246,T,.,0,T,T,Ph,
254,T,.,1,254,T,.,0,T,T,BeMiPoPhHp,
326,T,*,1,326,T,*,0,T,T,Po,
331,S,*,1,331,S,*,1,S,S,BeMiPoPhHp,BePoPhHu
332,S,*,1,332,S,*,1,S,S,BeMiPoPhHpPe,PoPh
333,T,*,1,333,T,*,1,T,T,BeMiPoPhHpPe,BeMiPoPhPeHu
335,T,*,1,335,T,*,0,T,N,BeMiPoPhHp,
350,Y,*,1,350,Y,*,0,Y,Y,Po,
357,S,*,1,357,S,*,0,S,S,BeMiHp,
358,T,*,1,358,T,*,0,T,T,BeMiPoPhHpPe,
413,S,*,1,413,S,*,0,S,S,BeMiPoPh,
509,Y,.,1,509,Y,.,1,Y,Y,Po,BeMiPo
520,Y,.,1,520,Y,.,0,Y,Y,BePo,
685,T,.,1,685,T,.,0,T,T,BeMiHp,
735,S,.,1,735,S,.,0,S,S,BeMiPoHp,
741,S,*,1,741,S,.,0,S,S,BeMiPoPhHp,
748,S,*,1,748,S,*,0,S,N,BeMiHp,
749,S,*,1,749,S,*,0,S,S,BeMiHp,
750,S,*,1,750,S,*,0,S,T,BeMiPoPhHp,
765,S,*,1,772,S,*,0,S,S,BeMiHp,
769,S,*,1,776,S,*,0,S,S,BeMiHp,
793,S,*,1,800,S,*,0,S,S,BeMiPoPhHp,
795,T,*,1,802,T,*,0,T,T,BeMiHp,
801,S,*,1,808,S,*,0,S,S,BeMiPoPhHp,
805,S,*,1,812,S,*,0,S,S,BeMiHp,
827,S,*,1,834,S,*,0,S,S,BeMiPoPhHp,
829,S,*,1,836,A,*,0,S,S,BeMiPoPhHp,
832,S,*,1,839,S,*,0,S,S,BeMiPoPhHp,
836,S,*,1,843,S,*,0,P,S,BeMiPoPhHp,
838,S,*,1,845,S,*,0,S,P,BeMiPoPhHp,
845,Y,.,1,852,Y,.,0,Y,Y,Po,
868,S,*,1,875,W,*,0,W,W,BeMiPoPhHpPe,
869,S,*,1,876,P,*,0,P,L,BeMiPoPhHp,
883,T,.,1,889,.,NA,0,T,A,BeMiPoPhHp,
886,T,.,1,891,T,.,0,T,A,BeMiPoPhHp,
944,S,*,1,949,S,*,0,S,S,BeMiPoPhHp,
947,T,*,1,952,T,*,0,T,T,Ph,
949,T,*,1,954,T,*,0,T,T,Ph,
964,S,.,1,969,S,.,0,S,S,BeMiHp,
974,S,.,1,979,S,.,0,S,S,BeMiHp,
978,S,*,1,983,S,*,0,S,S,BeMiPoPhHp,

Proteins: ENSP00000238628,ENSMUSP00000061891,ENSCAFP00000025211,ENSMODP00000006975
hsa,hsa.aa,hsa.diso,hsa.p,mus,mus.aa,mus.diso,mus.p,caf.aa,mod.aa,hsa.p.db,mus.p.db
136,T,.,1,118,T,.,0,T,T,Po,
137,Y,.,1,119,Y,.,0,Y,Y,Po,

Proteins: ENSP00000238647,ENSMUSP00000041070,ENSCAFP00000025272,ENSMODP00000032642
hsa,hsa.aa,hsa.diso,hsa.p,mus,mus.aa,mus.diso,mus.p,caf.aa,mod.aa,hsa.p.db,mus.p.db
2,S,*,1,2,S,*,0,.,S,BePo,
7,S,*,1,7,S,*,0,.,A,BePo,
8,S,*,1,8,S,*,0,.,S,BePo,
9,S,*,1,9,S,*,0,.,S,BePo,
13,S,*,0,13,S,*,1,.,S,,Po
69,S,*,1,69,S,*,1,.,.,BeMiPoHpPe,BeMiPoPhHu
135,S,*,1,116,T,*,0,.,.,Po,
215,S,*,1,195,S,*,1,S,S,BeMiPoHpPe,BeMiPoPhHu
218,S,*,0,198,S,*,1,S,S,,Hu
219,S,*,1,199,S,*,1,S,S,Po,BeMi
224,S,*,1,204,S,*,0,S,.,BeMiPoHpPe,
227,S,*,1,207,S,*,1,S,S,BeMiPo,MiPe
313,S,*,1,292,P,*,0,S,S,MiPe,
334,S,*,1,313,S,*,1,S,S,BeMiPoHpPe,BeMiPoPhHu
337,S,*,1,316,S,*,1,S,S,Po,Hu
338,T,*,1,317,T,*,0,T,T,BeMiPoHpPe,
388,Y,*,1,367,Y,*,0,Y,Y,Po,
397,S,*,1,376,S,*,0,S,S,Po,
423,Y,*,0,402,Y,*,1,Y,Y,,BePoHu
432,S,*,0,411,S,*,1,S,S,,PoHu
433,S,*,0,412,S,*,1,S,S,,Po
519,S,*,1,498,S,*,1,S,G,Po,Po
540,S,*,1,519,S,*,0,S,G,BePo,
547,S,*,1,526,S,*,1,S,S,BeMiPoPhHpPe,BeMiPoPhPeHu
553,S,*,1,532,S,*,1,S,S,BeMiPoPhHpPe,Po
610,T,*,1,589,T,*,1,T,T,MiHp,PoHu
611,T,*,1,590,T,*,1,T,T,MiHp,Po
622,S,*,0,601,S,*,1,S,S,,Po
633,T,*,0,612,T,*,1,T,T,,BePoHu
636,T,*,0,615,T,*,1,T,N,,BePoHu
639,S,*,1,618,S,*,1,S,S,BeMiPoHp,BePoHu
644,S,*,0,623,S,*,1,S,S,,Hu
649,T,*,1,628,T,*,0,T,T,Po,
657,S,*,1,636,S,*,1,S,S,BeMiPoPhHpPe,BeMiPoPeHu
658,S,*,1,637,S,*,1,S,S,BeMiPoPhHpPe,BeMiPoPeHu
659,S,*,1,638,S,*,1,S,S,BeMiPoPhHpPe,BeMiPoPhPeHu
662,S,*,1,641,S,*,1,S,S,BeMiPoPhHpPe,BeMiPoPeHu
665,S,*,1,644,S,*,1,S,S,BeMiPoHpPe,BePoHu

Proteins: ENSP00000238667,ENSMUSP00000035569,ENSCAFP00000025100,ENSMODP00000007149
hsa,hsa.aa,hsa.diso,hsa.p,mus,mus.aa,mus.diso,mus.p,caf.aa,mod.aa,hsa.p.db,mus.p.db
285,S,*,1,308,S,*,0,S,Y,Po,
500,T,*,1,523,A,*,0,T,.,Po,
512,S,*,0,538,S,*,1,S,.,,Po
514,T,*,0,540,T,*,1,T,.,,Hu
515,S,*,0,541,S,*,1,S,.,,BePoHu

Proteins: ENSP00000238682,ENSMUSP00000003687,ENSCAFP00000025188,ENSMODP00000007011
hsa,hsa.aa,hsa.diso,hsa.p,mus,mus.aa,mus.diso,mus.p,caf.aa,mod.aa,hsa.p.db,mus.p.db
185,Y,*,1,185,Y,*,0,Y,Y,BeMiPo,

Proteins: ENSP00000238714,ENSMUSP00000020513,ENSCAFP00000004417,ENSMODP00000002629
hsa,hsa.aa,hsa.diso,hsa.p,mus,mus.aa,mus.diso,mus.p,caf.aa,mod.aa,hsa.p.db,mus.p.db
22,T,*,1,22,T,*,0,.,T,BeMiPoPhHp,
23,S,.,1,23,S,.,0,.,S,BeMiPoPhHpPe,
26,S,.,1,26,S,.,0,.,S,BePo,
29,S,.,1,29,C,.,0,.,S,BeMiPoPe,
101,S,.,1,101,S,.,0,.,S,MiPoHp,
102,Y,.,1,102,Y,.,0,.,Y,MiPoHp,
178,S,.,1,178,S,.,0,.,S,BeMiPoHp,
508,S,*,0,507,S,*,1,S,S,,Po
510,S,*,0,509,S,*,1,S,Q,,Po
513,N,*,0,512,S,*,1,S,N,,Po
525,S,*,1,524,S,*,0,S,S,BeMiPoHp,
528,S,*,1,527,S,*,0,S,G,BeMiPo,
541,T,*,1,540,T,*,0,T,T,Po,
545,S,*,1,544,S,*,1,S,S,Po,BePoHu
552,S,*,1,556,S,*,1,L,S,BeMiPoHpPe,BeMiPoPhPe
554,S,*,0,558,T,*,1,P,P,,BePoHu
597,T,*,1,600,A,*,0,A,A,MiPoHpPe,
599,S,*,1,602,S,*,1,S,S,BeMiPoPe,Po
600,P,*,0,603,S,*,1,P,P,,Po
648,S,*,1,651,S,*,1,S,S,BeMiPoHpPe,BeMiPo
651,I,*,0,654,T,*,1,I,L,,Mi
654,T,*,1,657,T,*,0,S,S,BeMiPoHpPe,
655,P,*,0,658,S,*,1,S,P,,Mi
669,S,*,1,672,S,*,0,.,S,Po,
684,S,*,1,687,P,*,0,.,P,BeMiPoHpPe,
697,T,*,1,700,T,*,0,T,T,MiHp,
708,S,*,1,711,S,*,0,S,S,BeMiPoHp,
714,S,*,1,717,S,*,0,S,S,BeMiPo,
715,S,*,1,718,S,*,0,S,S,BeMiPo,

Proteins: ENSP00000238789,ENSMUSP00000047445,ENSCAFP00000005846,ENSMODP00000019116
hsa,hsa.aa,hsa.diso,hsa.p,mus,mus.aa,mus.diso,mus.p,caf.aa,mod.aa,hsa.p.db,mus.p.db
8,S,*,1,8,S,*,0,S,.,Po,
14,S,*,1,14,S,*,1,S,.,Po,Po
16,S,*,1,16,S,*,1,S,.,PoPh,PoPh
40,S,*,0,42,S,*,1,S,.,,Po
61,S,*,1,63,S,*,0,V,.,MiPo,
79,S,*,1,78,S,*,1,S,.,Po,PoPh
81,S,*,0,80,S,*,1,S,.,,Po
86,S,*,1,85,S,*,0,S,.,Po,
118,S,*,1,117,P,*,0,S,.,Po,
157,S,*,0,156,S,*,1,S,.,,Po
221,T,.,1,220,T,.,1,T,T,Po,Po
223,T,.,1,222,T,.,0,T,T,Po,
318,S,*,1,317,S,*,1,S,R,MiPo,Po
334,S,*,1,333,S,*,0,S,S,Po,
720,S,.,1,720,S,.,0,S,.,Po,
772,S,.,1,774,S,.,0,S,.,PoPh,
939,S,*,1,941,S,*,1,S,.,PoPh,PoPh
950,S,*,1,952,N,*,0,N,.,Mi,
976,T,*,1,978,T,*,0,T,.,Po,
1090,T,*,1,1092,T,*,1,T,.,Po,Po
1095,N,*,0,1097,T,*,1,N,N,,Po
1138,S,*,1,1140,S,*,0,S,.,Po,
1167,A,*,0,1169,T,*,1,A,.,,Po
1238,S,*,0,1239,S,*,1,S,.,,Po
1239,S,*,0,1240,S,*,1,S,.,,Po
1242,S,*,0,1243,S,*,1,S,.,,Po
1314,S,*,1,1316,L,*,0,S,.,Po,
1338,S,*,1,1340,S,*,0,S,.,MiPo,
1347,S,*,1,1349,P,*,0,P,.,Po,

Proteins: ENSP00000238823,ENSMUSP00000108126,ENSCAFP00000008790,ENSMODP00000019259
hsa,hsa.aa,hsa.diso,hsa.p,mus,mus.aa,mus.diso,mus.p,caf.aa,mod.aa,hsa.p.db,mus.p.db
140,S,*,1,140,S,*,0,S,S,Po,
258,S,.,0,258,S,.,1,S,S,,BeMiPo
343,Y,*,1,343,Y,*,0,Y,Y,Po,
346,S,*,1,346,S,*,0,S,S,Po,
347,S,*,1,347,S,*,0,S,S,Po,
348,Y,*,1,348,Y,*,0,Y,Y,Po,
394,Y,*,1,393,Y,*,0,Y,Y,MiPo,
508,S,.,1,505,S,.,0,S,S,Po,
517,T,*,1,514,T,*,1,T,S,MiPo,Po
518,S,*,0,515,S,*,1,S,S,,Po

Proteins: ENSP00000238831,ENSMUSP00000024873,ENSCAFP00000008609,ENSMODP00000019306
hsa,hsa.aa,hsa.diso,hsa.p,mus,mus.aa,mus.diso,mus.p,caf.aa,mod.aa,hsa.p.db,mus.p.db
42,.,NA,0,44,S,*,1,.,.,,Po
60,Y,.,1,62,Y,.,0,Y,Y,Po,

Proteins: ENSP00000238892,ENSMUSP00000024959,ENSCAFP00000003826,ENSMODP00000001159
hsa,hsa.aa,hsa.diso,hsa.p,mus,mus.aa,mus.diso,mus.p,caf.aa,mod.aa,hsa.p.db,mus.p.db

Proteins: ENSP00000238936,ENSMUSP00000084189,ENSCAFP00000014978,ENSMODP00000014102
hsa,hsa.aa,hsa.diso,hsa.p,mus,mus.aa,mus.diso,mus.p,caf.aa,mod.aa,hsa.p.db,mus.p.db
507,S,*,1,509,A,*,0,S,S,Be,

Proteins: ENSP00000238994,ENSMUSP00000084578,ENSCAFP00000042713,ENSMODP00000008363
hsa,hsa.aa,hsa.diso,hsa.p,mus,mus.aa,mus.diso,mus.p,caf.aa,mod.aa,hsa.p.db,mus.p.db
33,S,*,1,33,S,*,0,S,S,BeMiPo,
293,S,*,1,293,S,.,0,S,S,BeMiPo,

Proteins: ENSP00000239151,ENSMUSP00000035423,ENSCAFP00000024781,ENSMODP00000015458
hsa,hsa.aa,hsa.diso,hsa.p,mus,mus.aa,mus.diso,mus.p,caf.aa,mod.aa,hsa.p.db,mus.p.db
199,T,*,1,199,T,*,0,T,T,Po,
201,Y,.,1,201,Y,.,0,Y,Y,Po,
202,T,.,1,202,T,.,0,T,T,Po,
257,S,*,1,257,S,*,0,S,S,Po,
259,S,*,1,259,S,*,0,S,S,Po,

Proteins: ENSP00000239165,ENSMUSP00000040121,ENSCAFP00000024794,ENSMODP00000015451
hsa,hsa.aa,hsa.diso,hsa.p,mus,mus.aa,mus.diso,mus.p,caf.aa,mod.aa,hsa.p.db,mus.p.db
6,Y,.,1,6,Y,.,0,Y,Y,Po,
132,S,*,1,132,S,*,0,S,S,BeMiPo,
133,S,*,1,133,S,*,0,S,T,BeMiPoHpPe,
203,T,*,1,203,T,*,0,A,S,BeMiPo,
204,T,*,1,204,T,*,0,T,N,BeMiPoHpPe,

Proteins: ENSP00000239223,ENSMUSP00000025025,ENSCAFP00000040531,ENSMODP00000007714
hsa,hsa.aa,hsa.diso,hsa.p,mus,mus.aa,mus.diso,mus.p,caf.aa,mod.aa,hsa.p.db,mus.p.db
296,S,.,1,296,S,.,0,S,S,Be,
323,S,*,1,323,S,*,0,S,S,BeMiPoHpPe,
359,S,*,1,359,S,*,1,S,S,BeMiPoHpPe,Po
364,S,*,1,364,S,*,0,S,S,BeMiPoHpPe,
366,S,*,1,366,S,*,0,S,S,Mi,

Proteins: ENSP00000239231,ENSMUSP00000018990,ENSCAFP00000030562,ENSMODP00000031243
hsa,hsa.aa,hsa.diso,hsa.p,mus,mus.aa,mus.diso,mus.p,caf.aa,mod.aa,hsa.p.db,mus.p.db

Proteins: ENSP00000239243,ENSMUSP00000021922,ENSCAFP00000041488,ENSMODP00000007337
hsa,hsa.aa,hsa.diso,hsa.p,mus,mus.aa,mus.diso,mus.p,caf.aa,mod.aa,hsa.p.db,mus.p.db
91,S,*,1,91,S,*,0,S,S,BeMiPo,
135,T,*,1,135,T,*,0,T,T,Po,

Proteins: ENSP00000239367,ENSMUSP00000019931,ENSCAFP00000000573,ENSMODP00000020958
hsa,hsa.aa,hsa.diso,hsa.p,mus,mus.aa,mus.diso,mus.p,caf.aa,mod.aa,hsa.p.db,mus.p.db
491,S,.,0,474,S,.,1,S,S,,BePoHu
493,Y,.,1,476,Y,.,0,Y,Y,Po,

Proteins: ENSP00000239440,ENSMUSP00000035662,ENSCAFP00000009326,ENSMODP00000013200
hsa,hsa.aa,hsa.diso,hsa.p,mus,mus.aa,mus.diso,mus.p,caf.aa,mod.aa,hsa.p.db,mus.p.db
160,Y,*,1,159,Y,.,0,Y,Y,Po,
205,Y,.,1,204,Y,.,0,Y,Y,Po,
247,Y,*,1,243,Y,*,0,Y,Y,BeMiPo,
303,Y,.,1,298,Y,.,1,Y,Y,BeMiPo,Mi
319,Y,.,1,314,Y,.,1,Y,Y,BeMiPo,BeMiPo
684,Y,.,1,678,Y,.,0,Y,H,BeMiPo,
686,S,*,1,680,G,*,0,G,S,Po,
858,S,*,1,854,S,*,0,S,S,BeMiPoHp,
882,Y,.,1,878,Y,*,1,Y,Y,BeMiPo,BeMiPo
941,Y,.,1,937,Y,.,1,Y,Y,Po,Po
1016,Y,.,1,1012,Y,.,0,Y,Y,Po,
1337,S,*,1,1333,S,*,1,S,S,BePo,Po
1338,S,*,0,1334,S,*,1,S,S,,Po
1339,S,*,1,1335,S,*,0,S,S,Be,
1348,T,*,1,1344,T,*,1,T,T,Po,BePo
1365,S,*,0,1361,S,*,1,S,S,,Po
1369,T,*,1,1365,T,*,0,T,T,Po,
1380,S,*,0,1376,S,*,1,S,S,,BePo
1403,Y,.,1,1399,Y,.,1,Y,.,BeMiPo,BeMiPo
1408,Y,.,1,1404,Y,.,1,Y,Y,BeMiPo,BeMiPo
1444,S,*,1,1438,S,*,1,S,S,BeMiPoHpPe,BeMiPo
1473,S,*,1,1467,S,*,0,S,T,Hp,
1480,S,*,1,1474,S,*,1,S,S,BePoHp,BeMiPoPh

Proteins: ENSP00000239461,ENSMUSP00000027878,ENSCAFP00000022090,ENSMODP00000004378
hsa,hsa.aa,hsa.diso,hsa.p,mus,mus.aa,mus.diso,mus.p,caf.aa,mod.aa,hsa.p.db,mus.p.db
21,S,*,0,21,S,*,1,S,S,,Po
71,T,*,0,71,T,*,1,T,T,,PoPh
72,S,*,0,72,S,*,1,S,S,,Po
74,S,*,0,74,S,*,1,S,S,,Po
76,T,*,0,76,T,*,1,T,T,,Po

Proteins: ENSP00000239462,ENSMUSP00000039452,ENSCAFP00000021193,ENSMODP00000036423
hsa,hsa.aa,hsa.diso,hsa.p,mus,mus.aa,mus.diso,mus.p,caf.aa,mod.aa,hsa.p.db,mus.p.db
127,S,.,1,127,N,.,0,N,G,Po,
136,T,.,1,136,A,.,0,A,P,Po,
139,S,.,1,139,S,.,0,S,S,Po,
294,S,.,0,294,S,.,1,A,S,,Po
385,Y,.,1,385,Y,.,0,Y,Y,Po,
419,Y,.,1,419,Y,.,0,Y,Y,MiPo,
458,T,.,1,458,T,.,0,T,T,Po,
479,S,.,1,479,A,.,0,S,S,Po,
525,T,*,1,525,T,*,0,T,T,Po,
529,T,*,1,529,T,*,0,T,T,Po,
529,.,NA,0,533,S,.,1,S,.,,Po
543,T,.,1,631,T,.,0,T,T,Po,
565,Y,.,1,653,Y,.,0,Y,Y,MiPoHp,
656,S,*,1,831,S,*,0,S,S,Po,
716,T,.,1,891,T,.,0,T,T,Po,
1187,Y,.,1,1449,Y,.,0,Y,Y,Po,
1194,Y,.,1,1456,Y,.,0,Y,Y,Po,
1204,Y,.,1,1466,Y,.,0,Y,Y,Po,

Proteins: ENSP00000239587,ENSMUSP00000111413,ENSCAFP00000030596,ENSMODP00000007573
hsa,hsa.aa,hsa.diso,hsa.p,mus,mus.aa,mus.diso,mus.p,caf.aa,mod.aa,hsa.p.db,mus.p.db
62,T,*,1,19,L,*,0,.,.,BeMiPo,
416,Y,.,1,373,Y,.,0,Y,H,Po,
507,S,*,1,460,S,*,0,T,D,Po,
513,S,*,1,466,A,*,0,G,A,Po,

Proteins: ENSP00000239690,ENSMUSP00000042746,ENSCAFP00000001029,ENSMODP00000006063
hsa,hsa.aa,hsa.diso,hsa.p,mus,mus.aa,mus.diso,mus.p,caf.aa,mod.aa,hsa.p.db,mus.p.db
8,S,.,1,7,S,*,0,S,S,Po,
88,T,.,1,87,T,.,0,T,A,Po,
93,T,.,1,92,T,.,0,T,T,BeMiPoHp,

Proteins: ENSP00000239830,ENSMUSP00000032283,ENSCAFP00000023212,ENSMODP00000035517
hsa,hsa.aa,hsa.diso,hsa.p,mus,mus.aa,mus.diso,mus.p,caf.aa,mod.aa,hsa.p.db,mus.p.db
25,S,*,1,27,G,*,0,S,.,Be,
28,T,*,1,30,N,*,0,T,.,Be,
36,S,*,1,38,S,*,1,S,S,Po,BePoHu
44,S,*,1,46,S,*,0,S,S,Be,
204,S,*,1,204,I,*,0,M,I,Po,
210,S,*,1,210,I,*,0,S,S,BeMiPo,
211,S,*,1,211,S,*,0,S,P,Po,
283,Y,*,1,283,Y,*,0,Y,F,BeMiPo,

Proteins: ENSP00000239849,ENSMUSP00000022592,ENSCAFP00000006955,ENSMODP00000036348
hsa,hsa.aa,hsa.diso,hsa.p,mus,mus.aa,mus.diso,mus.p,caf.aa,mod.aa,hsa.p.db,mus.p.db
137,S,*,1,136,P,*,0,S,P,Po,

Proteins: ENSP00000239882,ENSMUSP00000046515,ENSCAFP00000007194,ENSMODP00000018446
hsa,hsa.aa,hsa.diso,hsa.p,mus,mus.aa,mus.diso,mus.p,caf.aa,mod.aa,hsa.p.db,mus.p.db
110,S,.,1,110,S,*,0,S,S,BeMiPoHp,
160,Y,*,1,160,N,*,0,Y,Y,BeMiPoHp,
163,S,*,1,163,S,*,0,S,S,BeMiPoHpPe,
167,S,*,1,167,S,*,0,S,T,BeMiPoHp,
168,S,*,1,168,S,*,0,S,I,BeMiPoHpPe,
187,S,*,1,187,S,*,1,S,S,BeMiPo,BeMiPoPhHu
189,A,*,0,189,T,*,1,A,T,,BeMiPh
190,T,*,1,190,T,*,0,T,T,Po,
191,T,*,1,191,T,*,0,T,T,Po,
195,S,*,1,195,S,*,0,S,S,Po,
231,T,.,1,231,T,.,0,T,T,BeMiPo,
261,Y,.,1,261,Y,.,0,Y,Y,Po,
332,S,*,1,332,S,*,1,S,S,Po,Po
333,S,*,1,333,S,*,1,S,S,Po,Mi
334,S,*,1,334,S,*,0,S,N,Po,
376,S,*,1,376,A,*,0,S,A,Po,
432,S,*,1,431,S,*,0,S,S,BeMiPoHpPe,
474,S,*,1,470,S,*,0,S,S,BeMiPoHpPe,
559,T,*,1,553,A,*,0,A,A,Po,
566,T,*,1,560,K,*,0,I,I,BeMiPoHpPe,
618,S,*,0,611,S,*,1,S,S,,BeMiPo

Proteins: ENSP00000239891,ENSMUSP00000035879,ENSCAFP00000009212,ENSMODP00000012578
hsa,hsa.aa,hsa.diso,hsa.p,mus,mus.aa,mus.diso,mus.p,caf.aa,mod.aa,hsa.p.db,mus.p.db
102,T,.,1,102,T,.,0,T,T,Po,
123,Y,.,1,123,Y,.,0,Y,Y,Po,
127,Y,.,1,127,Y,.,0,Y,Y,Po,
129,S,.,1,129,S,.,0,S,N,Po,

Proteins: ENSP00000239938,ENSMUSP00000069616,ENSCAFP00000001811,ENSMODP00000015174
hsa,hsa.aa,hsa.diso,hsa.p,mus,mus.aa,mus.diso,mus.p,caf.aa,mod.aa,hsa.p.db,mus.p.db
12,S,.,1,12,S,.,0,S,S,Po,
26,S,.,1,26,S,.,1,S,S,Po,Po
28,T,.,0,28,T,.,1,T,T,,Po
104,S,.,1,101,S,.,0,S,P,BeMiPo,
148,T,.,1,145,T,.,0,T,T,BeMiPo,
196,S,*,1,194,S,*,0,S,S,BeMiPo,
301,S,.,1,299,S,.,0,S,S,BeMiPo,
378,S,.,1,376,S,.,0,S,S,Be,
526,T,.,1,516,T,.,0,A,T,MiHp,

Proteins: ENSP00000240055,ENSMUSP00000122403,ENSCAFP00000041763,ENSMODP00000002628
hsa,hsa.aa,hsa.diso,hsa.p,mus,mus.aa,mus.diso,mus.p,caf.aa,mod.aa,hsa.p.db,mus.p.db
2,T,*,1,2,T,*,0,.,.,Po,
112,T,*,1,112,T,*,0,T,T,Po,

Proteins: ENSP00000240093,ENSMUSP00000115325,ENSCAFP00000012176,ENSMODP00000010833
hsa,hsa.aa,hsa.diso,hsa.p,mus,mus.aa,mus.diso,mus.p,caf.aa,mod.aa,hsa.p.db,mus.p.db
509,S,.,0,509,S,.,1,S,S,,Po
542,T,*,0,542,T,*,1,T,T,,Po
553,T,*,1,553,T,*,0,T,T,Po,
556,T,*,1,556,T,*,0,T,T,Po,
558,T,*,1,558,T,*,0,T,T,Po,
563,T,.,0,563,T,.,1,T,T,,Po
577,S,*,0,577,S,*,1,S,S,,Po
588,S,*,0,588,S,*,1,S,S,,Po
625,S,*,0,625,S,*,1,S,S,,Po
637,S,*,0,637,S,*,1,S,S,,Po
665,S,*,0,665,S,*,1,S,S,,PoPh

Proteins: ENSP00000240100,ENSMUSP00000033930,ENSCAFP00000041218,ENSMODP00000023720
hsa,hsa.aa,hsa.diso,hsa.p,mus,mus.aa,mus.diso,mus.p,caf.aa,mod.aa,hsa.p.db,mus.p.db
60,Y,.,1,64,Y,.,0,Y,.,BeMiPo,
64,S,.,1,68,S,.,0,S,.,BeMiPo,
102,Y,.,1,106,Y,.,0,Y,.,Po,
108,Y,.,1,112,Y,.,0,Y,.,Po,
356,T,*,1,360,A,*,0,A,A,Po,
357,P,*,0,361,T,*,1,T,.,,Po
359,T,*,1,363,T,*,1,T,S,Po,Po
386,S,*,1,390,S,*,1,S,S,Po,Po
391,S,*,1,395,S,*,1,S,S,Po,Po

Proteins: ENSP00000240123,ENSMUSP00000022682,ENSCAFP00000013812,ENSMODP00000011705
hsa,hsa.aa,hsa.diso,hsa.p,mus,mus.aa,mus.diso,mus.p,caf.aa,mod.aa,hsa.p.db,mus.p.db
80,T,*,0,129,T,*,1,T,T,,BePoHu
91,S,*,0,140,S,*,1,S,G,,PoHu
172,.,NA,0,229,S,*,1,S,.,,BeMiPo
185,H,*,0,243,S,*,1,A,Q,,Po
217,S,*,1,275,S,*,0,S,S,BeMiPoPhHp,
218,T,*,1,276,S,*,0,S,P,BeMiPoPhHp,
326,Y,*,0,389,S,*,1,T,P,,BePoHu
334,S,*,0,397,S,*,1,G,T,,Hu
335,A,*,0,398,S,*,1,E,S,,Po
339,S,*,0,402,S,*,1,I,S,,BePoHu
348,S,*,1,412,S,*,1,C,S,BeHp,BeMiPoPhHu
366,S,*,1,430,S,*,0,K,G,MiHp,
373,S,*,1,437,S,*,0,S,G,BeMiPoPhHp,
395,S,.,1,459,S,.,1,S,S,BeMiPoPhHpPe,BePoHu
408,Y,.,1,472,Y,.,0,Y,Y,Po,
509,Y,.,1,573,Y,.,0,Y,Y,Po,
529,T,*,1,593,A,*,0,A,G,BeMiPoPhHpPe,
530,S,*,1,594,S,*,1,S,S,BeMiPoPhHpPe,MiPoPe
539,S,*,1,603,L,*,0,L,R,Po,
543,P,*,0,607,S,*,1,S,P,,Po
544,S,*,1,608,H,*,0,S,G,BeMiPoPhHpPe,
545,S,*,1,609,P,*,0,S,S,BeMiPoPhHpPe,
547,S,*,1,611,S,*,0,L,S,BeMiPoHpPe,
551,S,*,1,612,.,NA,0,S,N,BeMiPoPhHp,
562,T,*,1,623,T,*,0,T,T,MiPoPhHp,
563,S,*,1,624,S,*,1,S,S,BeMiPoPhHp,MiPeHu
567,T,*,0,628,S,*,1,T,T,,BePoHu
585,T,*,1,648,T,*,1,T,A,MiPhHp,Po
597,S,*,1,660,S,*,1,S,S,Po,BePoHu
604,T,*,1,667,P,*,0,T,P,MiPoHp,
605,S,*,1,668,S,*,1,P,S,MiPoHp,Po
606,S,*,1,669,S,*,1,T,S,BeMiPoPhHpPe,Po
609,T,*,1,672,T,*,0,T,S,BeMiPoPhHp,
610,S,*,1,672,.,NA,0,T,S,BeMiPoPhHp,
615,T,*,1,677,T,*,0,T,T,BeMiPoPhHpPe,
654,S,.,1,716,S,.,0,S,S,Mi,

Proteins: ENSP00000240285,ENSMUSP00000027053,ENSCAFP00000011875,ENSMODP00000008837
hsa,hsa.aa,hsa.diso,hsa.p,mus,mus.aa,mus.diso,mus.p,caf.aa,mod.aa,hsa.p.db,mus.p.db
126,Y,.,0,126,Y,.,1,Y,Y,,Po
248,T,.,1,248,T,.,0,T,T,Po,
322,Y,.,1,322,Y,.,0,Y,Y,Po,

Proteins: ENSP00000240306,ENSMUSP00000021241,ENSCAFP00000037285,ENSMODP00000015160
hsa,hsa.aa,hsa.diso,hsa.p,mus,mus.aa,mus.diso,mus.p,caf.aa,mod.aa,hsa.p.db,mus.p.db
2,T,*,1,2,T,*,0,.,T,Po,
3,S,*,1,3,S,*,0,.,S,Po,
14,S,*,1,14,S,*,0,.,S,Po,

Proteins: ENSP00000240316,ENSMUSP00000103530,ENSCAFP00000025638,ENSMODP00000018523
hsa,hsa.aa,hsa.diso,hsa.p,mus,mus.aa,mus.diso,mus.p,caf.aa,mod.aa,hsa.p.db,mus.p.db
39,T,.,1,42,T,.,0,T,T,Po,
43,S,.,1,46,S,.,0,S,S,Po,
105,S,*,1,108,P,*,0,L,S,BeMiPoPhHp,
122,T,*,1,125,T,*,1,T,D,BeMiPoPhHpPe,BePoPhHu
128,Y,*,1,131,S,*,0,N,F,Po,
129,S,*,1,132,L,*,0,S,T,Po,
146,L,*,0,149,S,*,1,L,V,,MiPoPh
150,P,*,0,153,T,*,1,P,.,,MiPoPh
160,K,*,0,163,T,*,1,K,K,,Po
162,N,*,0,165,S,*,1,S,S,,Po
169,T,*,0,172,T,*,1,T,E,,MiPoPh
171,G,*,0,174,S,*,1,S,G,,BeMiPoPhHu
180,A,*,0,183,T,*,1,T,P,,Ph
184,S,*,1,187,S,*,0,S,G,BeMiPoHpPe,
202,S,*,1,205,S,*,0,S,L,BeMiPoHpPe,
222,S,*,0,225,S,*,1,P,T,,BePoHu
226,S,*,1,228,S,*,0,S,T,BePo,
248,S,*,0,248,S,*,1,S,S,,BePoHu
250,S,*,0,250,S,*,1,S,S,,BePoHu
252,S,*,0,252,S,*,1,S,S,,BePoHu
256,S,*,0,256,S,*,1,S,S,,BePoHu
271,S,*,1,271,F,*,0,S,L,BeMiPoPhHpPe,
272,S,*,1,272,S,*,0,S,V,BeMiPoPhHp,
277,T,*,1,277,A,*,0,T,P,MiPhHp,
290,T,*,1,290,A,*,0,A,T,BeMiPoHpPe,
301,S,*,1,301,T,*,0,N,N,BeMiPoHpPe,
303,T,*,1,303,S,*,0,P,.,BeMiPoHpPe,
403,S,.,1,403,F,.,0,S,P,BeMiPoHp,
456,T,.,1,456,P,.,0,T,T,BeMiPoPhHpPe,
462,S,.,1,462,S,.,0,S,S,BeMiPoHpPe,
486,S,.,1,486,S,.,0,S,P,MiHp,
487,S,.,1,487,D,.,0,D,D,BeMiHpPe,
488,Y,.,1,488,Y,.,0,Y,Y,MiHp,
489,S,.,1,489,S,.,1,S,S,BeMiPoPhHpPe,Hu
493,S,.,0,493,S,.,1,S,S,,MiPo
566,S,*,1,566,S,*,0,S,P,BeMiPoPhHpPe,
568,S,*,1,568,G,*,0,S,P,BeMiHp,
570,T,*,1,570,I,*,0,T,T,MiHp,
571,S,*,1,571,S,*,0,P,P,MiPoHp,
572,S,*,1,572,S,*,1,S,K,MiHp,Mi
573,T,*,1,573,T,*,1,T,.,MiPoHp,Mi

Proteins: ENSP00000240328,ENSMUSP00000000095,ENSCAFP00000026180,ENSMODP00000017754
hsa,hsa.aa,hsa.diso,hsa.p,mus,mus.aa,mus.diso,mus.p,caf.aa,mod.aa,hsa.p.db,mus.p.db
165,Y,.,1,165,Y,.,0,Y,Y,Po,
247,Y,*,1,247,Y,*,0,Y,Y,Po,
249,T,*,0,249,T,*,1,T,T,,Po
336,S,*,0,336,S,*,1,S,S,,BeMiPo
342,S,*,1,342,S,*,1,S,S,Po,BePo
360,S,*,0,360,S,*,1,S,S,,BePo
379,S,*,1,379,S,*,1,S,S,Po,BePo
384,S,*,1,383,.,NA,0,G,P,Po,
386,S,*,0,385,S,*,1,S,S,,BePo
391,T,*,1,390,T,*,0,T,V,Po,
622,S,.,0,623,S,*,1,S,S,,BeMiPo
635,S,.,1,636,S,*,0,S,N,Po,
638,T,.,1,639,T,*,0,T,T,Po,
653,S,*,1,652,S,*,1,S,S,Po,BePo
657,S,*,1,656,S,*,1,S,S,Po,BePo
676,S,*,0,675,S,*,1,S,S,,BeMiPo
705,S,*,1,704,S,*,1,S,S,Po,BePo
710,S,*,1,709,S,*,1,S,S,Po,BePo

Proteins: ENSP00000240343,ENSMUSP00000020775,ENSCAFP00000025701,ENSMODP00000018478
hsa,hsa.aa,hsa.diso,hsa.p,mus,mus.aa,mus.diso,mus.p,caf.aa,mod.aa,hsa.p.db,mus.p.db
32,Y,.,1,32,Y,.,0,Y,Y,Po,
41,Y,.,1,41,Y,.,0,Y,Y,Po,
64,S,.,1,64,S,.,0,S,S,Po,
65,Y,.,1,65,Y,.,1,Y,Y,BeMiPo,Po
67,T,.,1,67,T,.,0,T,T,Po,
88,S,.,1,88,S,.,1,S,S,MiPoHp,MiPoPe

Proteins: ENSP00000240361,ENSMUSP00000054444,ENSCAFP00000025880,ENSMODP00000018307
hsa,hsa.aa,hsa.diso,hsa.p,mus,mus.aa,mus.diso,mus.p,caf.aa,mod.aa,hsa.p.db,mus.p.db
186,N,*,0,186,S,*,1,N,N,,BePoHu
190,S,*,0,190,S,.,1,S,S,,BePoHu
437,S,.,1,431,S,.,0,S,S,Po,
508,Y,.,1,502,Y,.,0,Y,Y,BeMiPo,
618,T,*,1,614,A,*,0,P,C,Po,
727,T,*,1,724,K,*,0,L,R,Po,
728,T,*,1,725,T,*,0,T,T,Po,
1106,S,*,0,1060,S,*,1,S,V,,BePoHu
1187,Y,.,1,1141,Y,.,0,C,W,Po,
1215,S,*,0,1169,S,*,1,S,S,,Hu
1224,S,*,0,1178,S,*,1,S,S,,Hu
1267,K,*,0,1221,S,*,1,S,T,,BePoHu
1277,T,*,1,1231,S,*,0,T,M,BeMiPo,
1280,S,*,1,1234,A,*,0,S,F,BeMiPo,
1385,S,*,1,1339,S,*,0,S,S,Po,
1404,S,.,0,1357,S,.,1,S,S,,BePoHu
1405,T,.,0,1358,S,.,1,T,T,,BePoHu
1459,S,*,0,1412,S,*,1,S,P,,BePoHu
1461,G,*,0,1414,S,*,1,S,S,,Hu
1462,V,*,0,1415,S,*,1,F,F,,Po
1493,S,*,0,1446,S,*,1,S,S,,BePoHu
1496,S,*,0,1449,S,*,1,S,S,,BePoHu

Proteins: ENSP00000240423,ENSMUSP00000106017,ENSCAFP00000009828,ENSMODP00000010577
hsa,hsa.aa,hsa.diso,hsa.p,mus,mus.aa,mus.diso,mus.p,caf.aa,mod.aa,hsa.p.db,mus.p.db
15,S,*,1,12,S,*,1,.,S,BeMiPoPhHpPe,BePoHu
16,S,*,1,13,F,*,0,.,G,BeMiHpPe,
17,S,*,1,14,L,*,0,.,L,BeMiPhHpPe,
25,S,*,1,22,V,*,0,N,R,BeMiPoHp,
27,S,*,1,24,S,*,1,S,S,BeMiHp,BeMi
28,S,*,1,25,S,*,1,S,S,BeMiPoPhHpPe,BeMiPoPhHu
30,S,*,1,27,L,*,0,S,.,BeMiPhHpPe,
46,I,*,0,43,T,*,1,T,I,,BeMiPoHu
49,T,.,1,46,T,.,1,T,T,BeMiPoPhHpPe,BeMiPoHu
70,S,*,1,67,S,*,0,S,S,BeMiPoPhHpPe,
78,S,.,1,75,S,.,0,S,S,BeMiPoPhHpPe,
79,T,.,1,76,T,.,0,A,S,BeMiPoPhHpPe,
81,S,.,1,78,S,*,1,S,D,BeMiPoPhHpPe,PoHu
87,S,*,1,83,S,*,1,S,Y,BeMiPoPhHpPe,BeMiPoHu
89,S,*,1,84,.,NA,0,S,F,Be,
90,S,*,1,85,N,*,0,S,R,BeMiPoHpPe,
92,S,*,1,87,N,*,0,N,F,BeMiPoPhHpPe,
96,S,.,1,91,S,.,0,S,S,BeMiPoPhHpPe,
98,T,.,1,93,T,.,0,T,L,Be,
103,T,.,1,98,T,.,0,T,T,Mi,
111,Y,.,1,106,Y,.,0,Y,Y,Po,
177,Y,.,1,172,Y,.,0,Y,Y,Po,
187,A,*,0,182,T,*,1,A,A,,BePoHu
197,V,*,0,191,S,*,1,D,E,,BeMiPoHu
201,S,*,1,195,S,*,1,S,S,BeMiPoPhHpPe,Hu
203,T,*,1,197,L,*,0,T,A,BeMiHpPe,
233,S,.,1,227,S,.,0,S,S,BeMiPoHp,
329,S,.,1,323,S,.,0,S,S,MiHp,
335,S,.,1,329,S,.,0,S,S,BeMiPoHpPe,
359,S,.,1,353,D,.,0,S,S,Mi,
408,S,.,1,401,S,.,0,P,S,BeMiPoPhHp,
422,S,.,1,415,S,.,0,S,S,MiHp,
428,Y,.,1,421,Y,.,0,Y,Y,BeMiPo,
429,S,.,1,422,S,.,0,S,S,BeMiPoHpPe,
430,Y,.,1,423,Y,.,0,Y,Y,BeMiPoHpPe,
432,S,.,1,425,S,.,0,S,S,BeMiPoPhHpPe,
459,S,*,1,452,T,*,0,S,E,BeMiPhHp,
496,S,.,1,489,S,.,0,S,S,Ph,
497,T,.,1,490,T,.,0,T,T,Ph,
514,Y,.,1,507,Y,.,0,Y,Y,Po,
530,L,*,0,523,S,*,1,L,L,,Po
570,S,*,1,563,S,*,0,S,S,BeMiPo,
589,S,.,1,582,E,*,0,T,T,Po,
598,T,*,1,587,T,*,0,T,N,BeMiPoHpPe,
605,T,*,1,595,S,*,1,V,D,BeMiPoHpPe,PoHu
614,T,.,1,604,T,.,0,T,P,BeMiHpPe,
635,Y,.,1,625,Y,.,0,Y,Y,Po,
653,S,.,1,643,S,.,0,S,N,MiHp,
733,S,.,1,723,S,.,0,S,.,BePo,

Proteins: ENSP00000240587,ENSMUSP00000021641,ENSCAFP00000011262,ENSMODP00000015514
hsa,hsa.aa,hsa.diso,hsa.p,mus,mus.aa,mus.diso,mus.p,caf.aa,mod.aa,hsa.p.db,mus.p.db
112,S,*,1,112,S,*,0,S,S,Po,
114,S,.,1,114,S,.,0,S,S,MiPo,
164,S,*,1,164,S,*,0,S,S,Po,
200,S,.,1,200,S,.,0,S,S,Po,
201,S,.,1,201,S,.,0,S,S,Po,
209,T,.,1,209,T,.,0,T,T,Po,
333,S,*,1,333,S,*,0,S,S,MiPoHp,
596,S,*,1,596,S,*,0,S,S,MiPoHp,
599,T,*,1,599,T,*,0,T,T,MiPoHp,
600,S,*,1,600,S,*,0,S,S,MiPoHp,
636,S,*,0,636,S,*,1,S,S,,Po
672,S,*,1,672,S,*,0,S,S,MiPo,
682,S,*,1,682,S,*,0,S,S,Po,
809,S,*,1,809,S,*,0,S,S,Po,
818,S,*,1,818,S,*,0,S,S,Po,
824,T,*,1,824,T,*,0,T,T,Po,
835,S,*,1,835,S,*,0,S,S,Po,
837,S,*,1,837,S,*,0,S,S,Po,
857,S,*,1,857,S,*,0,S,S,Po,
859,T,*,1,859,T,*,0,T,T,Po,
860,S,*,1,860,S,*,0,S,S,Po,
862,S,*,1,862,S,*,0,S,S,Po,
863,S,*,1,863,S,*,0,S,S,Po,
928,S,*,1,928,S,*,0,S,S,Po,
1007,S,.,1,1007,S,.,0,S,S,Po,
1016,S,*,1,1016,N,*,0,N,N,Po,

Proteins: ENSP00000240617,ENSMUSP00000032336,ENSCAFP00000019292,ENSMODP00000022691
hsa,hsa.aa,hsa.diso,hsa.p,mus,mus.aa,mus.diso,mus.p,caf.aa,mod.aa,hsa.p.db,mus.p.db
67,Y,.,0,68,Y,.,1,Y,Y,,Po
69,F,.,0,70,Y,.,1,F,F,,Po
70,Y,.,0,71,Y,.,1,Y,Y,,Po
162,T,.,1,163,T,.,0,V,I,Po,
164,Y,.,1,165,Y,.,0,Y,Y,Po,
173,Y,.,1,174,Y,.,0,Y,Y,Po,
375,Y,.,1,376,Y,.,0,Y,F,Po,
383,Y,.,1,384,Y,.,0,Y,L,Po,
386,Y,.,1,387,Y,.,0,Y,F,Po,
397,Y,.,1,398,Y,.,0,Y,Y,Po,
426,Y,.,1,427,Y,.,0,Y,Y,Po,
428,Y,.,1,429,Y,.,0,Y,Y,Po,
452,Y,.,1,453,Y,.,0,Y,K,Po,
456,Y,.,1,457,Y,.,1,Y,Y,Po,BeMiPo

Proteins: ENSP00000240651,ENSMUSP00000036394,ENSCAFP00000018164,ENSMODP00000022205
hsa,hsa.aa,hsa.diso,hsa.p,mus,mus.aa,mus.diso,mus.p,caf.aa,mod.aa,hsa.p.db,mus.p.db
354,Y,.,1,352,Y,.,0,Y,Y,Po,
398,S,.,1,396,P,.,0,S,S,Po,
446,Y,.,1,444,Y,.,0,Y,Y,Po,

Proteins: ENSP00000240662,ENSMUSP00000032374,ENSCAFP00000036689,ENSMODP00000022169
hsa,hsa.aa,hsa.diso,hsa.p,mus,mus.aa,mus.diso,mus.p,caf.aa,mod.aa,hsa.p.db,mus.p.db
6,S,*,0,6,S,*,1,S,S,,BePoHu
62,T,.,1,62,T,.,0,T,T,BeMiPo,
194,S,.,1,194,S,.,0,S,S,Po,
379,S,*,0,379,S,*,1,S,S,,BePoHu
397,S,*,1,397,S,*,0,S,S,BeMiPoHpPe,
403,S,*,0,403,S,*,1,S,S,,BePoHu

Proteins: ENSP00000241014,ENSMUSP00000050773,ENSCAFP00000013789,ENSMODP00000024802
hsa,hsa.aa,hsa.diso,hsa.p,mus,mus.aa,mus.diso,mus.p,caf.aa,mod.aa,hsa.p.db,mus.p.db
15,S,*,1,14,S,*,1,.,.,BeMiPoHpPe,BePoHu
20,S,.,0,19,S,.,1,.,.,,Po
29,S,.,1,28,S,.,1,.,.,BeMiPoHpPe,BePoHu
40,S,.,1,39,S,.,0,S,.,BeMiPoHpPe,
103,T,*,1,103,T,*,0,K,.,BeMiPoHpPe,
152,S,*,1,148,S,*,0,A,S,BeMiPoPe,
181,S,*,1,177,S,*,0,S,S,BeMiPoHpPe,
187,S,*,1,183,S,*,0,S,S,BeMiPoHpPe,
193,S,*,1,189,S,*,0,S,S,BeMiPoHpPe,
195,S,*,1,191,S,*,0,S,S,BeMiPoHpPe,
196,S,*,1,192,S,*,0,S,S,BeMiPoHpPe,
197,S,*,1,193,S,*,0,S,S,BeMiPoHpPe,
205,T,*,1,201,T,*,0,T,T,BeMiPoHpPe,
214,S,*,1,210,S,*,0,S,S,BeMiPoHpPe,
235,S,*,1,231,S,*,0,S,S,BeMiPoHpPe,
240,S,*,1,236,S,*,0,S,S,Po,
241,T,*,1,237,A,*,0,T,A,Po,
243,T,*,1,239,T,*,0,T,T,Po,
284,T,*,1,280,T,*,1,T,T,BeMiPoHpPe,Po
311,S,*,1,307,S,*,0,S,S,BeMiPoHpPe,
328,S,*,1,324,S,*,0,S,S,BeMiPoHpPe,
330,S,*,1,326,S,*,0,S,S,BeMiPoHpPe,
340,S,*,1,336,S,*,0,S,S,BeMiPoHpPe,
341,S,*,1,337,S,*,1,S,S,BeMiPoHpPe,BePoPh
355,S,*,1,351,S,*,0,S,S,BeMiPoHpPe,
366,S,*,1,362,S,*,0,S,S,BeMiPoPe,
369,S,*,1,365,S,*,0,S,S,BeMiPoHpPe,
407,S,*,1,403,S,*,0,S,S,BeMiPoHpPe,
409,S,*,1,405,S,*,0,S,S,BeMiPoPe,
411,T,*,1,407,T,*,0,T,T,BeMiPoHpPe,
421,S,*,1,417,S,*,0,S,S,BeMiPoHpPe,
425,S,*,1,421,S,*,0,S,S,Mi,
444,S,*,1,440,S,*,0,S,S,BeMiPoHpPe,
447,S,*,1,443,S,*,0,S,S,BeMiPoHpPe,
448,T,*,1,444,T,*,0,T,T,BeMiPoHpPe,
469,S,*,1,465,S,*,0,S,S,BeMiPoPe,
471,S,*,1,467,S,*,0,S,S,BeMiPoPe,
472,S,*,1,468,S,*,0,S,S,BeMiPoPe,
473,S,*,1,469,S,*,0,S,S,BeMiPoPe,
574,S,*,1,570,S,*,0,S,S,Mi,
702,T,.,1,698,T,.,0,T,T,BeMiPo,

Proteins: ENSP00000241041,ENSMUSP00000028650,ENSCAFP00000013775,ENSMODP00000024809
hsa,hsa.aa,hsa.diso,hsa.p,mus,mus.aa,mus.diso,mus.p,caf.aa,mod.aa,hsa.p.db,mus.p.db
158,S,*,1,158,N,*,0,S,N,BeMiPoPhHp,
183,S,.,1,183,S,.,0,S,S,Po,

Proteins: ENSP00000241051,ENSMUSP00000028595,ENSCAFP00000010842,ENSMODP00000012150
hsa,hsa.aa,hsa.diso,hsa.p,mus,mus.aa,mus.diso,mus.p,caf.aa,mod.aa,hsa.p.db,mus.p.db
84,Y,.,1,84,F,.,0,Y,F,Po,
152,S,*,1,152,S,*,0,I,P,BeMiPoHp,
156,Y,*,1,156,Y,*,0,Y,F,Po,
248,Y,.,1,248,Y,.,0,Y,Y,Po,
449,Y,.,1,449,Y,.,0,Y,Y,Po,
451,Y,.,1,451,Y,.,0,Y,F,Po,

Proteins: ENSP00000241124,ENSMUSP00000035630,ENSCAFP00000010850,ENSMODP00000033447
hsa,hsa.aa,hsa.diso,hsa.p,mus,mus.aa,mus.diso,mus.p,caf.aa,mod.aa,hsa.p.db,mus.p.db

Proteins: ENSP00000241125,ENSMUSP00000059587,ENSCAFP00000035919,ENSMODP00000010075
hsa,hsa.aa,hsa.diso,hsa.p,mus,mus.aa,mus.diso,mus.p,caf.aa,mod.aa,hsa.p.db,mus.p.db
119,S,*,1,126,E,*,0,A,G,Po,
121,S,*,1,128,M,*,0,C,S,Po,
378,S,*,1,363,S,*,0,S,S,Po,
381,S,*,1,366,S,*,0,S,S,Po,
390,T,*,1,375,T,*,0,T,T,Po,

Proteins: ENSP00000241256,ENSMUSP00000061153,ENSCAFP00000022639,ENSMODP00000026651
hsa,hsa.aa,hsa.diso,hsa.p,mus,mus.aa,mus.diso,mus.p,caf.aa,mod.aa,hsa.p.db,mus.p.db

Proteins: ENSP00000241261,ENSMUSP00000040271,ENSCAFP00000022642,ENSMODP00000035661
hsa,hsa.aa,hsa.diso,hsa.p,mus,mus.aa,mus.diso,mus.p,caf.aa,mod.aa,hsa.p.db,mus.p.db
95,T,*,1,99,T,*,0,T,I,MiPh,
99,T,*,1,103,T,*,0,T,S,Mi,
101,S,*,1,105,S,*,0,P,T,MiHp,
102,T,*,1,106,T,*,0,T,R,MiHp,
213,Y,.,1,223,Y,.,0,H,V,MiPo,
214,T,.,1,224,T,.,0,T,T,MiPo,
225,S,*,1,235,S,*,0,S,S,Po,

Proteins: ENSP00000241305,ENSMUSP00000033149,ENSCAFP00000018693,ENSMODP00000009310
hsa,hsa.aa,hsa.diso,hsa.p,mus,mus.aa,mus.diso,mus.p,caf.aa,mod.aa,hsa.p.db,mus.p.db
112,T,*,1,120,S,*,0,T,N,Po,
114,S,*,1,122,N,*,0,S,S,Po,
124,S,.,1,132,G,.,0,G,E,Po,
427,Y,.,1,435,Y,.,0,Y,Y,Po,
525,Y,.,0,533,Y,.,1,Y,Y,,Po
527,Y,.,0,535,Y,.,1,Y,Y,,Po
739,S,*,1,747,S,*,0,S,S,Po,

Proteins: ENSP00000241416,ENSMUSP00000067305,ENSCAFP00000008245,ENSMODP00000004027
hsa,hsa.aa,hsa.diso,hsa.p,mus,mus.aa,mus.diso,mus.p,caf.aa,mod.aa,hsa.p.db,mus.p.db

Proteins: ENSP00000241436,ENSMUSP00000022172,ENSCAFP00000013822,ENSMODP00000037406
hsa,hsa.aa,hsa.diso,hsa.p,mus,mus.aa,mus.diso,mus.p,caf.aa,mod.aa,hsa.p.db,mus.p.db
44,T,.,1,43,T,.,0,T,S,Po,
112,Y,.,0,111,Y,.,1,Y,Y,,Po
372,T,.,1,371,T,.,0,T,T,BeMiPoHp,
469,T,.,0,468,T,.,1,T,T,,Po
472,S,.,0,471,S,.,1,S,S,,Po
479,S,.,0,478,S,.,1,S,S,,Po
528,S,.,1,527,S,*,0,S,S,Po,
541,S,*,1,540,S,*,0,S,D,Po,
686,Y,*,1,685,H,*,0,Y,P,Po,
763,Y,*,0,748,S,*,1,S,A,,Po
824,S,*,1,809,S,*,0,N,S,BePo,
825,S,*,1,810,S,*,0,T,S,BePo,
827,S,*,1,812,S,*,0,S,N,MiHp,
828,T,*,1,813,T,*,0,T,T,Po,
830,S,*,1,813,.,NA,0,N,G,BePo,
831,S,*,1,813,.,NA,0,S,K,BePo,
839,T,*,1,821,G,*,0,T,T,Po,
848,T,*,1,830,T,*,0,T,T,Po,

Proteins: ENSP00000241463,ENSMUSP00000031646,ENSCAFP00000010139,ENSMODP00000011145
hsa,hsa.aa,hsa.diso,hsa.p,mus,mus.aa,mus.diso,mus.p,caf.aa,mod.aa,hsa.p.db,mus.p.db
41,S,.,1,41,S,.,0,S,S,Po,

Proteins: ENSP00000241651,ENSMUSP00000027730,ENSCAFP00000015142,ENSMODP00000001202
hsa,hsa.aa,hsa.diso,hsa.p,mus,mus.aa,mus.diso,mus.p,caf.aa,mod.aa,hsa.p.db,mus.p.db
4,Y,.,1,4,Y,.,0,Y,Y,Po,
9,Y,.,1,9,Y,.,0,Y,Y,Po,
11,Y,.,1,11,Y,.,0,Y,Y,Po,
22,Y,.,1,22,Y,.,0,Y,Y,Po,
87,T,*,0,87,T,*,1,T,T,,BeMiPoPe

Proteins: ENSP00000242067,ENSMUSP00000043042,ENSCAFP00000004717,ENSMODP00000032653
hsa,hsa.aa,hsa.diso,hsa.p,mus,mus.aa,mus.diso,mus.p,caf.aa,mod.aa,hsa.p.db,mus.p.db

Proteins: ENSP00000242108,ENSMUSP00000047083,ENSCAFP00000004798,ENSMODP00000026458
hsa,hsa.aa,hsa.diso,hsa.p,mus,mus.aa,mus.diso,mus.p,caf.aa,mod.aa,hsa.p.db,mus.p.db
16,S,*,1,16,S,*,1,S,A,Po,BeMiPoPeHu
19,S,*,1,19,S,*,0,S,A,Po,
21,S,*,1,21,N,*,0,N,S,Po,
25,S,.,1,25,S,.,1,S,S,BeMiPo,BeMiPoHu
31,S,.,1,31,S,.,1,S,G,Po,BePoHu
102,S,*,0,102,S,*,1,S,S,,PoPh
106,S,*,1,106,S,*,1,S,S,Po,BeMiPoPhPeHu
110,S,*,1,110,S,*,1,S,S,Po,BePoPhPeHu
112,S,*,0,112,S,*,1,S,S,,BePoPhHu
113,S,*,1,113,S,*,1,S,S,Po,BePoPhHu
134,T,.,1,134,T,.,1,T,P,BeMiPoHp,Po
160,S,.,1,160,S,.,0,S,A,BeMiPo,
173,S,.,1,173,S,.,1,S,S,BeMiPo,BeMiPoPhPeHu
200,S,*,1,200,S,*,0,S,S,BeMiPo,
204,S,*,1,204,S,*,0,S,S,BeMiPo,
205,T,*,1,205,T,*,0,T,T,BeMiPo,
265,T,.,0,265,T,.,1,T,T,,BePoHu
272,S,.,0,272,S,.,1,S,S,,BePoHu
373,S,*,0,373,S,*,1,S,.,,Pe
421,S,*,1,421,S,*,0,S,.,MiPoHp,
428,S,*,1,428,N,*,0,S,.,Po,
554,S,*,1,554,N,*,0,N,.,Po,

Proteins: ENSP00000242152,ENSMUSP00000031843,ENSCAFP00000004135,ENSMODP00000000894
hsa,hsa.aa,hsa.diso,hsa.p,mus,mus.aa,mus.diso,mus.p,caf.aa,mod.aa,hsa.p.db,mus.p.db
48,Y,.,1,48,Y,.,0,Y,Y,Po,
49,Y,.,1,49,Y,.,0,Y,Y,Po,
55,Y,.,1,55,Y,.,0,Y,Y,Po,
82,S,*,0,82,S,*,1,S,S,,BePoHu
83,T,*,0,83,T,*,1,T,T,,Po

Proteins: ENSP00000242208,ENSMUSP00000047894,ENSCAFP00000005275,ENSMODP00000003302
hsa,hsa.aa,hsa.diso,hsa.p,mus,mus.aa,mus.diso,mus.p,caf.aa,mod.aa,hsa.p.db,mus.p.db
226,S,*,1,226,S,.,0,S,S,Po,
404,Y,.,1,402,Y,.,0,Y,Y,Po,

Proteins: ENSP00000242210,ENSMUSP00000031793,ENSCAFP00000004707,ENSMODP00000026929
hsa,hsa.aa,hsa.diso,hsa.p,mus,mus.aa,mus.diso,mus.p,caf.aa,mod.aa,hsa.p.db,mus.p.db
105,T,.,0,100,T,.,1,T,T,,BeMiPh
228,S,.,1,223,S,.,0,S,S,PoPh,
236,T,.,1,231,N,.,0,N,N,PoPh,
278,S,.,0,273,S,.,1,S,S,,BeMiPoPhHu

Proteins: ENSP00000242257,ENSMUSP00000031536,ENSCAFP00000024186,ENSMODP00000012180
hsa,hsa.aa,hsa.diso,hsa.p,mus,mus.aa,mus.diso,mus.p,caf.aa,mod.aa,hsa.p.db,mus.p.db
51,S,.,1,51,S,.,0,S,N,Po,
56,S,.,1,56,S,.,0,S,S,Po,
209,T,.,1,209,T,.,0,T,E,Po,
237,Y,*,1,237,Y,.,0,Y,Y,Po,

Proteins: ENSP00000242315,ENSMUSP00000103610,ENSCAFP00000002881,ENSMODP00000009750
hsa,hsa.aa,hsa.diso,hsa.p,mus,mus.aa,mus.diso,mus.p,caf.aa,mod.aa,hsa.p.db,mus.p.db
43,S,*,1,16,.,NA,0,S,S,Be,

Proteins: ENSP00000242317,ENSMUSP00000100028,ENSCAFP00000040628,ENSMODP00000035210
hsa,hsa.aa,hsa.diso,hsa.p,mus,mus.aa,mus.diso,mus.p,caf.aa,mod.aa,hsa.p.db,mus.p.db
71,T,.,1,64,T,.,0,T,R,Po,
131,S,*,1,124,S,.,1,S,S,BeMiPo,BeMiPo
134,S,*,1,127,S,.,1,S,N,BeMiPo,BeMiPo
295,Y,.,1,296,Y,.,0,Y,Y,Po,
304,Y,.,1,305,Y,.,0,Y,Y,Po,

Proteins: ENSP00000242462,ENSMUSP00000054054,ENSCAFP00000031746,ENSMODP00000015316
hsa,hsa.aa,hsa.diso,hsa.p,mus,mus.aa,mus.diso,mus.p,caf.aa,mod.aa,hsa.p.db,mus.p.db
112,T,.,1,112,T,.,0,T,T,Po,

Proteins: ENSP00000242480,ENSMUSP00000041053,ENSCAFP00000037099,ENSMODP00000021349
hsa,hsa.aa,hsa.diso,hsa.p,mus,mus.aa,mus.diso,mus.p,caf.aa,mod.aa,hsa.p.db,mus.p.db
70,S,*,1,70,P,*,0,S,P,BeMiPo,

Proteins: ENSP00000242505,ENSMUSP00000087985,ENSCAFP00000021587,ENSMODP00000000185
hsa,hsa.aa,hsa.diso,hsa.p,mus,mus.aa,mus.diso,mus.p,caf.aa,mod.aa,hsa.p.db,mus.p.db
161,S,*,0,163,S,*,1,S,S,,Po
192,S,*,1,194,S,*,0,S,S,Po,
193,S,*,1,195,S,*,0,S,P,Po,
200,S,*,1,200,S,*,0,S,V,Po,
201,S,*,1,201,P,*,0,S,S,Po,

Proteins: ENSP00000242592,ENSMUSP00000031524,ENSCAFP00000015398,ENSMODP00000003655
hsa,hsa.aa,hsa.diso,hsa.p,mus,mus.aa,mus.diso,mus.p,caf.aa,mod.aa,hsa.p.db,mus.p.db
27,T,.,0,27,T,*,1,T,T,,BePo
237,S,.,0,237,S,.,1,S,S,,Po
305,T,.,1,305,T,.,1,T,T,Po,BePo

Proteins: ENSP00000242607,ENSMUSP00000072401,ENSCAFP00000012494,ENSMODP00000014429
hsa,hsa.aa,hsa.diso,hsa.p,mus,mus.aa,mus.diso,mus.p,caf.aa,mod.aa,hsa.p.db,mus.p.db
29,T,.,1,29,T,.,0,T,T,MiPoPe,
35,Y,.,1,35,Y,.,0,Y,H,MiPoHp,
42,Y,*,1,42,Y,*,0,Y,Y,MiPo,
60,T,*,1,56,P,*,0,T,G,Po,
63,S,*,1,59,A,*,0,S,P,Po,
97,S,.,1,93,S,.,0,S,G,MiPoPe,

Proteins: ENSP00000242728,ENSMUSP00000032386,ENSCAFP00000040944,ENSMODP00000020661
hsa,hsa.aa,hsa.diso,hsa.p,mus,mus.aa,mus.diso,mus.p,caf.aa,mod.aa,hsa.p.db,mus.p.db
151,S,*,1,151,S,.,0,A,S,Po,
164,N,.,0,164,S,.,1,P,N,,BeMiPo
171,T,*,0,171,T,*,1,.,T,,BeMiPo
181,T,*,0,175,T,*,1,.,T,,BeMiPo
236,T,*,0,222,T,*,1,G,T,,Po
238,T,*,0,224,T,*,1,C,T,,Po

Proteins: ENSP00000242729,ENSMUSP00000032383,ENSCAFP00000016763,ENSMODP00000020663
hsa,hsa.aa,hsa.diso,hsa.p,mus,mus.aa,mus.diso,mus.p,caf.aa,mod.aa,hsa.p.db,mus.p.db
221,Y,.,0,194,Y,.,1,Y,Y,,Po
236,S,*,0,209,S,*,1,S,S,,BePoHu

Proteins: ENSP00000242776,ENSMUSP00000019576,ENSCAFP00000024085,ENSMODP00000002973
hsa,hsa.aa,hsa.diso,hsa.p,mus,mus.aa,mus.diso,mus.p,caf.aa,mod.aa,hsa.p.db,mus.p.db
13,Y,*,1,13,Y,*,0,Y,Y,BeMiPo,
25,S,*,1,25,S,*,0,S,S,MiHp,
37,S,*,1,37,S,*,1,S,S,BeMiPoHp,BeMiPo
38,Y,*,1,38,Y,*,0,Y,Y,BeMiPo,
40,S,*,1,40,S,*,1,S,S,BeMiPoHpPe,Be
171,T,.,1,171,T,.,1,T,T,BeMiPoHpPe,BeMiPo
183,S,.,1,183,S,.,0,S,S,BePo,
265,Y,.,1,265,Y,.,0,Y,Y,Po,
420,S,*,0,420,S,*,1,S,S,,Po
426,S,*,1,426,S,*,0,S,L,BeMiPoHp,

Proteins: ENSP00000242786,ENSMUSP00000075240,ENSCAFP00000024112,ENSMODP00000032490
hsa,hsa.aa,hsa.diso,hsa.p,mus,mus.aa,mus.diso,mus.p,caf.aa,mod.aa,hsa.p.db,mus.p.db
425,E,*,0,425,S,*,1,Q,A,,PoHu
810,Y,*,1,793,Y,*,0,Y,Y,BeMiPo,
811,S,*,1,794,T,*,0,S,N,Po,
815,S,*,1,798,S,*,0,T,T,BeMiPoHp,
816,T,*,1,799,S,*,0,A,S,Po,
818,S,*,1,801,T,*,0,S,.,BeMiPoPhHp,
820,T,*,1,803,T,*,0,T,.,MiHp,
823,N,*,0,806,S,*,1,H,S,,Po
830,A,*,0,813,S,*,1,P,P,,PoHu
831,S,*,1,814,S,*,1,S,S,BeMiPoPhHpPe,PoPhHu
833,S,*,1,816,S,*,1,S,S,BeMiPoHpPe,PoHu

Proteins: ENSP00000242810,ENSMUSP00000023509,ENSCAFP00000017471,ENSMODP00000016801
hsa,hsa.aa,hsa.diso,hsa.p,mus,mus.aa,mus.diso,mus.p,caf.aa,mod.aa,hsa.p.db,mus.p.db
19,S,*,1,19,S,*,0,S,S,Po,

Proteins: ENSP00000242819,ENSMUSP00000017193,ENSCAFP00000006357,ENSMODP00000033094
hsa,hsa.aa,hsa.diso,hsa.p,mus,mus.aa,mus.diso,mus.p,caf.aa,mod.aa,hsa.p.db,mus.p.db

Proteins: ENSP00000242827,ENSMUSP00000022494,ENSCAFP00000006437,ENSMODP00000013569
hsa,hsa.aa,hsa.diso,hsa.p,mus,mus.aa,mus.diso,mus.p,caf.aa,mod.aa,hsa.p.db,mus.p.db

Proteins: ENSP00000242839,ENSMUSP00000006742,ENSCAFP00000006351,ENSMODP00000033103
hsa,hsa.aa,hsa.diso,hsa.p,mus,mus.aa,mus.diso,mus.p,caf.aa,mod.aa,hsa.p.db,mus.p.db
9,T,*,1,21,T,*,0,G,T,Po,
132,S,*,0,142,S,*,1,S,T,,BePoHu
229,S,*,1,239,S,.,0,R,S,Po,
478,S,*,1,480,T,*,0,S,P,BeMiPo,
481,S,*,1,483,S,*,0,A,H,BeMiPo,
1050,T,.,1,1052,T,.,0,T,S,Po,
1076,T,.,1,1078,T,.,0,T,T,Po,
1078,Y,.,1,1080,Y,.,0,Y,Y,Po,
1121,S,*,1,1119,.,NA,0,S,N,BeMiPo,
1398,S,.,0,1395,S,.,1,S,S,,BePoHu
1401,S,.,1,1398,S,.,1,S,S,Po,BePoHu
1426,S,.,1,1423,S,.,0,S,S,Po,
1453,S,.,1,1450,S,.,0,S,S,BeMiPo,

Proteins: ENSP00000243108,ENSMUSP00000001711,ENSCAFP00000009890,ENSMODP00000026672
hsa,hsa.aa,hsa.diso,hsa.p,mus,mus.aa,mus.diso,mus.p,caf.aa,mod.aa,hsa.p.db,mus.p.db

Proteins: ENSP00000243167,ENSMUSP00000041543,ENSCAFP00000006320,ENSMODP00000002423
hsa,hsa.aa,hsa.diso,hsa.p,mus,mus.aa,mus.diso,mus.p,caf.aa,mod.aa,hsa.p.db,mus.p.db
88,S,.,1,88,S,.,0,S,N,Po,
99,T,.,1,99,T,.,0,T,S,BeMiPoHp,
329,Y,.,1,329,Y,.,0,Y,Y,BeMiPoHpPe,
335,Y,.,1,335,Y,.,0,Y,F,BeMiPoHpPe,
430,S,.,1,430,A,.,0,A,A,Po,
434,S,.,1,434,N,*,0,N,S,Po,
440,S,.,1,440,S,*,0,S,S,Po,

Proteins: ENSP00000243298,ENSMUSP00000049739,ENSCAFP00000026282,ENSMODP00000014424
hsa,hsa.aa,hsa.diso,hsa.p,mus,mus.aa,mus.diso,mus.p,caf.aa,mod.aa,hsa.p.db,mus.p.db
34,S,.,0,34,S,.,1,S,S,,BePoHu
107,Y,.,1,107,Y,.,0,Y,Y,Po,

Proteins: ENSP00000243344,ENSMUSP00000099779,ENSCAFP00000017085,ENSMODP00000008068
hsa,hsa.aa,hsa.diso,hsa.p,mus,mus.aa,mus.diso,mus.p,caf.aa,mod.aa,hsa.p.db,mus.p.db
160,Y,.,1,160,Y,.,0,Y,Y,MiPo,

Proteins: ENSP00000243346,ENSMUSP00000120647,ENSCAFP00000008441,ENSMODP00000004393
hsa,hsa.aa,hsa.diso,hsa.p,mus,mus.aa,mus.diso,mus.p,caf.aa,mod.aa,hsa.p.db,mus.p.db
16,S,*,1,17,A,*,0,S,.,Be,

Proteins: ENSP00000243347,ENSMUSP00000069231,ENSCAFP00000008448,ENSMODP00000004406
hsa,hsa.aa,hsa.diso,hsa.p,mus,mus.aa,mus.diso,mus.p,caf.aa,mod.aa,hsa.p.db,mus.p.db
94,Y,.,0,94,Y,*,1,Y,Y,,Po
221,T,.,0,221,T,.,1,T,T,,Po
226,T,.,0,226,T,.,1,T,T,,Po
231,S,.,0,231,S,.,1,S,S,,Po
234,S,.,0,234,S,.,1,S,S,,Po
236,T,.,0,236,T,.,1,T,T,,Po
253,S,*,0,253,S,*,1,S,T,,Po
259,T,*,1,258,.,NA,0,T,A,BeMiPoHpPe,
262,T,*,1,260,S,*,0,T,N,BeMiPoHpPe,

Proteins: ENSP00000243349,ENSMUSP00000028178,ENSCAFP00000013637,ENSMODP00000005434
hsa,hsa.aa,hsa.diso,hsa.p,mus,mus.aa,mus.diso,mus.p,caf.aa,mod.aa,hsa.p.db,mus.p.db

Proteins: ENSP00000243440,ENSMUSP00000027943,ENSCAFP00000036121,ENSMODP00000003716
hsa,hsa.aa,hsa.diso,hsa.p,mus,mus.aa,mus.diso,mus.p,caf.aa,mod.aa,hsa.p.db,mus.p.db
2,S,*,1,2,S,*,0,.,S,BePo,
31,S,*,1,24,S,*,0,S,S,BeMiPoHp,

Proteins: ENSP00000243578,ENSMUSP00000104040,ENSCAFP00000039173,ENSMODP00000010742
hsa,hsa.aa,hsa.diso,hsa.p,mus,mus.aa,mus.diso,mus.p,caf.aa,mod.aa,hsa.p.db,mus.p.db

Proteins: ENSP00000243662,ENSMUSP00000102877,ENSCAFP00000006534,ENSMODP00000003398
hsa,hsa.aa,hsa.diso,hsa.p,mus,mus.aa,mus.diso,mus.p,caf.aa,mod.aa,hsa.p.db,mus.p.db
23,T,.,1,23,T,.,0,T,T,Po,
24,S,.,1,24,S,.,0,S,S,Po,
38,Y,.,1,38,Y,.,1,Y,Y,Po,Po
187,S,*,0,187,S,*,1,S,S,,BeMiPoPh

Proteins: ENSP00000243673,ENSMUSP00000034408,ENSCAFP00000039807,ENSMODP00000000289
hsa,hsa.aa,hsa.diso,hsa.p,mus,mus.aa,mus.diso,mus.p,caf.aa,mod.aa,hsa.p.db,mus.p.db
316,S,.,1,316,S,.,0,S,S,Po,
317,S,.,1,317,S,.,0,S,S,Po,

Proteins: ENSP00000243706,ENSMUSP00000049973,ENSCAFP00000021940,ENSMODP00000004978
hsa,hsa.aa,hsa.diso,hsa.p,mus,mus.aa,mus.diso,mus.p,caf.aa,mod.aa,hsa.p.db,mus.p.db
151,S,*,1,151,K,*,0,S,S,Po,
160,T,.,1,160,T,.,0,T,S,Po,
299,S,.,1,299,R,.,0,S,T,Po,
301,T,.,1,301,T,.,0,T,S,Po,
302,S,.,1,302,N,.,0,R,G,Po,
391,Y,.,1,391,Y,.,0,Y,Y,Po,
446,Y,.,1,446,H,.,0,F,C,Po,
594,S,.,1,570,.,NA,0,S,L,Be,

Proteins: ENSP00000243786,ENSMUSP00000040310,ENSCAFP00000023007,ENSMODP00000036180
hsa,hsa.aa,hsa.diso,hsa.p,mus,mus.aa,mus.diso,mus.p,caf.aa,mod.aa,hsa.p.db,mus.p.db
233,S,*,1,234,S,*,0,S,S,BeMiPo,
234,T,*,1,235,T,*,0,A,P,BeMiPo,
244,S,*,1,245,A,*,0,A,A,BeMiPo,

Proteins: ENSP00000243878,ENSMUSP00000013299,ENSCAFP00000030179,ENSMODP00000007037
hsa,hsa.aa,hsa.diso,hsa.p,mus,mus.aa,mus.diso,mus.p,caf.aa,mod.aa,hsa.p.db,mus.p.db
9,S,*,1,9,S,*,0,S,S,Po,
17,T,.,1,17,T,.,0,T,T,Po,
52,T,*,1,52,S,*,1,T,P,MiHp,Hu
91,S,*,1,91,S,*,1,S,C,Po,BePoHu
139,Y,*,1,139,Y,.,0,Y,Y,Po,
182,S,*,1,182,S,*,0,S,M,Po,
237,Y,*,1,237,Y,*,0,Y,F,Po,
240,T,*,1,240,T,*,0,T,W,Po,

Proteins: ENSP00000243903,ENSMUSP00000046658,ENSCAFP00000013239,ENSMODP00000000525
hsa,hsa.aa,hsa.diso,hsa.p,mus,mus.aa,mus.diso,mus.p,caf.aa,mod.aa,hsa.p.db,mus.p.db
86,S,.,1,86,S,.,0,S,S,Po,
459,S,.,1,460,S,.,0,S,S,Po,
587,S,*,0,588,S,*,1,S,S,,Po
589,A,*,0,590,T,*,1,T,A,,Po

Proteins: ENSP00000243913,ENSMUSP00000096659,ENSCAFP00000017609,ENSMODP00000020536
hsa,hsa.aa,hsa.diso,hsa.p,mus,mus.aa,mus.diso,mus.p,caf.aa,mod.aa,hsa.p.db,mus.p.db

Proteins: ENSP00000243938,ENSMUSP00000099385,ENSCAFP00000042016,ENSMODP00000013210
hsa,hsa.aa,hsa.diso,hsa.p,mus,mus.aa,mus.diso,mus.p,caf.aa,mod.aa,hsa.p.db,mus.p.db

Proteins: ENSP00000244007,ENSMUSP00000099404,ENSCAFP00000013354,ENSMODP00000000751
hsa,hsa.aa,hsa.diso,hsa.p,mus,mus.aa,mus.diso,mus.p,caf.aa,mod.aa,hsa.p.db,mus.p.db
6,S,*,1,6,T,*,0,.,A,Hp,
186,Y,.,1,186,Y,.,1,Y,Y,Po,Po
210,Y,*,1,210,Y,*,1,Y,Y,MiPo,Po
217,Y,.,0,217,Y,.,1,Y,Y,,Po
219,S,.,1,219,S,.,0,S,S,Po,
379,Y,.,1,379,Y,.,1,Y,Y,MiPo,BeMiPo
383,T,.,0,383,T,.,1,T,T,,BeMiPo
385,T,.,0,385,T,.,1,T,T,,BeMiPo
386,T,.,0,386,T,.,1,T,T,,BeMiPo
412,S,.,1,412,S,.,0,S,S,Po,
428,Y,.,1,428,H,.,0,Y,Y,MiPo,
470,S,*,1,470,S,*,0,S,S,Po,
472,Y,*,1,472,Y,*,1,Y,Y,MiPoHpPe,PoPe
477,T,*,1,477,T,*,0,T,T,Po,
481,Y,*,1,481,Y,*,1,Y,Y,MiPoHp,BeMiPo
496,Y,*,1,496,Y,*,1,Y,Y,Po,Po
506,Y,*,1,506,Y,*,1,Y,Y,MiPo,BeMiPo
509,Y,*,1,509,Y,*,1,Y,Y,MiPo,Po
518,Y,*,1,518,Y,*,0,Y,Y,Po,
525,S,*,1,525,S,*,0,S,S,BeMiHp,
669,Y,.,1,669,Y,.,0,Y,Y,Po,
702,Y,.,1,702,Y,.,0,Y,Y,Po,
766,T,*,1,766,T,*,0,T,T,Po,
771,Y,*,1,771,Y,*,1,Y,Y,MiPoPhHpPe,BeMiPoPe
775,Y,*,1,775,Y,*,1,Y,Y,BeMiPoHpPe,BeMiPo
783,Y,*,1,783,Y,*,1,Y,Y,BeMiPoHpPe,BeMiPoPhPe
791,T,*,1,791,T,*,0,T,T,PoHp,
833,Y,.,1,833,Y,.,0,Y,Y,MiPo,
954,S,.,1,954,S,.,0,S,S,Po,
959,Y,.,1,959,Y,.,0,Y,Y,MiPo,
977,Y,.,1,977,Y,.,1,Y,Y,MiPoHpPe,BeMiPo
981,S,.,1,981,S,.,0,S,S,Po,
982,S,.,1,982,S,.,0,S,S,Po,
1003,Y,.,1,1003,Y,.,0,Y,Y,Po,
1222,S,*,1,1221,S,*,1,S,S,BePoPh,BeMiPoPh
1225,S,*,1,1224,S,*,0,.,G,Po,
1227,T,*,1,1226,I,*,0,M,S,Po,
1228,S,*,1,1227,S,*,1,S,S,MiPo,BeMiPoPh
1234,S,*,1,1233,S,*,1,S,S,BeMiPoHpPe,BeMiPh
1237,S,*,1,1236,S,*,1,S,P,Po,BePo
1249,S,*,1,1248,S,*,1,S,S,BeMiPoHpPe,BeMiPoPh
1252,S,*,1,1251,A,*,0,A,A,Po,
1254,Y,*,1,1253,Y,*,1,Y,Y,BeMiPoPhHpPe,BeMiPoPe
1264,S,*,1,1263,S,*,1,S,S,MiPoHpPe,BeMiPo

Proteins: ENSP00000244040,ENSMUSP00000029024,ENSCAFP00000017821,ENSMODP00000020651
hsa,hsa.aa,hsa.diso,hsa.p,mus,mus.aa,mus.diso,mus.p,caf.aa,mod.aa,hsa.p.db,mus.p.db
19,S,.,1,19,S,.,0,.,S,Po,
20,S,.,1,20,S,.,0,.,S,Po,

Proteins: ENSP00000244043,ENSMUSP00000018113,ENSCAFP00000016804,ENSMODP00000020372
hsa,hsa.aa,hsa.diso,hsa.p,mus,mus.aa,mus.diso,mus.p,caf.aa,mod.aa,hsa.p.db,mus.p.db

Proteins: ENSP00000244047,ENSMUSP00000048829,ENSCAFP00000032632,ENSMODP00000020751
hsa,hsa.aa,hsa.diso,hsa.p,mus,mus.aa,mus.diso,mus.p,caf.aa,mod.aa,hsa.p.db,mus.p.db
133,Y,.,1,108,H,.,0,H,K,Po,
197,T,.,1,172,T,.,0,T,T,Po,
200,S,.,1,175,S,.,0,S,S,Po,
413,T,.,1,388,I,.,0,I,A,Po,
417,T,.,1,392,Y,.,0,A,R,Po,
425,S,.,1,403,S,.,0,G,K,Po,

Proteins: ENSP00000244051,ENSMUSP00000096670,ENSCAFP00000017036,ENSMODP00000029122
hsa,hsa.aa,hsa.diso,hsa.p,mus,mus.aa,mus.diso,mus.p,caf.aa,mod.aa,hsa.p.db,mus.p.db
150,S,.,1,150,S,.,0,S,S,Po,
187,Y,.,1,187,Y,.,0,Y,Y,Po,

Proteins: ENSP00000244061,ENSMUSP00000077197,ENSCAFP00000016885,ENSMODP00000020382
hsa,hsa.aa,hsa.diso,hsa.p,mus,mus.aa,mus.diso,mus.p,caf.aa,mod.aa,hsa.p.db,mus.p.db
116,Y,*,1,117,Y,.,0,Y,Y,Be,
186,Y,.,1,187,Y,.,0,Y,Y,Be,

Proteins: ENSP00000244137,ENSMUSP00000075683,ENSCAFP00000010979,ENSMODP00000015200
hsa,hsa.aa,hsa.diso,hsa.p,mus,mus.aa,mus.diso,mus.p,caf.aa,mod.aa,hsa.p.db,mus.p.db
128,Y,.,1,128,Y,.,0,Y,Y,Po,
142,S,.,1,142,S,.,0,S,S,Po,
188,T,.,1,188,T,.,0,T,T,BeMiPoPe,
197,Y,.,0,197,Y,.,1,Y,Y,,Po
487,T,.,1,487,V,.,0,T,A,BeMiPoHpPe,

Proteins: ENSP00000244217,ENSMUSP00000047855,ENSCAFP00000015240,ENSMODP00000014787
hsa,hsa.aa,hsa.diso,hsa.p,mus,mus.aa,mus.diso,mus.p,caf.aa,mod.aa,hsa.p.db,mus.p.db

Proteins: ENSP00000244221,ENSMUSP00000050404,ENSCAFP00000013373,ENSMODP00000013996
hsa,hsa.aa,hsa.diso,hsa.p,mus,mus.aa,mus.diso,mus.p,caf.aa,mod.aa,hsa.p.db,mus.p.db
10,S,*,1,23,S,*,0,S,T,MiHp,

Proteins: ENSP00000244241,ENSMUSP00000056008,ENSCAFP00000029450,ENSMODP00000005208
hsa,hsa.aa,hsa.diso,hsa.p,mus,mus.aa,mus.diso,mus.p,caf.aa,mod.aa,hsa.p.db,mus.p.db

Proteins: ENSP00000244426,ENSMUSP00000001402,ENSCAFP00000003297,ENSMODP00000023455
hsa,hsa.aa,hsa.diso,hsa.p,mus,mus.aa,mus.diso,mus.p,caf.aa,mod.aa,hsa.p.db,mus.p.db
20,S,*,0,11,S,*,1,S,S,,BeMiPo
33,S,*,0,23,S,*,1,S,S,,BeMiPo
111,Y,.,1,101,Y,.,0,Y,Y,Po,
132,T,.,1,122,T,.,0,T,T,BeMiHp,
136,S,*,1,126,S,.,1,S,S,BeMiPoHp,BeMiPoHu
296,Y,.,1,286,Y,.,0,Y,Y,Po,
297,Y,.,1,287,Y,.,0,Y,Y,Po,

Proteins: ENSP00000244458,ENSMUSP00000044168,ENSCAFP00000001753,ENSMODP00000017409
hsa,hsa.aa,hsa.diso,hsa.p,mus,mus.aa,mus.diso,mus.p,caf.aa,mod.aa,hsa.p.db,mus.p.db
365,S,*,1,362,S,*,0,S,S,Be,

Proteins: ENSP00000244571,ENSMUSP00000024733,ENSCAFP00000002926,ENSMODP00000023615
hsa,hsa.aa,hsa.diso,hsa.p,mus,mus.aa,mus.diso,mus.p,caf.aa,mod.aa,hsa.p.db,mus.p.db
344,S,.,1,339,S,.,0,S,S,Mi,
361,S,.,1,356,S,.,0,S,S,BePo,
374,S,.,1,369,S,.,0,S,S,Po,
382,T,.,1,377,T,.,0,I,T,Po,
387,Y,.,1,382,Y,.,0,Y,Y,Po,
673,T,.,1,668,T,.,0,T,T,BeMiPo,
712,S,.,1,707,S,.,0,S,S,BeMiPoHp,
892,S,.,1,887,S,.,0,S,S,Po,
894,S,.,1,889,S,.,0,S,S,Po,

Proteins: ENSP00000244669,ENSMUSP00000047402,ENSCAFP00000002291,ENSMODP00000016383
hsa,hsa.aa,hsa.diso,hsa.p,mus,mus.aa,mus.diso,mus.p,caf.aa,mod.aa,hsa.p.db,mus.p.db
142,T,.,1,142,T,.,0,T,T,Po,

Proteins: ENSP00000244709,ENSMUSP00000038636,ENSCAFP00000002313,ENSMODP00000016191
hsa,hsa.aa,hsa.diso,hsa.p,mus,mus.aa,mus.diso,mus.p,caf.aa,mod.aa,hsa.p.db,mus.p.db
66,T,.,1,66,T,.,0,T,T,Po,
70,T,.,1,70,T,.,0,T,T,Po,
74,S,*,1,74,F,.,0,S,N,Po,
168,.,NA,0,162,Y,*,1,.,.,,Po

Proteins: ENSP00000244711,ENSMUSP00000002845,ENSCAFP00000002554,ENSMODP00000023712
hsa,hsa.aa,hsa.diso,hsa.p,mus,mus.aa,mus.diso,mus.p,caf.aa,mod.aa,hsa.p.db,mus.p.db
68,Y,*,1,56,Y,*,0,Y,Y,Po,
69,S,*,1,57,S,*,0,S,S,Po,
70,Y,*,1,58,Y,*,0,Y,Y,Po,
114,S,*,1,103,S,*,1,S,S,BeMiPoPhHpPe,BePoHu
181,S,*,1,170,S,*,0,A,T,BeMiPoPhHp,

Proteins: ENSP00000244745,ENSMUSP00000100013,ENSCAFP00000034212,ENSMODP00000014179
hsa,hsa.aa,hsa.diso,hsa.p,mus,mus.aa,mus.diso,mus.p,caf.aa,mod.aa,hsa.p.db,mus.p.db
123,Y,.,1,123,Y,.,0,Y,Y,Be,
126,Y,.,1,126,Y,.,0,.,Y,Be,
136,S,*,1,136,S,*,0,.,S,Po,
143,S,*,1,143,S,*,0,.,S,Po,
148,S,*,1,147,.,NA,0,.,S,Po,
161,S,*,1,156,.,NA,0,.,S,MiHp,
175,S,*,1,166,S,*,0,.,S,MiHp,
185,S,*,1,174,.,NA,0,.,V,MiHp,
276,S,*,0,244,S,*,1,A,S,,BeMiPoPe
307,S,*,1,275,S,*,0,S,S,MiHp,
354,S,*,1,322,S,*,0,S,S,Po,
424,S,*,0,390,S,*,1,S,S,,Po

Proteins: ENSP00000244751,ENSMUSP00000024805,ENSCAFP00000002048,ENSMODP00000016916
hsa,hsa.aa,hsa.diso,hsa.p,mus,mus.aa,mus.diso,mus.p,caf.aa,mod.aa,hsa.p.db,mus.p.db
9,S,*,1,9,S,*,0,S,.,Be,
11,S,*,1,11,S,*,0,S,.,BeMiHpPe,
19,S,*,1,19,S,*,0,S,.,BeMiPoHpPe,
103,S,*,0,103,S,*,1,S,S,,BePoPhHu
107,S,*,0,107,S,*,1,S,S,,Ph
140,S,.,0,140,S,.,1,S,S,,BePoPhHu
284,Y,.,1,284,Y,.,1,Y,Y,Po,Po
575,S,*,0,575,S,*,1,S,T,,BePoPhHu
579,S,*,0,579,S,*,1,S,S,,BePoPhHu
583,T,*,0,583,S,*,1,T,T,,BePoPhHu
587,S,*,0,587,S,*,1,S,S,,BePoPhHu
591,T,*,0,591,T,*,1,T,T,,Ph

Proteins: ENSP00000244766,ENSMUSP00000040900,ENSCAFP00000013955,ENSMODP00000012322
hsa,hsa.aa,hsa.diso,hsa.p,mus,mus.aa,mus.diso,mus.p,caf.aa,mod.aa,hsa.p.db,mus.p.db

Proteins: ENSP00000244769,ENSMUSP00000137439,ENSCAFP00000014621,ENSMODP00000013564
hsa,hsa.aa,hsa.diso,hsa.p,mus,mus.aa,mus.diso,mus.p,caf.aa,mod.aa,hsa.p.db,mus.p.db
62,P,*,0,62,S,*,1,P,P,,Po
82,S,*,0,81,S,*,1,S,S,,PoHu
88,S,*,1,87,S,*,1,S,S,MiPo,PoPhHu
235,T,*,1,210,N,*,0,T,T,MiPoPe,
238,S,*,1,213,S,*,1,S,S,MiPoHpPe,MiPoPhHu
242,A,*,0,218,T,*,1,T,T,,PoPhHu
251,S,*,1,227,S,*,0,S,S,MiHp,
252,S,*,0,228,S,*,1,S,S,,MiPo
253,S,*,1,229,S,*,1,S,S,MiHpPe,PoHu
406,S,*,0,382,S,*,1,S,S,,MiPoHu
595,T,.,1,571,T,.,0,T,T,MiHp,
775,S,*,1,759,S,*,1,S,S,MiPoHpPe,Po

Proteins: ENSP00000244869,ENSMUSP00000031324,ENSCAFP00000038777,ENSMODP00000023961
hsa,hsa.aa,hsa.diso,hsa.p,mus,mus.aa,mus.diso,mus.p,caf.aa,mod.aa,hsa.p.db,mus.p.db
144,Y,*,1,137,Y,*,0,Y,Y,Po,

Proteins: ENSP00000245046,ENSMUSP00000032425,ENSCAFP00000007777,ENSMODP00000006623
hsa,hsa.aa,hsa.diso,hsa.p,mus,mus.aa,mus.diso,mus.p,caf.aa,mod.aa,hsa.p.db,mus.p.db
108,T,.,1,108,T,.,0,T,T,Po,
145,T,.,1,145,T,.,0,T,T,BeMiPoHp,

Proteins: ENSP00000245157,ENSMUSP00000034206,ENSCAFP00000013435,ENSMODP00000016740
hsa,hsa.aa,hsa.diso,hsa.p,mus,mus.aa,mus.diso,mus.p,caf.aa,mod.aa,hsa.p.db,mus.p.db
365,S,*,1,365,S,*,0,S,S,Po,

Proteins: ENSP00000245255,ENSMUSP00000083222,ENSCAFP00000010128,ENSMODP00000019498
hsa,hsa.aa,hsa.diso,hsa.p,mus,mus.aa,mus.diso,mus.p,caf.aa,mod.aa,hsa.p.db,mus.p.db
107,S,*,1,108,S,*,0,S,S,Po,
122,T,.,1,123,T,.,0,T,T,Po,
123,S,.,1,124,S,.,0,S,S,Po,
736,T,.,1,737,T,.,0,T,T,Po,
860,Y,.,1,861,Y,.,0,Y,Y,BeMiPo,

Proteins: ENSP00000245312,ENSMUSP00000023835,ENSCAFP00000008996,ENSMODP00000007186
hsa,hsa.aa,hsa.diso,hsa.p,mus,mus.aa,mus.diso,mus.p,caf.aa,mod.aa,hsa.p.db,mus.p.db
335,S,*,0,335,S,*,1,S,S,,BePoHu

Proteins: ENSP00000245323,ENSMUSP00000001319,ENSCAFP00000009014,ENSMODP00000006875
hsa,hsa.aa,hsa.diso,hsa.p,mus,mus.aa,mus.diso,mus.p,caf.aa,mod.aa,hsa.p.db,mus.p.db
11,Y,.,1,14,Y,.,0,Y,Y,Po,
69,T,.,1,72,T,.,0,T,T,Po,
260,S,*,1,263,S,*,1,S,S,Po,PoHu
268,S,*,1,271,S,*,0,S,S,Po,
274,T,*,0,277,T,*,1,T,T,,PoHu
304,Y,.,1,307,Y,.,1,Y,Y,BeMiPoHpPe,MiPo
311,Y,.,1,314,Y,.,0,Y,Y,Be,
316,Y,.,1,319,Y,.,0,Y,Y,Be,
325,S,.,1,328,S,.,0,S,S,Be,
330,Y,.,1,333,Y,.,0,Y,Y,Be,
331,Y,.,1,334,Y,.,0,Y,Y,Be,

Proteins: ENSP00000245414,ENSMUSP00000104548,ENSCAFP00000001223,ENSMODP00000017459
hsa,hsa.aa,hsa.diso,hsa.p,mus,mus.aa,mus.diso,mus.p,caf.aa,mod.aa,hsa.p.db,mus.p.db
62,T,*,1,62,T,*,0,T,T,MiPhHp,
109,Y,.,1,109,Y,.,0,Y,Y,Po,

Proteins: ENSP00000245441,ENSMUSP00000082422,ENSCAFP00000041305,ENSMODP00000016431
hsa,hsa.aa,hsa.diso,hsa.p,mus,mus.aa,mus.diso,mus.p,caf.aa,mod.aa,hsa.p.db,mus.p.db
98,Y,.,1,98,Y,*,0,Y,Y,Po,
155,Y,*,1,155,Y,*,0,Y,Y,MiPo,
254,T,*,1,254,T,*,0,T,T,Po,
259,T,*,1,259,T,*,0,T,T,Po,
269,S,*,1,269,S,*,1,S,S,Po,BePoHu
282,T,*,1,282,T,*,0,T,T,Po,
313,T,.,1,313,T,*,0,S,T,Po,
322,S,*,1,322,S,*,0,S,G,Po,
885,T,*,1,881,A,*,0,A,.,Po,
886,T,*,1,882,T,*,0,T,.,Po,
887,S,*,1,883,A,*,0,S,.,Po,
1009,S,*,1,1005,S,*,0,S,.,Po,
1010,T,*,1,1006,T,*,0,T,.,Po,
1013,S,*,1,1009,C,*,0,S,.,Po,
1017,S,*,1,1013,N,*,0,N,.,Po,
1145,S,*,1,1133,S,*,0,S,.,Po,
1245,S,*,1,1233,S,*,0,S,.,Po,
1393,Y,*,1,1382,C,*,0,Y,.,Po,
1465,T,*,1,1455,T,*,0,T,.,BePo,
1538,S,*,0,1528,S,*,1,S,S,,Ph
1550,S,*,1,1540,S,*,1,S,S,MiPoHpPe,MiPoPh
1837,S,*,0,1826,S,*,1,T,.,,BeMiPoHu
1927,S,*,1,1917,G,*,0,S,.,Po,
1931,S,*,1,1921,S,*,1,S,.,Po,BeMiPoPhHu
2019,T,*,1,1999,T,*,0,T,.,Hp,
2128,T,*,1,2108,M,.,0,.,.,Po,

Proteins: ENSP00000245457,ENSMUSP00000038483,ENSCAFP00000021671,ENSMODP00000018085
hsa,hsa.aa,hsa.diso,hsa.p,mus,mus.aa,mus.diso,mus.p,caf.aa,mod.aa,hsa.p.db,mus.p.db
10,S,*,1,11,M,*,0,R,S,Po,
15,T,*,1,16,S,*,0,S,M,Po,
33,S,.,1,34,S,.,0,Q,S,Po,
57,S,*,1,58,S,*,0,R,S,Po,
62,S,*,1,63,T,*,0,N,T,Po,

Proteins: ENSP00000245479,ENSMUSP00000000579,ENSCAFP00000006510,ENSMODP00000008098
hsa,hsa.aa,hsa.diso,hsa.p,mus,mus.aa,mus.diso,mus.p,caf.aa,mod.aa,hsa.p.db,mus.p.db
11,T,*,1,11,T,*,0,T,T,Po,
30,S,*,1,30,S,*,0,S,S,Po,
43,T,*,1,43,T,*,0,T,T,Po,
46,T,*,1,46,T,*,0,T,T,Po,
64,S,*,1,64,S,*,1,S,S,BeMiPoPe,BeMiPo
181,S,*,1,181,S,*,1,S,S,BeMiPoPe,BeMiPoPe
199,S,*,0,199,S,*,1,S,S,,Po
211,S,*,1,211,S,*,1,S,S,MiHp,BeMiPo
442,Y,*,1,440,Y,*,0,Y,Y,Po,

Proteins: ENSP00000245541,ENSMUSP00000019135,ENSCAFP00000007064,ENSMODP00000009029
hsa,hsa.aa,hsa.diso,hsa.p,mus,mus.aa,mus.diso,mus.p,caf.aa,mod.aa,hsa.p.db,mus.p.db
98,S,.,1,98,S,.,0,S,S,Po,
155,T,*,1,155,T,*,0,T,T,MiHp,
159,S,*,1,159,S,*,1,S,S,BeMiPo,BeMiPoPh
217,T,*,1,217,T,.,1,T,T,Po,Po
267,S,.,1,267,S,.,0,S,S,BeMiPo,
368,S,*,1,364,S,*,0,S,S,BeMiPoHp,
372,S,*,1,368,S,*,0,S,S,BeMiPoHp,
425,S,*,1,421,S,*,0,S,S,Po,
538,S,*,1,538,S,*,0,S,S,BeMiPo,
559,S,*,1,559,S,*,0,S,S,BeMiPo,
572,S,*,0,567,S,*,1,S,S,,BePoPh

Proteins: ENSP00000245543,ENSMUSP00000046120,ENSCAFP00000007036,ENSMODP00000032373
hsa,hsa.aa,hsa.diso,hsa.p,mus,mus.aa,mus.diso,mus.p,caf.aa,mod.aa,hsa.p.db,mus.p.db
169,S,.,1,169,S,.,0,S,S,BeMiPoPhHp,

Proteins: ENSP00000245544,ENSMUSP00000021085,ENSCAFP00000007050,ENSMODP00000008983
hsa,hsa.aa,hsa.diso,hsa.p,mus,mus.aa,mus.diso,mus.p,caf.aa,mod.aa,hsa.p.db,mus.p.db
9,T,.,1,9,A,.,0,T,T,Be,
11,T,.,1,11,T,.,0,T,T,Be,
64,Y,.,1,64,Y,.,0,Y,Y,BePo,
65,S,.,1,65,S,.,0,S,S,BeMiPoHp,
90,T,*,1,90,S,*,0,T,T,BePo,
223,S,*,1,223,N,*,0,N,N,BeMiPoHp,
393,Y,.,1,393,Y,.,0,Y,Y,Po,
558,S,.,1,558,S,.,0,S,S,Po,
652,S,*,1,652,S,*,0,S,T,BePo,

Proteins: ENSP00000245552,ENSMUSP00000021082,ENSCAFP00000035634,ENSMODP00000008908
hsa,hsa.aa,hsa.diso,hsa.p,mus,mus.aa,mus.diso,mus.p,caf.aa,mod.aa,hsa.p.db,mus.p.db
65,Y,.,1,67,Y,.,0,Y,Y,Po,
100,S,.,0,102,T,.,1,S,S,,BePoPh
182,S,.,1,184,S,.,1,S,S,BeMiPoPhHpPe,BeMiPoPh
184,S,.,1,186,S,.,0,S,S,Po,

Proteins: ENSP00000245564,ENSMUSP00000115645,ENSCAFP00000024906,ENSMODP00000021227
hsa,hsa.aa,hsa.diso,hsa.p,mus,mus.aa,mus.diso,mus.p,caf.aa,mod.aa,hsa.p.db,mus.p.db
143,S,*,1,143,.,NA,0,P,P,Be,
147,T,*,1,143,.,NA,0,T,K,Be,
200,S,*,1,186,S,.,0,S,S,Be,
495,S,*,1,481,T,.,0,S,T,Be,

Proteins: ENSP00000245615,ENSMUSP00000037107,ENSCAFP00000003932,ENSMODP00000004930
hsa,hsa.aa,hsa.diso,hsa.p,mus,mus.aa,mus.diso,mus.p,caf.aa,mod.aa,hsa.p.db,mus.p.db
117,S,.,1,117,S,.,0,S,S,MiPhHp,
284,S,*,1,284,S,*,0,S,D,BeMiPoHp,
285,S,*,1,285,S,*,0,S,S,BeMiPoHp,
291,S,.,1,291,S,.,0,S,A,Po,
459,S,*,1,459,S,*,0,P,.,Po,
462,T,*,0,462,T,*,1,A,.,,Ph
463,S,*,0,464,S,*,1,S,.,,BePoPh

Proteins: ENSP00000245663,ENSMUSP00000084672,ENSCAFP00000019232,ENSMODP00000021235
hsa,hsa.aa,hsa.diso,hsa.p,mus,mus.aa,mus.diso,mus.p,caf.aa,mod.aa,hsa.p.db,mus.p.db
168,S,*,1,168,S,*,0,S,S,Be,

Proteins: ENSP00000245680,ENSMUSP00000027580,ENSCAFP00000007428,ENSMODP00000036226
hsa,hsa.aa,hsa.diso,hsa.p,mus,mus.aa,mus.diso,mus.p,caf.aa,mod.aa,hsa.p.db,mus.p.db
216,S,*,1,216,S,.,0,S,S,Po,

Proteins: ENSP00000245787,ENSMUSP00000003818,ENSCAFP00000039217,ENSMODP00000000543
hsa,hsa.aa,hsa.diso,hsa.p,mus,mus.aa,mus.diso,mus.p,caf.aa,mod.aa,hsa.p.db,mus.p.db

Proteins: ENSP00000245796,ENSMUSP00000062415,ENSCAFP00000010829,ENSMODP00000017230
hsa,hsa.aa,hsa.diso,hsa.p,mus,mus.aa,mus.diso,mus.p,caf.aa,mod.aa,hsa.p.db,mus.p.db
129,T,*,1,83,S,*,0,A,A,Be,
131,S,*,1,85,S,*,0,P,S,Be,
134,S,*,1,88,S,*,0,S,S,Be,
138,S,*,1,92,N,*,0,S,H,Be,
143,S,*,1,97,S,*,0,S,N,Be,
317,T,*,1,273,T,*,0,T,D,Be,
488,S,*,1,450,S,*,0,S,P,Be,
491,S,*,1,451,.,NA,0,S,P,Be,
502,S,*,1,462,S,*,0,F,S,Be,
1019,S,*,1,968,S,*,0,S,S,Be,

Proteins: ENSP00000245817,ENSMUSP00000040412,ENSCAFP00000042006,ENSMODP00000002512
hsa,hsa.aa,hsa.diso,hsa.p,mus,mus.aa,mus.diso,mus.p,caf.aa,mod.aa,hsa.p.db,mus.p.db
9,.,NA,0,58,Y,.,1,.,.,,BeMiPo
158,S,*,1,218,Q,.,0,S,Q,Po,
172,S,.,1,230,Q,.,0,.,D,Po,
182,T,*,1,240,T,*,0,T,S,Po,
190,S,*,1,248,M,*,0,S,P,Po,

Proteins: ENSP00000245907,ENSMUSP00000024988,ENSCAFP00000027484,ENSMODP00000032542
hsa,hsa.aa,hsa.diso,hsa.p,mus,mus.aa,mus.diso,mus.p,caf.aa,mod.aa,hsa.p.db,mus.p.db
297,S,.,1,298,V,.,0,N,N,MiHp,
489,Y,.,0,489,Y,.,1,Y,Y,,BeMiPoPe
672,S,*,1,671,S,.,1,S,S,Po,BePoHu
676,T,.,1,675,M,.,0,T,M,Po,
686,Y,.,1,685,Y,.,0,Y,Y,Po,
742,S,*,1,742,H,*,0,D,N,BeMiPoPe,
885,T,*,1,885,T,*,0,I,T,Po,
922,S,.,1,922,S,.,0,N,S,Po,
928,S,.,1,928,T,.,0,I,K,Po,
1031,T,.,1,1031,T,.,0,T,T,BeMiPoPe,
1194,Y,.,1,1194,Y,.,0,Y,Y,Po,
1343,S,.,1,1343,S,.,0,S,S,Po,
1571,S,.,1,1571,S,.,0,H,S,MiHp,
1573,S,.,1,1573,S,.,0,H,S,MiHp,
1586,S,.,1,1586,S,.,0,S,S,BeMiPoHp,

Proteins: ENSP00000245912,ENSMUSP00000005976,ENSCAFP00000027487,ENSMODP00000032553
hsa,hsa.aa,hsa.diso,hsa.p,mus,mus.aa,mus.diso,mus.p,caf.aa,mod.aa,hsa.p.db,mus.p.db
161,T,.,1,161,P,.,0,P,S,Po,
163,T,.,1,163,T,.,0,T,T,Po,
167,Y,.,1,167,Y,.,0,Y,Y,Po,
170,T,*,1,170,T,.,0,T,T,Po,

Proteins: ENSP00000245919,ENSMUSP00000003640,ENSCAFP00000006628,ENSMODP00000026917
hsa,hsa.aa,hsa.diso,hsa.p,mus,mus.aa,mus.diso,mus.p,caf.aa,mod.aa,hsa.p.db,mus.p.db
27,S,*,1,27,S,*,1,S,S,BeMiPo,BeMiPo
332,S,.,0,332,S,.,1,S,S,,Po

Proteins: ENSP00000245934,ENSMUSP00000023882,ENSCAFP00000006517,ENSMODP00000026906
hsa,hsa.aa,hsa.diso,hsa.p,mus,mus.aa,mus.diso,mus.p,caf.aa,mod.aa,hsa.p.db,mus.p.db
16,S,.,1,16,S,.,0,S,S,Po,
20,T,.,1,20,T,.,0,T,T,Po,
132,T,.,1,132,T,.,0,T,T,BeMiPoHp,
137,Y,.,1,137,Y,.,0,Y,Y,MiPoHp,
147,S,.,1,147,S,.,0,S,S,Po,
193,T,.,0,193,T,.,1,T,T,,Po
195,S,.,0,195,S,.,1,S,S,,Po
201,S,.,1,201,S,.,0,S,S,Po,
353,S,*,1,353,T,*,0,S,P,Po,
455,T,.,1,455,T,.,0,T,T,MiHp,
458,T,.,1,458,T,.,0,T,T,MiHp,
469,T,*,1,469,T,*,0,T,T,BeMiPhHp,
486,S,*,1,486,S,*,0,S,S,MiHp,
494,S,.,1,494,S,.,1,S,S,BeMiPoHp,MiPe
501,S,.,1,501,S,.,0,S,S,BeMiPoHp,
505,S,*,1,505,S,*,0,S,A,BeMiPo,
507,S,*,1,507,S,*,0,S,S,BeMiPo,
508,S,*,1,508,T,*,0,S,P,BeMiHp,
510,S,*,1,510,S,*,0,S,C,BeMiPo,
547,S,.,1,547,S,.,0,S,S,BeMiPoPhHp,
554,T,.,1,554,T,.,0,T,T,BePo,
624,Y,.,1,624,Y,.,0,Y,Y,BeMiPo,
627,Y,.,1,627,Y,.,0,Y,Y,BeMiPo,
642,Y,.,1,642,Y,.,0,Y,Y,BeMiPo,
1021,S,.,1,1021,A,.,0,S,S,BeMiPoHp,
1031,Y,.,1,1031,Y,.,0,Y,Y,BeMiPo,
1168,S,*,1,1182,A,*,0,S,.,BeMiPoHp,
1169,S,*,1,1183,A,*,0,S,.,BeMiHp,
1170,S,*,1,1184,C,*,0,S,.,BeMi,
1171,S,*,1,1185,V,*,0,S,.,BeMiPoHpPe,
1173,S,*,1,1187,S,*,0,S,.,BeMiPoHp,
1175,S,*,1,1189,P,*,0,S,.,BeMiPoHpPe,
1177,S,*,1,1191,V,*,0,S,.,Po,
1185,S,*,1,1202,A,*,0,P,.,BeMiPoPhHp,
1221,S,.,1,1238,S,*,0,S,.,BeMiPoHp,
1222,S,.,1,1239,S,*,0,S,.,BeMiPoHp,
1231,T,*,1,1248,A,*,0,.,.,Po,
1243,S,*,1,1260,S,*,1,S,.,BeMiPoPhHpPe,BeMiPoPhHu
1246,T,*,1,1263,N,*,0,T,.,BeMiPoPhHp,
1257,T,*,1,1274,T,*,1,T,.,BeMiPoHpPe,MiPo
1259,S,*,1,1276,S,*,1,S,.,BeMiPoHpPe,BeMiPoPhHu
1265,A,*,0,1279,T,*,1,S,.,,MiPoPh

Proteins: ENSP00000246006,ENSMUSP00000096876,ENSCAFP00000007697,ENSMODP00000007712
hsa,hsa.aa,hsa.diso,hsa.p,mus,mus.aa,mus.diso,mus.p,caf.aa,mod.aa,hsa.p.db,mus.p.db
627,S,*,0,619,S,*,1,S,S,,Hu
628,Y,.,1,620,Y,*,0,Y,Y,BeMiPo,
629,S,.,1,621,S,*,0,S,S,Po,
644,Y,*,1,636,Y,*,1,Y,Y,BeMiPoHpPe,BeMiPo

Proteins: ENSP00000246069,ENSMUSP00000099461,ENSCAFP00000039419,ENSMODP00000006703
hsa,hsa.aa,hsa.diso,hsa.p,mus,mus.aa,mus.diso,mus.p,caf.aa,mod.aa,hsa.p.db,mus.p.db
3,S,*,1,3,S,*,1,S,S,BePoHp,BePoPh
16,Y,.,1,16,Y,.,0,Y,Y,BeMiPo,
24,S,*,1,24,S,*,1,S,S,Hp,BePoPhHu
25,T,*,1,25,T,*,1,T,T,Po,BePoPh
85,Y,.,1,85,Y,.,0,Y,Y,BeMiPo,
117,Y,.,1,117,Y,.,1,Y,Y,BeMiPo,BeMiPo
163,C,.,0,163,S,.,1,C,C,,BePoPh

Proteins: ENSP00000246070,ENSMUSP00000061180,ENSCAFP00000008513,ENSMODP00000005804
hsa,hsa.aa,hsa.diso,hsa.p,mus,mus.aa,mus.diso,mus.p,caf.aa,mod.aa,hsa.p.db,mus.p.db

Proteins: ENSP00000246080,ENSMUSP00000086511,ENSCAFP00000010303,ENSMODP00000024358
hsa,hsa.aa,hsa.diso,hsa.p,mus,mus.aa,mus.diso,mus.p,caf.aa,mod.aa,hsa.p.db,mus.p.db
62,G,*,0,60,S,*,1,G,G,,BePoHu

Proteins: ENSP00000246081,ENSMUSP00000028902,ENSCAFP00000039726,ENSMODP00000006663
hsa,hsa.aa,hsa.diso,hsa.p,mus,mus.aa,mus.diso,mus.p,caf.aa,mod.aa,hsa.p.db,mus.p.db
69,Y,.,1,69,Y,.,0,Y,Y,Po,

Proteins: ENSP00000246115,ENSMUSP00000050412,ENSCAFP00000028441,ENSMODP00000023894
hsa,hsa.aa,hsa.diso,hsa.p,mus,mus.aa,mus.diso,mus.p,caf.aa,mod.aa,hsa.p.db,mus.p.db
194,S,.,1,196,S,.,0,S,S,Po,
195,S,.,1,197,S,.,0,S,S,Po,
377,S,*,1,379,S,*,0,S,S,Po,
380,S,*,1,382,S,*,0,S,S,BeMiPo,
383,S,*,1,385,S,*,0,S,S,BeMiPo,

Proteins: ENSP00000246117,ENSMUSP00000020463,ENSCAFP00000028440,ENSMODP00000023899
hsa,hsa.aa,hsa.diso,hsa.p,mus,mus.aa,mus.diso,mus.p,caf.aa,mod.aa,hsa.p.db,mus.p.db
178,T,.,1,178,T,.,0,T,T,Po,
193,S,.,1,193,S,.,0,S,S,Ph,
423,T,.,1,423,T,.,0,T,T,BeMiPoHp,
434,T,.,1,434,T,.,0,T,T,MiPh,
442,T,.,1,442,T,.,0,T,T,Ph,
460,T,.,1,460,T,.,0,T,T,Ph,
474,T,.,0,474,T,.,1,T,T,,Po

Proteins: ENSP00000246151,ENSMUSP00000101477,ENSCAFP00000019462,ENSMODP00000016080
hsa,hsa.aa,hsa.diso,hsa.p,mus,mus.aa,mus.diso,mus.p,caf.aa,mod.aa,hsa.p.db,mus.p.db
2,S,*,1,2,S,*,0,S,S,Po,
6,S,*,1,6,S,*,0,S,S,Po,
100,S,.,0,100,S,.,1,S,S,,Ph
103,S,.,0,103,S,.,1,S,S,,Ph
169,Y,.,1,169,Y,.,0,Y,Y,Po,
189,Y,.,1,189,Y,.,0,Y,Y,BeMiPoHpPe,
204,T,.,1,204,T,.,0,T,H,BeMiPhHp,

Proteins: ENSP00000246166,ENSMUSP00000035498,ENSCAFP00000023848,ENSMODP00000012128
hsa,hsa.aa,hsa.diso,hsa.p,mus,mus.aa,mus.diso,mus.p,caf.aa,mod.aa,hsa.p.db,mus.p.db
180,Y,.,1,180,Y,.,0,Y,Y,Be,
300,Y,.,1,300,Y,.,0,Y,Y,Be,
431,S,*,0,431,T,*,1,P,A,,Be
432,A,*,0,432,S,*,1,A,S,,Be
436,T,*,0,436,T,*,1,T,T,,Be

Proteins: ENSP00000246186,ENSMUSP00000029141,ENSCAFP00000011799,ENSMODP00000002254
hsa,hsa.aa,hsa.diso,hsa.p,mus,mus.aa,mus.diso,mus.p,caf.aa,mod.aa,hsa.p.db,mus.p.db
208,Y,.,1,181,Y,.,0,Y,Y,Po,
534,Y,.,1,507,Y,.,0,Y,Y,Po,
537,Y,.,1,510,Y,.,0,Y,Y,Po,
629,T,.,1,602,A,.,0,A,G,MiPo,

Proteins: ENSP00000246190,ENSMUSP00000000895,ENSCAFP00000011032,ENSMODP00000003613
hsa,hsa.aa,hsa.diso,hsa.p,mus,mus.aa,mus.diso,mus.p,caf.aa,mod.aa,hsa.p.db,mus.p.db

Proteins: ENSP00000246229,ENSMUSP00000055709,ENSCAFP00000041523,ENSMODP00000024282
hsa,hsa.aa,hsa.diso,hsa.p,mus,mus.aa,mus.diso,mus.p,caf.aa,mod.aa,hsa.p.db,mus.p.db
241,S,.,1,241,S,.,0,S,S,Po,
251,T,.,1,251,T,.,0,T,T,Po,
265,T,*,1,265,T,*,0,T,S,Po,

Proteins: ENSP00000246337,ENSMUSP00000030446,ENSCAFP00000006938,ENSMODP00000003015
hsa,hsa.aa,hsa.diso,hsa.p,mus,mus.aa,mus.diso,mus.p,caf.aa,mod.aa,hsa.p.db,mus.p.db
30,Y,.,1,30,Y,.,0,Y,Y,Po,
61,S,.,1,61,S,.,1,S,S,BePo,BeMiPoPhPeHu
133,Y,.,1,133,Y,.,0,Y,Y,BeMiPo,
139,T,.,1,139,T,.,0,T,T,BeMiPo,
141,T,.,1,141,T,.,0,T,T,BeMiPo,
342,Y,.,1,342,Y,.,0,Y,Y,BeMiPo,

Proteins: ENSP00000246505,ENSMUSP00000133204,ENSCAFP00000009415,ENSMODP00000004845
hsa,hsa.aa,hsa.diso,hsa.p,mus,mus.aa,mus.diso,mus.p,caf.aa,mod.aa,hsa.p.db,mus.p.db
45,S,*,1,45,S,*,0,S,S,BeMiPoHp,
258,Y,.,1,204,Y,.,1,Y,Y,MiPo,Po
286,Y,.,1,232,Y,.,0,Y,Y,MiPoHp,
337,T,.,1,283,T,.,0,T,T,BeMiPoPhHp,

Proteins: ENSP00000246515,ENSMUSP00000023261,ENSCAFP00000001819,ENSMODP00000033938
hsa,hsa.aa,hsa.diso,hsa.p,mus,mus.aa,mus.diso,mus.p,caf.aa,mod.aa,hsa.p.db,mus.p.db
34,S,.,1,34,I,.,0,V,I,Po,
36,S,.,1,36,S,.,0,L,K,Po,
41,T,.,1,41,A,.,0,S,T,Po,
48,T,.,1,48,T,.,0,T,T,Po,

Proteins: ENSP00000246529,ENSMUSP00000037616,ENSCAFP00000009983,ENSMODP00000017577
hsa,hsa.aa,hsa.diso,hsa.p,mus,mus.aa,mus.diso,mus.p,caf.aa,mod.aa,hsa.p.db,mus.p.db
91,S,.,1,91,S,.,0,S,.,Mi,
457,Y,.,0,457,Y,.,1,Y,Y,,Po
461,Y,.,0,461,Y,.,1,Y,Y,,Po
463,S,.,1,463,S,.,0,S,S,Po,
464,S,.,1,464,S,.,0,S,S,Po,
471,Y,.,0,471,Y,.,1,Y,Y,,Po
503,S,.,1,503,S,.,0,G,G,Po,
505,T,.,1,505,T,.,0,T,T,Po,

Proteins: ENSP00000246532,ENSMUSP00000042312,ENSCAFP00000010229,ENSMODP00000017510
hsa,hsa.aa,hsa.diso,hsa.p,mus,mus.aa,mus.diso,mus.p,caf.aa,mod.aa,hsa.p.db,mus.p.db

Proteins: ENSP00000246533,ENSMUSP00000001845,ENSCAFP00000041875,ENSMODP00000017727
hsa,hsa.aa,hsa.diso,hsa.p,mus,mus.aa,mus.diso,mus.p,caf.aa,mod.aa,hsa.p.db,mus.p.db
34,S,*,1,33,S,*,0,S,S,MiHp,
87,Y,*,1,87,Y,*,1,Y,F,Po,Po
88,S,*,1,88,S,*,0,S,S,MiPoHp,
146,S,.,1,146,S,.,0,S,S,Po,

Proteins: ENSP00000246548,ENSMUSP00000099807,ENSCAFP00000010792,ENSMODP00000030149
hsa,hsa.aa,hsa.diso,hsa.p,mus,mus.aa,mus.diso,mus.p,caf.aa,mod.aa,hsa.p.db,mus.p.db
207,S,*,1,207,S,.,1,S,S,BeMiPoHpPe,BePoHu
229,S,.,1,229,S,.,0,S,S,Ph,
249,Y,.,1,249,Y,.,0,Y,Y,Po,
265,Y,.,1,265,Y,.,0,Y,Y,BeMiPo,
289,S,.,1,289,S,.,0,S,S,BeMiPoHp,
328,T,.,1,326,T,*,0,T,T,Po,
356,T,.,0,354,T,.,1,T,T,,Hu
507,S,*,1,505,S,*,0,S,S,BeMiPoHp,
550,A,.,0,548,S,.,1,A,A,,BeMiPoPhHu
577,S,*,1,575,S,*,1,S,S,MiHp,Po
578,T,*,1,576,T,*,0,T,T,Po,
592,S,*,1,590,S,*,1,S,S,BeMiPoHpPe,BePoHu
597,S,*,1,595,P,*,0,P,P,MiHp,
598,S,*,1,596,S,*,0,S,S,BeMiPoHp,

Proteins: ENSP00000246549,ENSMUSP00000052600,ENSCAFP00000010434,ENSMODP00000017364
hsa,hsa.aa,hsa.diso,hsa.p,mus,mus.aa,mus.diso,mus.p,caf.aa,mod.aa,hsa.p.db,mus.p.db

Proteins: ENSP00000246553,ENSMUSP00000055564,ENSCAFP00000010444,ENSMODP00000017360
hsa,hsa.aa,hsa.diso,hsa.p,mus,mus.aa,mus.diso,mus.p,caf.aa,mod.aa,hsa.p.db,mus.p.db
31,T,.,1,31,V,.,0,V,V,Po,
44,Y,.,0,44,Y,.,1,Y,Y,,BeMiPoPe
45,A,.,0,45,T,.,1,A,I,,BeMiPoPe
298,S,*,1,298,I,*,0,S,A,Po,

Proteins: ENSP00000246657,ENSMUSP00000099423,ENSCAFP00000041961,ENSMODP00000016494
hsa,hsa.aa,hsa.diso,hsa.p,mus,mus.aa,mus.diso,mus.p,caf.aa,mod.aa,hsa.p.db,mus.p.db
65,Y,.,1,65,Y,.,0,Y,Y,Po,
66,S,.,1,66,S,.,0,S,S,Po,
151,S,.,1,151,S,.,0,S,S,BeMiPo,
356,S,*,1,356,S,*,0,S,S,BeMiPo,
357,S,*,1,357,S,*,0,S,S,BeMiPo,
364,S,*,1,364,A,*,0,S,F,BeMiPo,
365,S,*,1,365,S,*,0,S,S,BeMiPo,
372,T,*,1,372,T,*,0,T,T,BeMiPo,
373,T,*,1,373,T,*,0,T,T,BeMiPo,
374,T,*,1,374,T,*,0,T,T,BeMiPo,
375,T,*,1,375,T,*,0,T,T,BeMiPo,
377,S,*,1,377,S,*,0,S,S,BeMiPo,

Proteins: ENSP00000246662,ENSMUSP00000055255,ENSCAFP00000023465,ENSMODP00000018274
hsa,hsa.aa,hsa.diso,hsa.p,mus,mus.aa,mus.diso,mus.p,caf.aa,mod.aa,hsa.p.db,mus.p.db
24,S,*,1,26,S,*,1,.,S,Po,BeMi
27,S,*,1,29,S,*,1,S,S,Po,BeMi
30,S,*,0,32,S,*,1,F,S,,BeMi
32,Y,*,1,34,F,*,0,C,S,Po,
33,S,*,0,35,S,*,1,N,T,,BeMi
35,F,*,0,37,S,*,1,S,R,,BeMi
48,S,*,1,49,N,*,0,S,S,Po,
49,S,*,1,50,S,*,0,S,S,Po,
50,S,*,1,51,S,*,0,S,G,Po,
71,Y,*,1,72,S,*,0,S,.,Po,
297,S,.,1,275,S,.,0,S,N,Po,
304,S,.,1,282,D,.,0,S,G,Po,
320,T,.,1,298,T,.,0,T,T,Po,
485,Y,*,1,483,Y,*,0,H,W,BeMiHpPe,
496,S,*,1,498,S,*,0,S,T,BeMiPo,
497,Y,*,1,499,Y,*,0,Y,R,BeMiPo,
502,S,*,1,535,S,*,0,S,.,BeMiPo,
510,S,*,1,544,G,*,0,S,G,Be,
512,S,*,1,546,S,*,0,G,S,Be,
596,S,*,1,681,S,*,0,S,S,Po,

Proteins: ENSP00000246672,ENSMUSP00000069505,ENSCAFP00000023799,ENSMODP00000016298
hsa,hsa.aa,hsa.diso,hsa.p,mus,mus.aa,mus.diso,mus.p,caf.aa,mod.aa,hsa.p.db,mus.p.db
23,S,*,1,23,S,*,0,S,S,BeMiPoHpPe,
55,S,*,1,55,S,*,1,S,S,BeMiPo,Po
59,S,*,1,59,S,*,0,S,S,BeMiPo,
394,Y,*,1,395,Y,*,0,Y,Y,Po,
442,S,.,1,443,S,.,0,S,S,Mi,

Proteins: ENSP00000246747,ENSMUSP00000025893,ENSCAFP00000035998,ENSMODP00000012766
hsa,hsa.aa,hsa.diso,hsa.p,mus,mus.aa,mus.diso,mus.p,caf.aa,mod.aa,hsa.p.db,mus.p.db
45,S,.,1,45,S,.,1,S,S,BeMiPoHpPe,BeMiPoPhHu
47,T,.,1,47,T,.,0,T,T,Po,
72,S,.,1,72,S,.,0,S,S,MiHp,
134,S,*,0,134,S,*,1,W,S,,BePoPh

Proteins: ENSP00000246794,ENSMUSP00000103464,ENSCAFP00000005376,ENSMODP00000017038
hsa,hsa.aa,hsa.diso,hsa.p,mus,mus.aa,mus.diso,mus.p,caf.aa,mod.aa,hsa.p.db,mus.p.db

Proteins: ENSP00000246801,ENSMUSP00000112673,ENSCAFP00000005280,ENSMODP00000016808
hsa,hsa.aa,hsa.diso,hsa.p,mus,mus.aa,mus.diso,mus.p,caf.aa,mod.aa,hsa.p.db,mus.p.db
54,S,.,1,54,S,*,0,S,V,Po,
288,S,*,0,281,S,*,1,S,E,,BeMiPo

Proteins: ENSP00000246802,ENSMUSP00000043981,ENSCAFP00000006058,ENSMODP00000010856
hsa,hsa.aa,hsa.diso,hsa.p,mus,mus.aa,mus.diso,mus.p,caf.aa,mod.aa,hsa.p.db,mus.p.db
6,S,*,1,6,N,*,0,S,.,BePo,
28,T,.,1,28,T,.,0,T,G,BeMiPoHpPe,
29,S,.,1,29,S,.,0,S,S,BeMiPoHpPe,
73,T,.,1,73,T,.,0,T,A,BeMiHpPe,
91,T,*,1,91,T,*,0,T,K,BeMiHp,
93,S,*,1,93,F,*,0,S,R,BeMiHpPe,
174,N,*,0,174,S,*,1,N,Q,,BePoHu
177,A,*,0,177,T,*,1,K,T,,BePoHu
233,S,*,1,233,S,*,0,S,S,Po,
256,T,.,1,256,A,.,0,T,A,Po,
305,S,*,0,305,S,*,1,S,S,,BeMiPoHu
324,V,*,0,326,T,*,1,T,.,,Mi
329,A,*,0,331,T,*,1,V,P,,Po

Proteins: ENSP00000246868,ENSMUSP00000026387,ENSCAFP00000015943,ENSMODP00000008239
hsa,hsa.aa,hsa.diso,hsa.p,mus,mus.aa,mus.diso,mus.p,caf.aa,mod.aa,hsa.p.db,mus.p.db
2,S,*,1,2,S,*,0,S,S,Hp,
7,T,*,1,7,T,*,0,T,T,MiHp,
124,T,.,1,124,T,.,0,T,T,MiHp,
128,Y,.,1,128,Y,.,0,Y,Y,MiPoHp,
143,S,.,1,143,S,.,0,S,S,BeMiPoHp,
238,N,.,0,238,S,.,1,N,S,,BePoHu

Proteins: ENSP00000246912,ENSMUSP00000017945,ENSCAFP00000022009,ENSMODP00000018653
hsa,hsa.aa,hsa.diso,hsa.p,mus,mus.aa,mus.diso,mus.p,caf.aa,mod.aa,hsa.p.db,mus.p.db
45,S,*,0,45,S,*,1,S,S,,BeMiPoPhPeHu
48,S,*,0,48,S,*,1,V,F,,BeMiPoPhPeHu
74,S,*,1,74,S,*,0,S,S,Po,
77,S,*,0,77,S,*,1,S,S,,BePoHu
87,T,*,1,87,T,*,0,T,N,Po,
102,T,*,1,102,T,*,0,T,T,Po,
105,S,*,1,105,S,*,0,S,S,Po,
106,S,*,1,106,S,*,0,S,S,Po,
110,T,*,1,110,T,*,1,T,T,BeMiPo,MiPoHu
115,S,*,0,115,S,*,1,S,S,,MiHu
122,Y,*,1,122,Y,*,0,Y,Y,BeMiPo,
125,S,*,0,125,S,*,1,S,S,,Hu
126,Y,*,1,126,Y,*,0,Y,Y,Po,
206,T,*,1,206,T,*,1,T,M,Po,BePoHu

Proteins: ENSP00000246914,ENSMUSP00000099397,ENSCAFP00000021767,ENSMODP00000018817
hsa,hsa.aa,hsa.diso,hsa.p,mus,mus.aa,mus.diso,mus.p,caf.aa,mod.aa,hsa.p.db,mus.p.db
[truncated: 4,890,336 more chars]
